# Supplementary material for: 2-[(2,4,6-Tri­methyl­benzene)­sulfon­yl]phthalazin-1(2H)-one: crystal structure, Hirshfeld surface analysis and computational study
Source: Acta Crystallogr E Crystallogr Commun. 2020 Apr 21;76(Pt 5):697–702. doi: 10.1107/S2056989020005101 (PMC7199273; doi:10.1107/S2056989020005101)
Supplement: Supplementary file 1 [file e-76-00697-sup1.cif]

##############################################################################
#                                                                            #
# This CIF contains the data in a paper accepted for publication in          #
# Acta Crystallographica Section E. It conforms to the requirements of       #
# Notes for Authors for Acta Crystallographica Section E, and has been       #
# peer reviewed under the auspices of the IUCr Commission on Journals.       #
#                                                                            #
# Full details of the Crystallographic Information File format               #
# are given in the paper "The Crystallographic Information File (CIF):       #
# a New Standard Archive File for Crystallography" by S. R. Hall, F. H.      #
# Allen and I. D. Brown [Acta Cryst. (1991), A47, 655-685].                  #
#                                                                            #
# The current version of the core CIF dictionary is obtainable from          #
# ftp://ftp.iucr.org/pub/cif_core.dic.                                       #
#                                                                            #
# Software is freely available for graphical display of the structure(s)     #
# in this CIF. For information consult the CIF software page                 #
# http://www.iucr.org/resources/cif/software.                                #
#                                                                            #
# This file may be used for bona fide research purposes within the           #
# scientific community so long as proper attribution is given to the journal # 
# article from which it was obtained.                                        #
#                                                                            #
##############################################################################
data_I
_database_code_depnum_ccdc_archive 'CCDC 1996401'
_audit_creation_method     'SHELXL-2018/3'
_chemical_name_systematic
;
2-[(2,4,6-Trimethylbenzene)sulfonyl]phthalazin-1(2<i>H</i>)-one
;
_chemical_name_common     ?
_chemical_formula_moiety     'C17 H16 N2 O3 S'
_chemical_formula_sum     'C17 H16 N2 O3 S'
_chemical_formula_iupac     'C17 H16 N2 O3 S'
_chemical_formula_weight     328.38
_chemical_melting_point     ?
_space_group_crystal_system     triclinic
_space_group_name_H-M_alt     'P -1'
_space_group_name_Hall     '-P 1'
loop_
    _space_group_symop_operation_xyz
    'x, y, z'
    '-x, -y, -z'
_cell_length_a     7.9782(4)
_cell_length_b     8.1711(5)
_cell_length_c     12.6661(7)
_cell_angle_alpha     92.214(2)
_cell_angle_beta     93.4230(10)
_cell_angle_gamma     114.2740(10)
_cell_volume     749.55(7)
_cell_formula_units_Z     2
_cell_measurement_reflns_used     5241
_cell_measurement_theta_min     2.741
_cell_measurement_theta_max     34.665
_cell_measurement_temperature     100(2)
_exptl_crystal_description     prism
_exptl_crystal_colour     colourless
_exptl_crystal_size_max     0.380
_exptl_crystal_size_mid     0.120
_exptl_crystal_size_min     0.080
_exptl_crystal_density_diffrn     1.455
_exptl_crystal_density_meas     ?
_exptl_crystal_density_method     ?
_exptl_crystal_F_000     344
_exptl_absorpt_coefficient_mu     0.233
_exptl_absorpt_correction_type     multi-scan
_exptl_absorpt_process_details
;
(SADABS; Sheldrick, 1996)
;
_exptl_absorpt_correction_T_min     0.924
_exptl_absorpt_correction_T_max     1.000
_diffrn_ambient_temperature     100(2)
_diffrn_source     'fine-focus sealed tube'
_diffrn_radiation_type     MoK\a
_diffrn_radiation_wavelength     0.71073
_diffrn_measurement_device_type     'Bruker APEXII CCD'
_diffrn_measurement_method     '\w scans'
_diffrn_reflns_number     11665
_diffrn_reflns_av_R_equivalents     0.0274
_diffrn_reflns_av_unetI/netI     0.0518
_diffrn_reflns_theta_min     1.614
_diffrn_reflns_theta_max     34.863
_diffrn_reflns_theta_full     25.242
_diffrn_measured_fraction_theta_max     0.906
_diffrn_measured_fraction_theta_full     0.985
_diffrn_reflns_limit_h_min     -12
_diffrn_reflns_limit_h_max     12
_diffrn_reflns_limit_k_min     -13
_diffrn_reflns_limit_k_max     7
_diffrn_reflns_limit_l_min     -19
_diffrn_reflns_limit_l_max     19
_refine_special_details     ?
_reflns_number_total     5913
_reflns_number_gt     4625
_reflns_threshold_expression     'I > 2\s(I)'
_refine_ls_structure_factor_coef     Fsqd
_refine_ls_matrix_type     full
_refine_ls_R_factor_all     0.0706
_refine_ls_R_factor_gt     0.0479
_refine_ls_wR_factor_gt     0.1113
_refine_ls_wR_factor_ref     0.1224
_refine_ls_goodness_of_fit_ref     1.021
_refine_ls_restrained_S_all     1.021
_refine_ls_number_reflns     5913
_refine_ls_number_parameters     211
_refine_ls_number_restraints     0
_refine_ls_hydrogen_treatment     constr
_refine_ls_weighting_scheme     calc
_refine_ls_weighting_details
              'w=1/[\s^2^(Fo^2^)+(0.0579P)^2^+0.3671P] where P=(Fo^2^+2Fc^2^)/3'
_atom_sites_solution_hydrogens     geom
_atom_sites_solution_primary     direct
_atom_sites_solution_secondary     difmap
_refine_ls_shift/su_max     0.000
_refine_ls_shift/su_mean     0.000
_refine_diff_density_max     0.593
_refine_diff_density_min     -0.386
_refine_ls_extinction_method     none
_refine_ls_extinction_coef     .
loop_
    _atom_type_symbol
    _atom_type_description
    _atom_type_scat_dispersion_real
    _atom_type_scat_dispersion_imag
    _atom_type_scat_source
    'C' 'C' 0.0033 0.0016
                         'International Tables Vol C Tables 4.2.6.8 and 6.1.1.4'
    'H' 'H' 0.0000 0.0000
                         'International Tables Vol C Tables 4.2.6.8 and 6.1.1.4'
    'N' 'N' 0.0061 0.0033
                         'International Tables Vol C Tables 4.2.6.8 and 6.1.1.4'
    'O' 'O' 0.0106 0.0060
                         'International Tables Vol C Tables 4.2.6.8 and 6.1.1.4'
    'S' 'S' 0.1246 0.1234
                         'International Tables Vol C Tables 4.2.6.8 and 6.1.1.4'
_computing_data_collection
;
APEX2 (Bruker, 2002)
;
_computing_cell_refinement
;
SAINT (Bruker, 2002)
;
_computing_data_reduction
;
SAINT (Bruker, 2002)
;
_computing_structure_solution
;
SHELXS (Sheldrick, 2015<i>a</i>)
;
_computing_structure_refinement
;
<i>SHELXL2018/3</i> (Sheldrick, 2015<i>b</i>)
;
_computing_molecular_graphics
;
ORTEP-3 for Windows (Farrugia, 2012), DIAMOND (Brandenburg,
2006)
;
_computing_publication_material
;
publCIF (Westrip, 2010)
;
loop_
    _atom_site_type_symbol
    _atom_site_label
    _atom_site_fract_x
    _atom_site_fract_y
    _atom_site_fract_z
    _atom_site_U_iso_or_equiv
    _atom_site_adp_type
    _atom_site_calc_flag
    _atom_site_occupancy
    _atom_site_disorder_assembly
    _atom_site_disorder_group
    S S1 0.52952(4) 0.91549(4) 0.73039(2) 0.00972(8) Uani d 1 . .
    O O1 0.70758(13) 0.91524(14) 0.72487(8) 0.01414(19) Uani d 1 . .
    O O2 0.51875(14) 1.07825(13) 0.76724(7) 0.01422(19) Uani d 1 . .
    O O3 0.45530(14) 0.53580(14) 0.72961(7) 0.01357(19) Uani d 1 . .
    N N1 0.42015(15) 0.76225(15) 0.82277(8) 0.0107(2) Uani d 1 . .
    N N2 0.36966(17) 0.83676(16) 0.90820(9) 0.0138(2) Uani d 1 . .
    C C1 0.38648(17) 0.82486(17) 0.61201(9) 0.0097(2) Uani d 1 . .
    C C2 0.44783(17) 0.75451(17) 0.52613(10) 0.0103(2) Uani d 1 . .
    C C3 0.32852(18) 0.69064(18) 0.43396(10) 0.0116(2) Uani d 1 . .
    H H3 0.367189 0.643377 0.375142 0.014 Uiso calc 1 . .
    C C4 0.15518(18) 0.69371(18) 0.42516(10) 0.0126(2) Uani d 1 . .
    C C5 0.09886(18) 0.76139(19) 0.51177(10) 0.0133(2) Uani d 1 . .
    H H5 -0.020289 0.761710 0.506665 0.016 Uiso calc 1 . .
    C C6 0.21077(18) 0.82878(18) 0.60579(10) 0.0116(2) Uani d 1 . .
    C C7 0.63166(18) 0.7437(2) 0.52408(11) 0.0141(2) Uani d 1 . .
    H H7A 0.636640 0.683730 0.456594 0.021 Uiso calc 1 . .
    H H7B 0.647194 0.675014 0.582699 0.021 Uiso calc 1 . .
    H H7C 0.730720 0.865470 0.531622 0.021 Uiso calc 1 . .
    C C8 0.0315(2) 0.6274(2) 0.32396(11) 0.0190(3) Uani d 1 . .
    H H8A -0.094563 0.608096 0.337969 0.028 Uiso calc 1 . .
    H H8B 0.032099 0.513741 0.296720 0.028 Uiso calc 1 . .
    H H8C 0.076289 0.717057 0.271317 0.028 Uiso calc 1 . .
    C C9 0.1341(2) 0.9043(2) 0.69211(11) 0.0190(3) Uani d 1 . .
    H H9A 0.184991 1.035634 0.691039 0.028 Uiso calc 1 . .
    H H9B 0.168371 0.871735 0.761207 0.028 Uiso calc 1 . .
    H H9C -0.000599 0.854423 0.680026 0.028 Uiso calc 1 . .
    C C10 0.40551(17) 0.58589(17) 0.80886(10) 0.0099(2) Uani d 1 . .
    C C11 0.32443(17) 0.47264(18) 0.89581(10) 0.0106(2) Uani d 1 . .
    C C12 0.30524(18) 0.29500(18) 0.89276(10) 0.0132(2) Uani d 1 . .
    H H12 0.343082 0.246095 0.834285 0.016 Uiso calc 1 . .
    C C13 0.23047(19) 0.19062(19) 0.97587(11) 0.0153(3) Uani d 1 . .
    H H13 0.216814 0.069423 0.974185 0.018 Uiso calc 1 . .
    C C14 0.17479(19) 0.2621(2) 1.06236(11) 0.0160(3) Uani d 1 . .
    H H14 0.123129 0.189023 1.118763 0.019 Uiso calc 1 . .
    C C15 0.19460(19) 0.4382(2) 1.06607(11) 0.0154(3) Uani d 1 . .
    H H15 0.157015 0.486375 1.124986 0.018 Uiso calc 1 . .
    C C16 0.27053(18) 0.54625(18) 0.98247(10) 0.0118(2) Uani d 1 . .
    C C17 0.2996(2) 0.73194(19) 0.98264(10) 0.0145(2) Uani d 1 . .
    H H17 0.264466 0.781298 1.042086 0.017 Uiso calc 1 . .
loop_
    _atom_site_aniso_label
    _atom_site_aniso_U_11
    _atom_site_aniso_U_22
    _atom_site_aniso_U_33
    _atom_site_aniso_U_12
    _atom_site_aniso_U_13
    _atom_site_aniso_U_23
    S1 0.00989(13) 0.01011(14) 0.00894(13) 0.00401(11) 0.00008(10) 0.00083(10)
    O1 0.0094(4) 0.0174(5) 0.0147(4) 0.0047(4) 0.0002(3) 0.0018(4)
    O2 0.0193(5) 0.0103(4) 0.0128(4) 0.0061(4) 0.0007(4) -0.0004(3)
    O3 0.0168(5) 0.0153(5) 0.0105(4) 0.0083(4) 0.0033(3) 0.0004(3)
    N1 0.0139(5) 0.0110(5) 0.0083(4) 0.0060(4) 0.0022(4) 0.0010(4)
    N2 0.0203(6) 0.0139(5) 0.0094(4) 0.0093(5) 0.0019(4) -0.0013(4)
    C1 0.0105(5) 0.0107(5) 0.0082(5) 0.0046(4) 0.0002(4) 0.0007(4)
    C2 0.0109(5) 0.0109(5) 0.0106(5) 0.0054(4) 0.0030(4) 0.0023(4)
    C3 0.0139(5) 0.0121(6) 0.0094(5) 0.0059(5) 0.0025(4) 0.0006(4)
    C4 0.0121(5) 0.0128(6) 0.0113(5) 0.0035(5) -0.0001(4) 0.0009(4)
    C5 0.0107(5) 0.0176(6) 0.0130(5) 0.0073(5) 0.0002(4) 0.0008(5)
    C6 0.0115(5) 0.0143(6) 0.0107(5) 0.0071(5) 0.0010(4) 0.0005(4)
    C7 0.0118(5) 0.0181(6) 0.0151(5) 0.0086(5) 0.0035(5) 0.0016(5)
    C8 0.0167(6) 0.0226(7) 0.0134(6) 0.0050(6) -0.0036(5) -0.0036(5)
    C9 0.0186(6) 0.0309(8) 0.0138(6) 0.0172(6) 0.0002(5) -0.0043(5)
    C10 0.0091(5) 0.0112(5) 0.0094(5) 0.0045(4) -0.0012(4) -0.0005(4)
    C11 0.0100(5) 0.0122(6) 0.0094(5) 0.0044(4) 0.0004(4) 0.0010(4)
    C12 0.0140(6) 0.0125(6) 0.0132(5) 0.0059(5) 0.0001(4) -0.0003(4)
    C13 0.0143(6) 0.0119(6) 0.0185(6) 0.0041(5) 0.0009(5) 0.0038(5)
    C14 0.0135(6) 0.0188(7) 0.0149(6) 0.0052(5) 0.0024(5) 0.0069(5)
    C15 0.0148(6) 0.0207(7) 0.0116(5) 0.0079(5) 0.0031(5) 0.0020(5)
    C16 0.0114(5) 0.0137(6) 0.0108(5) 0.0060(5) 0.0003(4) 0.0006(4)
    C17 0.0195(6) 0.0167(6) 0.0103(5) 0.0104(5) 0.0025(5) -0.0008(4)
_geom_special_details
;
 All esds (except the esd in the dihedral angle between two l.s. planes)
 are estimated using the full covariance matrix.  The cell esds are taken
 into account individually in the estimation of esds in distances, angles
 and torsion angles; correlations between esds in cell parameters are only
 used when they are defined by crystal symmetry.  An approximate (isotropic)
 treatment of cell esds is used for estimating esds involving l.s. planes.
;
loop_
    _geom_bond_atom_site_label_1
    _geom_bond_atom_site_label_2
    _geom_bond_site_symmetry_2
    _geom_bond_distance
    _geom_bond_publ_flag
    S1 O1 . 1.4273(10) ?
    S1 O2 . 1.4300(10) ?
    S1 N1 . 1.7422(11) ?
    S1 C1 . 1.7646(12) ?
    O3 C10 . 1.2175(15) ?
    N1 N2 . 1.3808(15) ?
    N1 C10 . 1.4003(17) ?
    N2 C17 . 1.2911(18) ?
    C1 C6 . 1.4130(18) ?
    C1 C2 . 1.4142(17) ?
    C2 C3 . 1.3975(18) ?
    C2 C7 . 1.5066(18) ?
    C3 C4 . 1.3913(19) ?
    C3 H3 . 0.9500 ?
    C4 C5 . 1.3883(18) ?
    C4 C8 . 1.5055(19) ?
    C5 C6 . 1.3917(18) ?
    C5 H5 . 0.9500 ?
    C6 C9 . 1.5125(18) ?
    C7 H7A . 0.9800 ?
    C7 H7B . 0.9800 ?
    C7 H7C . 0.9800 ?
    C8 H8A . 0.9800 ?
    C8 H8B . 0.9800 ?
    C8 H8C . 0.9800 ?
    C9 H9A . 0.9800 ?
    C9 H9B . 0.9800 ?
    C9 H9C . 0.9800 ?
    C10 C11 . 1.4694(18) ?
    C11 C12 . 1.3943(19) ?
    C11 C16 . 1.4034(18) ?
    C12 C13 . 1.3847(19) ?
    C12 H12 . 0.9500 ?
    C13 C14 . 1.400(2) ?
    C13 H13 . 0.9500 ?
    C14 C15 . 1.380(2) ?
    C14 H14 . 0.9500 ?
    C15 C16 . 1.4059(19) ?
    C15 H15 . 0.9500 ?
    C16 C17 . 1.438(2) ?
    C17 H17 . 0.9500 ?
loop_
    _geom_angle_atom_site_label_1
    _geom_angle_atom_site_label_2
    _geom_angle_atom_site_label_3
    _geom_angle_site_symmetry_1
    _geom_angle_site_symmetry_3
    _geom_angle
    _geom_angle_publ_flag
    O1 S1 O2 . . 118.39(6) ?
    O1 S1 N1 . . 106.22(6) ?
    O2 S1 N1 . . 104.37(6) ?
    O1 S1 C1 . . 112.48(6) ?
    O2 S1 C1 . . 110.28(6) ?
    N1 S1 C1 . . 103.58(6) ?
    N2 N1 C10 . . 126.97(11) ?
    N2 N1 S1 . . 113.93(9) ?
    C10 N1 S1 . . 118.89(8) ?
    C17 N2 N1 . . 116.47(12) ?
    C6 C1 C2 . . 121.56(11) ?
    C6 C1 S1 . . 117.50(9) ?
    C2 C1 S1 . . 120.94(10) ?
    C3 C2 C1 . . 117.37(12) ?
    C3 C2 C7 . . 116.62(11) ?
    C1 C2 C7 . . 126.01(11) ?
    C4 C3 C2 . . 122.42(12) ?
    C4 C3 H3 . . 118.8 ?
    C2 C3 H3 . . 118.8 ?
    C5 C4 C3 . . 118.48(12) ?
    C5 C4 C8 . . 120.39(12) ?
    C3 C4 C8 . . 121.12(12) ?
    C4 C5 C6 . . 122.33(12) ?
    C4 C5 H5 . . 118.8 ?
    C6 C5 H5 . . 118.8 ?
    C5 C6 C1 . . 117.83(11) ?
    C5 C6 C9 . . 116.57(12) ?
    C1 C6 C9 . . 125.58(12) ?
    C2 C7 H7A . . 109.5 ?
    C2 C7 H7B . . 109.5 ?
    H7A C7 H7B . . 109.5 ?
    C2 C7 H7C . . 109.5 ?
    H7A C7 H7C . . 109.5 ?
    H7B C7 H7C . . 109.5 ?
    C4 C8 H8A . . 109.5 ?
    C4 C8 H8B . . 109.5 ?
    H8A C8 H8B . . 109.5 ?
    C4 C8 H8C . . 109.5 ?
    H8A C8 H8C . . 109.5 ?
    H8B C8 H8C . . 109.5 ?
    C6 C9 H9A . . 109.5 ?
    C6 C9 H9B . . 109.5 ?
    H9A C9 H9B . . 109.5 ?
    C6 C9 H9C . . 109.5 ?
    H9A C9 H9C . . 109.5 ?
    H9B C9 H9C . . 109.5 ?
    O3 C10 N1 . . 120.86(12) ?
    O3 C10 C11 . . 124.94(12) ?
    N1 C10 C11 . . 114.19(11) ?
    C12 C11 C16 . . 120.62(12) ?
    C12 C11 C10 . . 120.00(11) ?
    C16 C11 C10 . . 119.36(12) ?
    C13 C12 C11 . . 119.31(12) ?
    C13 C12 H12 . . 120.3 ?
    C11 C12 H12 . . 120.3 ?
    C12 C13 C14 . . 120.60(13) ?
    C12 C13 H13 . . 119.7 ?
    C14 C13 H13 . . 119.7 ?
    C15 C14 C13 . . 120.31(13) ?
    C15 C14 H14 . . 119.8 ?
    C13 C14 H14 . . 119.8 ?
    C14 C15 C16 . . 119.85(13) ?
    C14 C15 H15 . . 120.1 ?
    C16 C15 H15 . . 120.1 ?
    C11 C16 C15 . . 119.30(13) ?
    C11 C16 C17 . . 117.99(12) ?
    C15 C16 C17 . . 122.69(12) ?
    N2 C17 C16 . . 125.01(12) ?
    N2 C17 H17 . . 117.5 ?
    C16 C17 H17 . . 117.5 ?
loop_
    _geom_torsion_atom_site_label_1
    _geom_torsion_atom_site_label_2
    _geom_torsion_atom_site_label_3
    _geom_torsion_atom_site_label_4
    _geom_torsion_site_symmetry_1
    _geom_torsion_site_symmetry_2
    _geom_torsion_site_symmetry_3
    _geom_torsion_site_symmetry_4
    _geom_torsion
    _geom_torsion_publ_flag
    O1 S1 N1 N2 . . . . 120.33(10) ?
    O2 S1 N1 N2 . . . . -5.52(11) ?
    C1 S1 N1 N2 . . . . -120.99(10) ?
    O1 S1 N1 C10 . . . . -54.70(11) ?
    O2 S1 N1 C10 . . . . 179.45(10) ?
    C1 S1 N1 C10 . . . . 63.98(11) ?
    C10 N1 N2 C17 . . . . -0.8(2) ?
    S1 N1 N2 C17 . . . . -175.38(10) ?
    O1 S1 C1 C6 . . . . -176.04(10) ?
    O2 S1 C1 C6 . . . . -41.49(12) ?
    N1 S1 C1 C6 . . . . 69.70(11) ?
    O1 S1 C1 C2 . . . . 2.71(13) ?
    O2 S1 C1 C2 . . . . 137.26(11) ?
    N1 S1 C1 C2 . . . . -111.55(11) ?
    C6 C1 C2 C3 . . . . 0.74(19) ?
    S1 C1 C2 C3 . . . . -177.95(10) ?
    C6 C1 C2 C7 . . . . 179.99(13) ?
    S1 C1 C2 C7 . . . . 1.30(19) ?
    C1 C2 C3 C4 . . . . -0.3(2) ?
    C7 C2 C3 C4 . . . . -179.65(12) ?
    C2 C3 C4 C5 . . . . -0.6(2) ?
    C2 C3 C4 C8 . . . . 178.73(13) ?
    C3 C4 C5 C6 . . . . 1.2(2) ?
    C8 C4 C5 C6 . . . . -178.16(13) ?
    C4 C5 C6 C1 . . . . -0.8(2) ?
    C4 C5 C6 C9 . . . . 177.86(14) ?
    C2 C1 C6 C5 . . . . -0.2(2) ?
    S1 C1 C6 C5 . . . . 178.53(10) ?
    C2 C1 C6 C9 . . . . -178.71(14) ?
    S1 C1 C6 C9 . . . . 0.02(19) ?
    N2 N1 C10 O3 . . . . -179.88(12) ?
    S1 N1 C10 O3 . . . . -5.57(17) ?
    N2 N1 C10 C11 . . . . 0.98(18) ?
    S1 N1 C10 C11 . . . . 175.29(9) ?
    O3 C10 C11 C12 . . . . 2.1(2) ?
    N1 C10 C11 C12 . . . . -178.79(11) ?
    O3 C10 C11 C16 . . . . -179.23(12) ?
    N1 C10 C11 C16 . . . . -0.13(17) ?
    C16 C11 C12 C13 . . . . 0.6(2) ?
    C10 C11 C12 C13 . . . . 179.29(12) ?
    C11 C12 C13 C14 . . . . -0.1(2) ?
    C12 C13 C14 C15 . . . . -0.3(2) ?
    C13 C14 C15 C16 . . . . 0.2(2) ?
    C12 C11 C16 C15 . . . . -0.75(19) ?
    C10 C11 C16 C15 . . . . -179.40(12) ?
    C12 C11 C16 C17 . . . . 177.93(12) ?
    C10 C11 C16 C17 . . . . -0.72(18) ?
    C14 C15 C16 C11 . . . . 0.3(2) ?
    C14 C15 C16 C17 . . . . -178.29(13) ?
    N1 N2 C17 C16 . . . . -0.2(2) ?
    C11 C16 C17 N2 . . . . 0.9(2) ?
    C15 C16 C17 N2 . . . . 179.58(14) ?
loop_
    _geom_hbond_atom_site_label_D
    _geom_hbond_atom_site_label_H
    _geom_hbond_atom_site_label_A
    _geom_hbond_site_symmetry_A
    _geom_hbond_distance_DH
    _geom_hbond_distance_HA
    _geom_hbond_distance_DA
    _geom_hbond_angle_DHA
    C12 H12 O2 1_545 0.95 2.49 3.3395(18) 149
_shelx_space_group_comment
;
The symmetry employed for this shelxl refinement is uniquely defined
by the following loop, which should always be used as a source of
symmetry information in preference to the above space-group names.
They are only intended as comments.
;
_shelx_estimated_absorpt_T_min     0.917
_shelx_estimated_absorpt_T_max     0.982
_shelx_hkl_file
;
  -2   0   0   47.80    4.50
   2   0   0   38.90    4.80
  -3   0   0  242.88    8.70
   3   0   0  253.57    9.20
  -4   0   0   59.49    6.40
  -4   0   0   55.99    5.00
   4   0   0   66.39    4.60
   4   0   0   50.79    6.60
  -5   0   0  156.98    7.40
  -5   0   0  159.38    9.50
   5   0   0  157.08    6.70
   5   0   0  156.18   10.30
  -6   0   0  264.27   12.70
  -6   0   0  270.27   10.30
   6   0   0  260.17    9.40
   6   0   0  274.57   14.00
  -7   0   0   17.50    5.60
  -7   0   0   19.50    6.70
   7   0   0   20.00    4.90
   7   0   0   14.40    7.10
  -8   0   0   51.49    9.10
   8   0   0   38.50    9.70
  -9   0   0    2.80    8.60
   9   0   0    5.50   10.30
 -10   0   0    9.80   11.00
  10   0   0    8.40   12.60
 -11   0   0   16.30   12.30
  11   0   0   11.60   13.90
  11  -1   0   41.50   15.00
 -11   1   0   43.30   13.30
  10  -1   0  125.59   15.70
 -10   1   0   79.59   12.00
   9  -1   0   16.50   18.00
   8  -1   0   24.90    9.00
   8  -1   0   21.50    5.90
  -8   1   0   21.90    7.40
   7  -1   0   -3.70    4.70
   7  -1   0    9.60    7.00
  -7   1   0    7.20    4.50
  -7   1   0   -1.00    5.30
   6  -1   0   39.80    7.10
   6  -1   0   39.30    5.00
  -6   1   0   41.80    5.60
  -6   1   0   50.79    6.70
   5  -1   0  323.07   10.00
   5  -1   0  325.97   12.90
  -5   1   0  340.67    8.70
  -5   1   0  321.67   12.00
   4  -1   0  660.33   16.90
  -4   1   0  658.23   12.80
  -4   1   0  601.54   15.70
   3  -1   0 7777.92  129.19
  -3   1   0 7533.75  128.49
  -3   1   0 7304.47  125.79
   2  -1   0 1463.95   27.00
  -2   1   0 1442.56   26.90
   1  -1   0 3640.24   59.89
  -1   1   0 3611.54   59.99
  -1   1   0 3372.46   60.29
   0  -1   0  102.59    3.30
   0  -1   0  104.29    3.10
  -1  -1   0   -3.20    2.80
  -1  -1   0    2.80    2.30
   1   1   0   -4.10    2.60
   1   1   0    0.70    2.40
  -2  -1   0   76.49    5.20
   2   1   0   76.69    5.60
   2   1   0   79.89    2.70
  -3  -1   0  137.69    7.20
   3   1   0  133.29    7.90
   3   1   0  142.69    4.40
  -4  -1   0   84.19    7.10
   4   1   0   80.99    4.30
  -5  -1   0  259.17   10.50
  -5  -1   0  264.87   11.70
   5   1   0  274.97    7.90
   5   1   0  262.17   12.50
  -6  -1   0   43.70    7.40
  -6  -1   0   58.89    7.10
   6   1   0   53.99    8.40
   6   1   0   48.30    4.50
  -7  -1   0  358.46   16.40
  -7  -1   0  335.07   14.00
   7   1   0  331.57   17.30
  -8  -1   0  359.86   18.60
  -8  -1   0  328.47   15.30
   8   1   0  360.46   19.70
  -9  -1   0   47.20   10.90
   9   1   0   48.50   12.10
 -10  -1   0  121.59   15.30
  10   1   0  102.59   16.10
  11  -2   0   27.00   15.00
 -11   2   0   14.90   11.10
  10  -2   0   69.19   13.70
 -10   2   0   52.59   11.10
   9  -2   0   73.49   12.00
   9  -2   0   68.79    8.60
  -9   2   0   67.59   10.00
   8  -2   0    6.00    7.40
   8  -2   0    6.20    5.50
  -8   2   0    7.80    6.50
   7  -2   0  258.47   11.30
   7  -2   0  259.77   14.00
  -7   2   0  245.88   12.70
  -7   2   0  248.68    7.00
   6  -2   0  274.67   13.00
  -6   2   0  280.47    6.70
  -6   2   0  294.47    6.90
   5  -2   0  164.28    9.80
  -5   2   0  154.78    8.40
   4  -2   0 2537.75   47.60
  -4   2   0 2526.25   46.90
   3  -2   0 1270.27   25.20
  -3   2   0 1266.67   24.80
   2  -2   0  312.97    8.50
  -2   2   0  296.37    7.90
  -2   2   0  300.17    8.30
   0  -2   0 1980.90   35.50
   0  -2   0 1986.20   35.00
  -1  -2   0  399.76    9.90
  -1  -2   0  407.86    7.40
  -2  -2   0 1226.78   24.50
   2   2   0 1208.18   25.30
  -3  -2   0  326.97   11.00
   3   2   0  348.07   12.10
   4   2   0  784.02   20.90
  -5  -2   0 1652.43   36.20
  -5  -2   0 1709.13   35.30
   5   2   0 1617.34   37.20
  -6  -2   0  613.24   18.70
  -6  -2   0  608.94   20.40
   6   2   0  581.64   21.00
  -7  -2   0  159.88   12.90
  -7  -2   0  199.68   14.90
   7   2   0  162.78   15.60
  -8  -2   0   -4.30    8.50
  -8  -2   0    0.60    8.40
   8   2   0    3.00   10.10
  -9  -2   0  110.39   13.60
   9   2   0   96.59   15.00
 -10  -2   0   17.60   12.80
  10   2   0   22.90   15.00
  12  -3   0   35.40   16.90
 -12   3   0   12.80   20.10
  11  -3   0   34.00   13.50
 -11   3   0    6.20   10.00
  10  -3   0   69.59   13.00
 -10   3   0   63.19   10.90
   9  -3   0  158.48   15.60
   9  -3   0  162.78   13.00
  -9   3   0  139.19   13.60
   8  -3   0  526.05   20.30
   8  -3   0  533.85   17.60
  -8   3   0  529.35   19.20
   7  -3   0  715.43   19.30
   7  -3   0  671.63   22.00
  -7   3   0  695.63   20.60
   6  -3   0  129.69   10.50
  -6   3   0  131.49    9.10
   5  -3   0    0.30    4.40
  -5   3   0    0.60    3.50
   4  -3   0   16.20    4.20
  -4   3   0   14.50    3.50
   3  -3   0  153.88    7.30
   3  -3   0  148.79    4.20
  -3   3   0  135.79    6.30
   2  -3   0   20.30    3.40
   0  -3   0 1522.05   28.50
  -1  -3   0   53.09    5.00
  -1  -3   0   54.99    2.60
   1   3   0   55.89    5.90
  -2  -3   0  205.58    8.20
   2   3   0  202.78    9.20
  -3  -3   0   15.60    4.40
   3   3   0   15.70    6.10
  -4  -3   0   -3.90    4.30
   4   3   0   -5.10    4.90
  -5  -3   0  510.05   17.40
  -5  -3   0  515.75   17.70
   5   3   0  496.95   18.80
  -6  -3   0 1004.40   28.30
  -6  -3   0 1037.10   27.70
   6   3   0 1007.30   29.40
  -7  -3   0   22.00    9.50
  -7  -3   0   51.79    9.80
  -8  -3   0   90.99   12.60
  -8  -3   0   65.49   12.70
   8   3   0   79.89   14.40
  -9  -3   0    2.10   10.90
   9   3   0   -3.40   13.50
  12  -4   0   41.60   15.40
 -12   4   0   54.99   13.90
  11  -4   0  592.24   28.90
  11  -4   0  618.64   26.20
 -11   4   0  589.24   26.40
  10  -4   0  398.66   22.90
  10  -4   0  424.16   20.00
 -10   4   0  438.46   21.30
   9  -4   0  156.68   15.50
   9  -4   0  155.38   13.60
  -9   4   0  137.49   13.80
   8  -4   0  280.37   14.10
   8  -4   0  279.37   15.90
  -8   4   0  266.47   14.30
   7  -4   0   79.09   10.90
  -7   4   0   75.39    9.10
   6  -4   0  340.47   13.60
  -6   4   0  332.77   12.60
   5  -4   0  676.93   18.10
  -5   4   0  678.03   17.40
   4  -4   0  706.33   17.70
   4  -4   0  714.63   13.60
   3  -4   0  732.53   17.30
   0  -4   0  241.18    8.20
  -1  -4   0  335.17    7.30
  -1  -4   0  325.87   10.30
  -2  -4   0  377.86   12.10
  -3  -4   0   99.29    8.40
   3   4   0   96.29    9.70
  -4  -4   0   -5.20    4.90
   4   4   0   -8.80    5.40
  -5  -4   0  352.96   15.80
  -5  -4   0  344.87   16.20
   5   4   0  342.97   17.30
  -6  -4   0   24.60    9.50
  -6  -4   0   27.00    8.30
   6   4   0   29.90    9.80
  -7  -4   0   29.40    9.80
  -7  -4   0   27.90   11.20
   7   4   0   55.89   13.00
  -8  -4   0   62.59   14.80
  -8  -4   0   59.09   12.20
   8   4   0   83.09   15.50
  -9  -4   0   16.50   12.30
  12  -5   0   30.00   15.10
  12  -5   0  -15.30   14.40
 -12   5   0   -1.60   12.10
  11  -5   0   71.99   13.40
  11  -5   0   79.49   14.50
  10  -5   0   12.60   11.30
  10  -5   0   -9.20    9.50
 -10   5   0   -1.30    8.70
   9  -5   0   66.89    9.80
   9  -5   0   77.49   11.30
  -9   5   0   70.79    9.90
   8  -5   0    1.40    7.30
  -8   5   0    9.90    5.90
   7  -5   0    6.40    6.30
  -7   5   0   10.30    5.20
   6  -5   0   31.30    6.40
  -6   5   0   46.50    6.40
   5  -5   0  438.16    9.50
   5  -5   0  453.65    9.50
   5  -5   0  452.25   15.00
   4  -5   0  133.39    8.20
   3  -5   0    1.80    3.80
   1  -5   0 1643.04   32.30
   0  -5   0 1310.57   27.20
  -1  -5   0  108.89    4.40
  -1  -5   0  107.89    7.20
  -2  -5   0   35.40    5.60
  -3  -5   0  228.08   11.80
   3   5   0  212.78   13.10
  -4  -5   0  135.39   11.30
  -4  -5   0  169.08   13.10
   4   5   0  130.99   13.30
  -5  -5   0 1945.91   44.00
  -5  -5   0 1899.81   44.70
   5   5   0 1929.41   45.80
  -6  -5   0 1178.08   41.60
   6   5   0 1285.67   37.20
  -7  -5   0  210.58   19.40
  -7  -5   0  255.07   22.20
   7   5   0  242.38   22.30
  -8  -5   0   44.40   17.10
  -8  -5   0   66.69   13.70
   8   5   0   92.29   17.00
  12  -6   0   31.00   15.40
  12  -6   0   16.90   14.90
 -12   6   0   34.30   13.30
  11  -6   0  299.27   22.30
  11  -6   0  304.17   23.70
 -11   6   0  289.77   21.70
  10  -6   0   29.20   10.70
  10  -6   0   22.40   11.30
 -10   6   0   51.09   10.80
   9  -6   0  226.38   16.70
   9  -6   0  217.08   17.30
  -9   6   0  239.38   15.90
   8  -6   0   21.10    8.20
   7  -6   0  302.67   15.10
   6  -6   0  182.88   11.70
   5  -6   0  695.23   15.30
   5  -6   0  705.13   19.80
   4  -6   0  512.05   15.90
   1  -6   0  878.11   20.70
  -1  -6   0  520.95   11.40
  -1  -6   0  521.45   15.80
  -2  -6   0  657.63   19.10
  -3  -6   0  652.83   20.40
  -4  -6   0   68.99    9.10
  -4  -6   0   80.39   11.30
  -5  -6   0  133.39   18.10
  -5  -6   0  130.39   14.70
  -6  -6   0   13.90   10.30
  -6  -6   0   19.20   12.40
  -7  -6   0   24.10   12.00
  -7  -6   0  -18.20   14.90
  12  -7   0   28.50   15.00
  11  -7   0   66.99   14.00
  11  -7   0   60.19   13.10
  10  -7   0  822.82   30.40
  10  -7   0  833.22   29.40
   9  -7   0  455.85   26.60
   9  -7   0  502.35   22.00
   8  -7   0    3.40    7.60
   7  -7   0   22.50    7.70
   6  -7   0   21.60    4.50
   6  -7   0   28.30    6.90
   5  -7   0  459.15   16.10
   5  -7   0  441.06   12.50
   4  -7   0  183.08   10.60
   2  -7   0  249.18   10.60
   1  -7   0   22.80    4.90
   0  -7   0  122.69    9.00
   0  -7   0  137.49    6.70
  -1  -7   0  348.17   13.90
  -2  -7   0  802.12   22.70
  -3  -7   0  133.19   15.60
  -3  -7   0  133.09   12.60
  -4  -7   0  398.96   18.90
  -4  -7   0  409.86   22.40
  -5  -7   0   72.49   17.10
  -5  -7   0   65.99   13.90
  -6  -7   0    7.30   11.20
  -6  -7   0   -8.90   14.10
  12  -8   0  152.88   23.00
  11  -8   0   33.80   13.50
  11  -8   0   24.30   13.10
  10  -8   0   19.50   11.90
  10  -8   0   25.00   11.10
   9  -8   0   -8.30    9.30
   9  -8   0   21.90   10.30
   8  -8   0   23.00    9.40
   7  -8   0   -6.10    7.00
   6  -8   0  127.79   11.90
   5  -8   0   19.20    5.80
   5  -8   0   18.50    6.60
   4  -8   0  121.29   10.30
   2  -8   0  448.56   15.30
   1  -8   0   18.80    5.20
   0  -8   0  242.58   12.20
  -1  -8   0  288.37   17.30
  -1  -8   0  297.77   14.00
  -2  -8   0    1.80    6.60
  -2  -8   0    5.50    9.20
  -3  -8   0   54.59    9.80
  -3  -8   0   64.69   12.20
  -4  -8   0   51.89   13.80
  -4  -8   0   81.69   11.60
  -5  -8   0  -11.40   13.70
  -5  -8   0   13.90   11.50
  -6  -8   0   -8.20   16.80
  12  -9   0  -24.00   15.40
  11  -9   0   87.09   16.50
  11  -9   0   53.49   15.00
  10  -9   0   -3.90   11.50
  10  -9   0   25.80   12.60
   9  -9   0   -3.60   10.10
   9  -9   0   31.70   17.70
   8  -9   0   67.29   10.90
   7  -9   0   18.70    8.50
   6  -9   0  258.77   15.20
   5  -9   0 1471.35   32.50
   5  -9   0 1470.25   35.70
   4  -9   0   69.49    9.10
   4  -9   0   94.39   10.10
   3  -9   0  149.19   10.60
   3  -9   0  134.19   11.50
   2  -9   0  109.49    9.00
   2  -9   0   95.09   11.70
   2  -9   0   97.59   10.00
   1  -9   0   13.10    8.10
   0  -9   0   14.90    6.80
  -1  -9   0   22.80   10.60
  -1  -9   0   27.50    8.10
  -2  -9   0   -3.90   10.70
  -3  -9   0    6.90    9.40
  -3  -9   0    9.90   12.70
  -4  -9   0    6.80   14.70
  10 -10   0    2.70   13.30
  10 -10   0  -11.70   12.00
   9 -10   0    9.10   10.90
   9 -10   0  -16.40   11.70
   8 -10   0   66.39   12.30
   7 -10   0   28.60   10.00
   7 -10   0   22.10    9.80
   6 -10   0  530.45   21.30
   5 -10   0  186.38   12.60
   5 -10   0  222.38   20.80
   4 -10   0   70.09    9.10
   4 -10   0   50.49    7.90
   4 -10   0   24.20   14.70
   3 -10   0   62.09    7.90
   3 -10   0   54.99    9.70
   3 -10   0   83.39    9.20
   2 -10   0   25.00    7.30
   1 -10   0   56.19   11.20
   1 -10   0   26.90    7.70
   0 -10   0  -14.50    7.60
   0 -10   0   21.10   10.60
  -1 -10   0    9.30   11.70
  -1 -10   0    5.10    8.70
  -2 -10   0   -1.50   13.10
   9 -11   0  208.18   21.90
   8 -11   0   -1.20   10.80
   8 -11   0   38.20   12.20
   7 -11   0  139.39   17.20
   7 -11   0  149.09   17.90
   6 -11   0  129.29   16.10
   6 -11   0  109.29   15.50
   5 -11   0   43.60    9.10
   5 -11   0   52.49    9.70
   4 -11   0  439.66   19.50
   4 -11   0  468.05   31.90
   4 -11   0  435.56   19.20
   3 -11   0   58.09   11.90
   3 -11   0   27.40    8.80
   2 -11   0   50.09   12.50
   1 -11   0   57.29   13.30
   0 -11   0  402.96   25.80
   8 -12   0    6.30   12.50
   7 -12   0    5.10   11.60
   6 -12   0   -9.50   10.60
   5 -12   0    7.70   12.10
   4 -12   0  159.98   15.80
   3 -12   0   38.10   13.30
   2 -12   0  189.18   22.00
   1 -12   0  111.19   21.30
   1 -12   1   21.60   14.90
   2 -12   1   50.29   13.90
   3 -12   1    7.50   11.80
   4 -12   1  169.58   20.40
   4 -12   1  155.18   19.20
   5 -12   1   45.60   13.30
   5 -12   1   23.20   10.60
   6 -12   1 1447.86   39.20
   6 -12   1 1416.36   40.90
   7 -12   1  564.14   26.10
   7 -12   1  497.75   27.70
   8 -12   1  238.18   22.50
  -1 -11   1   -0.30   16.90
   0 -11   1   46.00   15.00
   1 -11   1  129.79   16.10
   2 -11   1  106.59   14.10
   3 -11   1  162.78   21.50
   4 -11   1  385.76   18.60
   4 -11   1  418.56   22.30
   5 -11   1  732.33   27.00
   6 -11   1   72.79   12.40
   7 -11   1   18.50   11.20
   8 -11   1   24.00   12.00
   8 -11   1   15.30   12.40
   9 -11   1    5.30   13.20
   9 -11   1   22.60   12.50
  10 -11   1   42.10   19.20
  -2 -10   1    4.70   13.20
  -1 -10   1   59.59   13.50
   0 -10   1   86.79   13.30
   1 -10   1   14.30    7.10
   1 -10   1   23.30   10.30
   2 -10   1  110.19   11.10
   2 -10   1   95.09   15.00
   3 -10   1   36.50    7.00
   3 -10   1   28.00    8.70
   4 -10   1   71.39   10.30
   4 -10   1   46.80    7.40
   4 -10   1   44.30    8.60
   5 -10   1   41.40    9.60
   5 -10   1   22.00    7.00
   6 -10   1   92.09   12.00
   7 -10   1  104.79   13.50
   8 -10   1   35.80   13.80
   9 -10   1    5.10   12.60
   9 -10   1   -4.70   10.80
  10 -10   1   33.50   14.20
  10 -10   1   39.20   13.40
  11 -10   1   93.69   17.80
  -4  -9   1    6.00   13.90
  -3  -9   1  110.79   16.50
  -2  -9   1   88.49   10.80
  -2  -9   1  120.49   15.50
  -1  -9   1  262.27   19.90
  -1  -9   1  262.47   14.40
   0  -9   1   89.09   10.30
   1  -9   1   40.90    6.50
   1  -9   1   53.79    9.70
   2  -9   1   -0.80    5.00
   2  -9   1   -7.80    6.60
   3  -9   1  107.79   11.10
   3  -9   1  124.99    9.90
   4  -9   1   45.00    8.70
   5  -9   1  666.63   22.60
   5  -9   1  640.74   18.70
   6  -9   1  365.16   17.70
   7  -9   1   34.30    9.80
   8  -9   1    0.30    9.60
   9  -9   1  -14.40   10.30
  10  -9   1   -6.50   11.20
  11  -9   1    3.20   13.50
  11  -9   1    6.50   15.00
  -5  -8   1   11.80   12.10
  -5  -8   1    6.30   14.90
  -4  -8   1   -5.30    9.30
  -4  -8   1   32.50   13.20
  -3  -8   1  117.39   14.30
  -3  -8   1  107.29   13.20
  -2  -8   1  112.59   11.60
  -2  -8   1  128.89   15.60
  -1  -8   1   74.59   10.80
  -1  -8   1   38.40    7.40
   0  -8   1  259.67   14.20
   0  -8   1  296.87   16.30
   1  -8   1  158.18   12.30
   1  -8   1  158.88    9.50
   2  -8   1  174.98    9.50
   2  -8   1  134.59   11.10
   3  -8   1  100.59    9.30
   4  -8   1  810.22   21.10
   4  -8   1  845.52   23.80
   5  -8   1  646.24   21.10
   5  -8   1  642.84   17.40
   6  -8   1   87.99   11.60
   7  -8   1   42.90    9.30
   8  -8   1   20.00    9.40
   9  -8   1   59.79   14.30
  10  -8   1    3.60   10.60
  10  -8   1    1.50   11.90
  11  -8   1  148.59   17.30
  11  -8   1  182.08   21.80
  12  -8   1   37.00   24.10
  12  -8   1  106.99   21.20
  -7  -7   1  120.29   16.90
  -6  -7   1   31.30   11.80
  -6  -7   1  -12.50   14.40
  -5  -7   1   -8.90   11.40
  -5  -7   1    2.30    9.60
  -4  -7   1   31.90   10.40
  -4  -7   1   27.60   11.10
  -3  -7   1   -8.40    5.90
  -3  -7   1   16.60    9.50
  -2  -7   1  360.36   17.70
  -2  -7   1  365.66   14.60
  -1  -7   1  140.09    9.50
  -1  -7   1  140.39   12.60
   0  -7   1   15.50    4.60
   0  -7   1   10.70    6.30
   1  -7   1  618.64   19.10
   2  -7   1  520.25   16.30
   2  -7   1  503.75   15.10
   3  -7   1   67.59    7.50
   4  -7   1    6.20    4.10
   4  -7   1    2.60    5.20
   5  -7   1  303.27   10.10
   5  -7   1  306.37   13.90
   6  -7   1  127.19   11.90
   7  -7   1  165.48   13.50
   8  -7   1  157.38   14.80
   9  -7   1   12.80    9.80
  10  -7   1  -21.70   10.80
  10  -7   1   -3.30    9.70
  11  -7   1  894.91   32.50
  11  -7   1  914.11   34.20
  12  -7   1  814.12   34.20
  12  -7   1  866.71   35.70
  -7  -6   1   21.90   15.40
  -7  -6   1   29.70   12.00
  -6  -6   1   24.20   11.20
  -6  -6   1   20.80   13.00
  -5  -6   1  733.23   24.60
  -5  -6   1  694.63   27.10
  -4  -6   1    3.30    8.80
  -4  -6   1   13.90    6.80
  -3  -6   1  159.48   13.60
  -3  -6   1  133.69   10.50
  -2  -6   1   82.49   10.90
  -2  -6   1  106.69    8.70
  -1  -6   1  160.28    9.20
   0  -6   1   47.40    6.20
   1  -6   1   34.00    4.60
   3  -6   1  104.39    7.00
   4  -6   1  320.87   13.00
   4  -6   1  307.97    9.80
   5  -6   1  333.47    9.30
   5  -6   1  339.87   13.90
   6  -6   1  231.38   12.90
   7  -6   1   14.70    7.30
  -8   6  -1  196.08   13.30
   8  -6   1  223.38   15.50
  -9   6  -1  812.52   25.70
   9  -6   1  796.12   27.60
 -10   6  -1  917.21   29.20
  10  -6   1  872.41   31.40
  10  -6   1  909.81   29.90
 -11   6  -1  610.44   26.30
  11  -6   1  575.44   27.50
  11  -6   1  598.74   28.10
 -12   6  -1    3.10   12.90
  12  -6   1   19.30   14.40
  12  -6   1   28.90   15.40
   8   5  -1  104.39   17.70
  -8  -5   1   65.19   14.80
  -8  -5   1   83.39   17.60
   7   5  -1   21.20   12.90
  -7  -5   1   28.10   13.30
  -7  -5   1   24.20   11.00
   6   5  -1   72.59   12.90
  -6  -5   1   76.39   11.30
   5   5  -1   10.10    8.60
  -5  -5   1    5.40    7.10
  -5  -5   1    1.50    8.20
   4   5  -1  492.45   20.20
  -4  -5   1  505.85   17.80
  -4  -5   1  506.75   19.20
  -3  -5   1  851.41   22.30
  -3  -5   1  857.51   24.10
  -1  -5   1  465.65   13.30
   0  -5   1  766.12   17.70
   1  -5   1   10.20    3.00
   3  -5   1    5.90    4.30
   3  -5   1   13.00    3.20
   4  -5   1  557.84   12.40
   4  -5   1  544.65   16.00
   5  -5   1  193.28   12.90
   5  -5   1  209.08    5.40
   5  -5   1  202.38    5.30
  -6   5  -1  265.87   11.50
   6  -5   1  260.17   13.10
  -7   5  -1  696.23   20.40
   7  -5   1  700.53   22.30
  -8   5  -1  412.06   16.70
   8  -5   1  371.66   18.30
  -9   5  -1   21.90    8.30
   9  -5   1   17.80    9.50
 -10   5  -1  734.83   26.40
  10  -5   1  709.93   28.40
  10  -5   1  751.62   28.80
 -11   5  -1   71.49   12.70
  11  -5   1  101.89   14.50
  11  -5   1   70.09   14.70
 -12   5  -1   17.40   12.90
  12  -5   1   38.70   14.90
  -9  -4   1   42.20   13.50
   8   4  -1   71.39   15.10
  -8  -4   1   89.99   13.10
  -8  -4   1   88.49   15.40
   7   4  -1   55.69   12.80
  -7  -4   1   86.99   11.90
  -7  -4   1   66.09   12.20
   6   4  -1  972.80   30.60
  -6  -4   1  993.50   28.50
  -6  -4   1  940.91   28.60
   5   4  -1  645.04   22.60
  -5  -4   1  650.63   20.70
  -5  -4   1  633.54   21.50
   4   4  -1  163.98   12.80
  -4  -4   1  160.68   11.50
  -4  -4   1  155.88   10.30
   3   4  -1  108.19    9.50
  -3  -4   1   94.59    9.40
  -3  -4   1   94.99    8.50
   2   4  -1   21.30    5.80
  -2  -4   1   13.20    3.90
  -1  -4   1   13.70    2.20
  -1  -4   1   15.90    3.40
   0  -4   1   26.00    3.40
   3  -4   1  346.47   11.40
   3  -4   1  353.06    8.70
  -4   4  -1 1678.63   33.20
   4  -4   1 1726.13   29.80
   4  -4   1 1696.03   34.80
  -5   4  -1  119.39    7.70
   5  -4   1  115.99    9.10
  -6   4  -1  224.88   10.60
   6  -4   1  227.88   12.10
  -7   4  -1 1000.40   25.30
   7  -4   1  999.00   27.10
  -8   4  -1   -3.10    5.60
   8  -4   1   10.30    8.00
  -9   4  -1   25.00    7.80
   9  -4   1    8.10    9.00
   9  -4   1   21.00    8.00
 -10   4  -1   26.90    9.50
  10  -4   1   30.70   10.00
  10  -4   1    0.70   10.40
 -11   4  -1   87.59   13.50
  11  -4   1   67.39   14.50
  11  -4   1   84.89   13.90
 -12   4  -1    4.10   12.70
  12  -4   1   43.30   16.60
   9   3  -1   25.40   13.60
  -9  -3   1   32.80   11.30
   8   3  -1   27.40   11.40
  -8  -3   1   25.80   11.10
  -8  -3   1   40.60   10.60
  -7  -3   1   76.09   10.80
  -7  -3   1   79.19   10.50
   6   3  -1   48.00    9.60
  -6  -3   1   58.89    8.40
  -6  -3   1   51.99    9.10
   5   3  -1   41.20    7.90
  -5  -3   1   61.89    8.00
  -5  -3   1   37.10    6.70
   4   3  -1    2.80    5.00
  -4  -3   1   -1.40    4.90
  -4  -3   1   -1.00    4.30
   3   3  -1   11.60    4.80
  -3  -3   1    5.90    4.90
  -3  -3   1   11.50    4.00
   2   3  -1   45.70    5.60
  -2  -3   1   35.10    2.30
  -2  -3   1   42.60    5.20
  -1  -3   1  274.87    8.30
  -1  -3   1  274.67    6.40
   0  -3   1  110.09    4.70
   0  -3   1  103.29    4.30
   2  -3   1  171.28    5.50
  -3   3  -1 2129.09   39.20
   3  -3   1 2160.48   40.50
  -4   3  -1 1010.70   21.60
   4  -3   1 1011.00   22.80
  -5   3  -1  902.51   21.10
   5  -3   1  902.41   22.30
  -6   3  -1   65.89    8.00
   6  -3   1   70.09    9.30
  -7   3  -1   39.30    6.50
   7  -3   1   57.79    9.00
  -8   3  -1   -1.80    5.90
   8  -3   1   -0.50    8.00
   8  -3   1    8.70    5.90
  -9   3  -1   47.90    9.30
   9  -3   1   58.29    8.50
   9  -3   1   49.80   11.00
 -10   3  -1   92.59   12.30
  10  -3   1  123.99   18.10
  10  -3   1   97.49   11.30
 -11   3  -1   62.19   13.00
  11  -3   1   45.90   14.40
  12  -3   1  294.07   33.90
  10   2  -1  100.69   17.80
 -10  -2   1   79.29   14.20
   9   2  -1   38.60   13.10
  -9  -2   1   33.40   10.80
   8   2  -1    7.90   10.20
  -8  -2   1   11.60    9.20
  -8  -2   1   20.40    9.00
   7   2  -1  154.48   14.70
  -7  -2   1  171.58   13.40
  -7  -2   1  135.99   12.50
   6   2  -1    1.00    6.50
  -6  -2   1   20.20    6.20
  -6  -2   1    4.40    5.90
   5   2  -1   34.50    6.80
   5   2  -1   40.70    3.90
  -5  -2   1   39.80    6.80
  -5  -2   1   48.00    6.80
   4   2  -1   34.10    6.00
   4   2  -1   36.20    3.20
  -4  -2   1   29.50    5.10
  -4  -2   1   28.60    5.40
   3   2  -1  230.78   10.00
   3   2  -1  232.38    5.40
  -3  -2   1  224.68    9.00
  -3  -2   1  224.38    8.80
  -2  -2   1  431.86    8.50
  -2  -2   1  438.06   11.40
   1   2  -1  202.78    6.60
   1   2  -1  199.58    5.30
  -1  -2   1  206.18    4.80
  -1  -2   1  205.68    6.20
   0  -2   1 9999.00  166.88
   1  -2   1  184.68    5.60
  -2   2  -1  968.00   18.80
   2  -2   1 1006.10   20.00
   2  -2   1  971.10   18.80
   2  -2   1 1002.40   17.40
  -3   2  -1   70.09    5.00
   3  -2   1   68.89    6.10
  -4   2  -1  313.07   10.10
   4  -2   1  310.37   11.10
  -5   2  -1  261.07   10.40
   5  -2   1  286.17   12.10
  -6   2  -1  345.77   13.40
   6  -2   1  376.16   15.00
  -7   2  -1  465.25   16.80
   7  -2   1  470.05   18.40
  -8   2  -1  102.49   11.80
   8  -2   1  116.59   10.00
   8  -2   1  102.49   13.10
  -9   2  -1    9.20    7.80
   9  -2   1    8.60    6.80
   9  -2   1   18.90   10.00
 -10   2  -1    9.50    9.60
  10  -2   1   33.10   12.10
 -11   2  -1    9.10   11.50
  11  -2   1   23.50   14.70
  10   1  -1  370.56   25.60
 -10  -1   1  332.47   23.20
   9   1  -1  113.39   15.40
  -9  -1   1   94.99   12.20
   8   1  -1   18.90    8.80
  -8  -1   1    9.00    7.30
  -8  -1   1   16.00    8.10
   7   1  -1   71.79   10.20
  -7  -1   1   62.89    8.00
  -7  -1   1   75.09    9.30
   6   1  -1 1188.88   30.50
   6   1  -1 1275.87   24.40
  -6  -1   1 1250.17   29.80
  -6  -1   1 1203.08   27.80
   5   1  -1 1571.14   28.50
   5   1  -1 1476.65   33.70
  -5  -1   1 1525.35   33.00
  -5  -1   1 1514.75   31.30
   4   1  -1   66.59    4.20
   4   1  -1   64.29    7.30
  -4  -1   1   61.69    6.10
  -4  -1   1   58.89    6.70
   3   1  -1   -0.70    3.50
   3   1  -1    1.80    1.90
  -3  -1   1    0.10    3.10
  -3  -1   1    4.90    3.20
   2   1  -1 3718.63   63.29
  -2  -1   1 3889.71   63.39
  -2  -1   1 3634.44   64.99
  -2  -1   1 3747.53   65.19
   1   1  -1 3911.81   65.39
   1   1  -1 3881.01   67.09
   1   1  -1 3893.61   66.19
  -1  -1   1 3834.32   65.39
  -1  -1   1 3912.01   66.79
  -1  -1   1 4054.89   66.29
  -1  -1   1 3777.12   66.99
   0   1  -1  561.14   10.60
   0   1  -1  489.65   10.50
   0  -1   1  551.74    9.60
   0  -1   1  562.74   10.70
   0  -1   1  551.94   10.10
  -1   1  -1   40.00    2.20
  -1   1  -1   32.70    2.80
  -1   1  -1   33.50    3.20
   1  -1   1   39.80    2.50
   1  -1   1   38.80    3.50
   1  -1   1   37.40    2.20
  -3   1  -1  952.80   20.70
  -3   1  -1 1049.20   18.10
   3  -1   1 1047.70   21.70
  -4   1  -1  437.56   12.70
  -4   1  -1  437.66    9.40
   4  -1   1  432.16   13.80
  -5   1  -1  291.07    7.80
  -5   1  -1  269.17   11.40
   5  -1   1  274.07   12.30
  -6   1  -1  637.54   18.60
  -6   1  -1  653.63   14.50
   6  -1   1  610.54   19.50
  -7   1  -1  138.69    7.80
  -7   1  -1  132.09   11.10
   7  -1   1  138.59    9.40
   7  -1   1  126.09   12.10
  -8   1  -1  176.98   13.60
   8  -1   1  171.98   14.90
   8  -1   1  190.98   11.20
  -9   1  -1  144.79   15.60
   9  -1   1  109.69   18.80
 -10   1  -1  258.87   20.30
  10  -1   1  280.97   24.30
 -11   1  -1   89.69   13.50
  11   0  -1   65.09   16.10
 -11   0   1   47.20   13.40
  10   0  -1  129.39   16.40
 -10   0   1  112.19   13.90
   9   0  -1  115.59   16.10
  -9   0   1   96.49   12.20
   8   0  -1  298.87   17.50
  -8   0   1  327.47   14.50
  -8   0   1  298.27   16.40
   7   0  -1  905.31   21.00
   7   0  -1  922.11   26.80
  -7   0   1  945.51   22.00
  -7   0   1  886.21   25.00
   6   0  -1  267.17    9.80
   6   0  -1  256.87   13.40
  -6   0   1  267.17   10.20
  -6   0   1  253.97   12.50
   5   0  -1  286.07    8.90
   5   0  -1  248.68   13.80
  -5   0   1  266.27    9.20
  -5   0   1  281.67   14.60
   4   0  -1  863.01   17.40
   4   0  -1  821.52   20.10
  -4   0   1  841.92   19.60
  -4   0   1  858.71   17.80
   3   0  -1  108.29    6.80
   3   0  -1  123.49    5.00
  -3   0   1  115.69    6.40
  -3   0   1  123.79    5.30
   2   0  -1 1045.20   19.90
   2   0  -1 1154.48   22.00
   2   0  -1 1071.89   19.90
   2   0  -1 1032.80   21.20
  -2   0   1 1176.68   22.80
  -2   0   1 1066.09   19.90
  -2   0   1 1049.09   20.80
  -2   0   1 1074.59   20.10
   1   0  -1 1023.30   18.10
   1   0  -1 1037.00   18.20
   1   0  -1  938.41   18.40
  -1   0   1 1068.09   18.10
  -1   0   1  987.70   18.70
  -1   0   1 1003.10   18.70
  -1   0   1 1041.90   18.40
   0   0  -1    2.60    0.70
   0   0   1    3.50    0.60
  -1   0  -1  105.49    3.30
  -1   0  -1  106.49    4.30
  -1   0  -1  103.99    3.90
  -1   0  -1  107.19    3.10
   1   0   1  110.99    4.40
   1   0   1  110.29    3.90
   1   0   1  103.09    3.00
  -2   0  -1 6792.32  115.69
   2   0   1 6845.52  116.19
  -3   0  -1  673.13   15.80
   3   0   1  696.73   16.50
  -4   0  -1   95.69    7.40
   4   0   1   90.19    8.00
  -5   0  -1  222.58   10.60
   5   0   1  223.88   11.20
   5   0   1  208.98    7.60
  -6   0  -1  221.28    9.40
  -6   0  -1  229.18   12.70
   6   0   1  237.28    9.00
   6   0   1  232.78   13.00
  -7   0  -1  470.65   14.60
  -7   0  -1  450.55   17.80
   7   0   1  482.35   13.50
   7   0   1  473.35   19.40
  -8   0  -1    9.50    7.80
   8   0   1    9.90    9.10
  -9   0  -1  491.25   22.40
   9   0   1  507.35   24.40
 -10   0  -1  490.45   25.10
  10   0   1  521.15   27.40
 -11   0  -1  162.58   19.00
  11   0   1  145.69   20.20
  11  -1  -1  -12.30   13.40
 -11   1   1  -13.10   10.90
  10  -1  -1  237.08   22.40
 -10   1   1  236.48   19.20
   9  -1  -1   23.00   10.40
   8  -1  -1  279.57   12.60
   8  -1  -1  277.67   16.50
  -8   1   1  271.17   15.10
   7  -1  -1  449.66   18.00
   7  -1  -1  446.56   14.70
  -7   1   1  478.85   12.80
  -7   1   1  434.66   16.50
   6  -1  -1  842.32   19.60
   6  -1  -1  822.92   22.50
  -6   1   1  841.72   22.10
  -6   1   1  873.21   18.20
   5  -1  -1  543.25   13.70
   5  -1  -1  542.55   16.10
  -5   1   1  582.44   12.60
  -5   1   1  538.55   15.60
   4  -1  -1  757.72   16.60
   4  -1  -1  751.52   18.40
  -4   1   1  776.12   18.00
  -4   1   1  786.12   15.20
   3  -1  -1 1099.79   21.50
   3  -1  -1 1093.49   19.90
   3  -1  -1 1111.59   22.60
  -3   1   1 1097.99   22.20
  -3   1   1 1139.29   20.00
   2  -1  -1  230.38    5.30
   2  -1  -1  217.58    6.80
   2  -1  -1  234.98    7.00
   2  -1  -1  227.18    6.60
  -2   1   1  222.28    5.30
  -2   1   1  229.48    6.80
   0  -1  -1 7184.88  120.39
  -1  -1  -1   65.39    4.90
  -1  -1  -1   69.29    4.60
   1   1   1   65.19    1.90
   1   1   1   62.89    4.80
  -2  -1  -1  452.65   11.30
   2   1   1  457.85    8.30
   2   1   1  435.06   11.60
  -3  -1  -1   34.10    4.40
   3   1   1   27.50    4.90
   3   1   1   29.60    2.70
   4   1   1  641.34   17.80
   4   1   1  650.83   12.90
   4   1   1  654.13   12.90
  -5  -1  -1  898.81   22.90
   5   1   1  892.21   23.90
   5   1   1  926.91   17.90
  -6  -1  -1 1420.96   31.50
  -6  -1  -1 1423.36   33.90
   6   1   1 1471.85   35.20
   6   1   1 1501.25   27.60
  -7  -1  -1  939.51   23.40
  -7  -1  -1  856.01   26.40
   7   1   1  890.51   27.10
  -8  -1  -1  413.66   16.70
  -8  -1  -1  418.06   20.30
   8   1   1  447.46   23.80
  -9  -1  -1    0.80    9.50
   9   1   1   -0.50   11.00
 -10  -1  -1   42.10   12.50
  10   1   1   14.50   14.00
  11  -2  -1  296.67   25.00
 -11   2   1  293.47   21.40
  10  -2  -1    4.80   11.60
 -10   2   1   22.20   10.30
   9  -2  -1    6.60    6.80
   9  -2  -1    9.10    9.30
  -9   2   1   11.30    7.60
   8  -2  -1   10.20    7.40
   8  -2  -1   -4.20    5.50
  -8   2   1   13.60    6.60
   7  -2  -1  525.95   15.90
   7  -2  -1  505.75   18.30
  -7   2   1  515.25   17.40
  -7   2   1  526.15   11.70
   6  -2  -1  196.38   11.70
   6  -2  -1  212.08    9.70
  -6   2   1  201.98   10.40
  -6   2   1  201.68    6.10
   5  -2  -1 1628.24   32.60
   5  -2  -1 1674.63   34.50
  -5   2   1 1664.33   29.00
  -5   2   1 1653.73   33.80
   4  -2  -1  863.71   19.40
   4  -2  -1  876.91   15.30
  -4   2   1  792.32   16.10
  -4   2   1  855.21   19.20
   3  -2  -1  316.87    9.30
   3  -2  -1  322.87    6.70
  -3   2   1  321.97    6.60
  -3   2   1  308.77    9.20
   2  -2  -1    0.80    1.50
   2  -2  -1    2.40    2.30
  -2   2   1    1.40    2.40
   0  -2  -1  951.60   17.90
   0  -2  -1  907.71   16.80
   0  -2  -1  909.31   18.20
   1   2   1  119.89    6.00
  -2  -2  -1  296.57    9.50
   2   2   1  300.17   10.10
  -3  -2  -1    7.30    4.00
   3   2   1   -0.80    3.70
  -4  -2  -1   26.30    5.30
   4   2   1   18.90    5.30
  -5  -2  -1   71.39    9.10
   5   2   1   53.59    7.50
  -6  -2  -1   87.89    9.90
  -6  -2  -1   89.99   11.40
   6   2   1   92.89   11.70
  -7  -2  -1   24.50    7.90
  -7  -2  -1   27.20    8.40
   7   2   1    4.70    8.30
  -8  -2  -1   36.90   10.60
  -8  -2  -1   27.90    9.70
   8   2   1   27.40   11.10
  -9  -2  -1   30.30   10.80
   9   2   1    5.70   12.00
 -10  -2  -1   28.20   13.10
  10   2   1   36.90   15.70
  12  -3  -1   52.19   16.20
 -12   3   1   23.60   13.80
  11  -3  -1   10.20   13.10
 -11   3   1   -0.70   10.20
  10  -3  -1  213.98   20.00
  10  -3  -1  217.98   16.20
 -10   3   1  242.48   17.70
   9  -3  -1   14.90    7.40
   9  -3  -1    4.80    8.20
  -9   3   1   19.60    7.80
   8  -3  -1    8.60    7.60
   8  -3  -1   12.30    6.00
  -8   3   1   11.60    6.20
   7  -3  -1    3.20    5.00
   7  -3  -1    2.80    6.40
  -7   3   1    8.90    5.60
   6  -3  -1   39.30    6.80
   6  -3  -1   47.60    6.00
  -6   3   1   41.00    6.00
   5  -3  -1  119.59    8.10
  -5   3   1  111.69    7.60
   4  -3  -1   25.80    4.50
   4  -3  -1   25.30    2.50
  -4   3   1   18.70    3.50
   3  -3  -1  298.17    6.90
   3  -3  -1  280.07    8.90
   2  -3  -1   43.20    4.20
   2  -3  -1   47.50    3.90
   0  -3  -1 3918.51   68.69
  -1  -3  -1   81.79    6.10
  -1  -3  -1   92.59    2.90
   1   3   1   83.49    6.40
  -2  -3  -1  890.91   20.40
   2   3   1  905.91   21.00
  -4  -3  -1   33.60    6.00
   4   3   1   24.40    6.30
  -5  -3  -1  395.16   15.90
   5   3   1  377.16   16.50
  -6  -3  -1  504.75   18.90
  -6  -3  -1  533.35   19.80
   6   3   1  492.25   20.30
  -7  -3  -1   30.10    9.70
  -7  -3  -1   29.80   10.30
   7   3   1   33.10   13.60
  -8  -3  -1   11.60   10.30
  -8  -3  -1   10.80   11.00
   8   3   1    4.00   11.10
  -9  -3  -1   32.60   12.40
   9   3   1   31.40   14.80
  12  -4  -1   97.39   17.10
 -12   4   1   95.39   15.50
  11  -4  -1  703.83   30.10
  11  -4  -1  668.73   26.40
 -11   4   1  694.73   28.90
  10  -4  -1  127.79   12.50
  10  -4  -1  125.39   20.00
 -10   4   1  119.49   15.80
   9  -4  -1   62.99    9.50
   9  -4  -1   56.69   10.30
  -9   4   1   64.39    9.70
   8  -4  -1  130.59   12.90
   8  -4  -1  126.29   11.50
  -8   4   1  121.49   11.50
   7  -4  -1  237.48   13.30
   7  -4  -1  234.88   12.30
  -7   4   1  243.08   12.20
   6  -4  -1  136.19   11.80
  -6   4   1  139.59    9.10
   5  -4  -1  393.26   12.70
  -5   4   1  309.67   14.60
   4  -4  -1  300.77   10.40
   4  -4  -1  306.37    7.50
   3  -4  -1    1.50    3.10
   0  -4  -1  760.52   17.50
  -1  -4  -1   43.70    5.80
  -1  -4  -1   35.10    2.70
  -1  -4  -1   32.80    2.60
  -2  -4  -1  788.42   20.00
   2   4   1  795.72   22.60
  -3  -4  -1  109.39    8.80
   3   4   1  114.59    9.60
  -4  -4  -1  144.79   10.90
   4   4   1  121.59   11.30
  -5  -4  -1 1413.46   34.10
   5   4   1 1343.17   34.70
  -6  -4  -1   11.50    8.10
  -6  -4  -1   28.50    9.70
   6   4   1   17.20    9.10
  -7  -4  -1  194.98   17.80
  -7  -4  -1  217.08   18.90
   7   4   1  240.78   20.20
  -8  -4  -1  342.27   25.30
  -8  -4  -1  347.47   23.00
   8   4   1  338.87   25.10
  -9  -4  -1   45.60   15.20
  12  -5  -1  350.36   27.50
  12  -5  -1  428.06   28.40
 -12   5   1  399.26   26.10
  11  -5  -1  434.36   24.80
  11  -5  -1  450.55   24.00
 -11   5   1  415.76   23.60
  10  -5  -1  189.78   21.30
  10  -5  -1  138.19   15.40
 -10   5   1  141.39   16.30
   9  -5  -1   99.99   13.90
   9  -5  -1  112.79   13.80
  -9   5   1  123.79   13.10
   8  -5  -1  214.98   13.90
   8  -5  -1  233.98   15.10
  -8   5   1  218.48   13.40
   7  -5  -1  209.48   12.80
   7  -5  -1  223.38   12.60
  -7   5   1  215.68   11.90
   6  -5  -1  139.59   10.20
   5  -5  -1  246.48    6.90
   5  -5  -1  236.68   10.60
   4  -5  -1    5.50    4.00
   3  -5  -1    0.70    3.40
   1  -5  -1   95.59    6.80
   0  -5  -1  204.28    6.70
   0  -5  -1  202.58    8.90
  -1  -5  -1  568.04   11.30
  -1  -5  -1  549.85   11.30
  -2  -5  -1 1328.47   29.80
  -3  -5  -1   19.90    5.80
   3   5   1   28.70    7.30
  -4  -5  -1  270.97   14.40
   4   5   1  290.17   15.90
  -5  -5  -1  298.77   16.70
  -5  -5  -1  314.27   17.10
   5   5   1  301.07   18.60
  -6  -5  -1    9.10   11.60
  -6  -5  -1   -3.50    8.50
   6   5   1   -3.50   10.80
  -7  -5  -1   53.49   12.30
  -7  -5  -1   59.99   14.20
   7   5   1   45.00   13.90
  -8  -5  -1   62.79   17.50
  -8  -5  -1   42.40   13.40
   8   5   1   76.99   16.70
  12  -6  -1  -14.20   14.40
  11  -6  -1   12.30   11.50
  11  -6  -1  -14.70   11.20
 -11   6   1  -10.90   10.10
  10  -6  -1    1.80   13.70
  10  -6  -1   28.20   10.00
   9  -6  -1    1.20    8.10
   9  -6  -1    6.80    8.80
   8  -6  -1 1213.28   31.70
   8  -6  -1 1219.08   31.50
   7  -6  -1 1822.42   40.50
   7  -6  -1 1867.51   40.80
   6  -6  -1  156.28   10.50
   6  -6  -1  140.69    5.40
   5  -6  -1  113.39    9.50
   4  -6  -1  268.37   10.80
   0  -6  -1   28.00    5.30
   0  -6  -1   31.70    3.70
  -1  -6  -1   84.09    4.30
  -1  -6  -1   77.89    8.10
  -2  -6  -1   92.09    9.30
  -3  -6  -1   11.00    6.10
  -4  -6  -1   -2.20    6.80
  -5  -6  -1   13.80   11.10
  -5  -6  -1   31.10   10.10
   5   6   1   35.40   11.50
  -6  -6  -1  178.08   22.00
  -6  -6  -1  210.88   19.30
   6   6   1  209.78   21.80
  -7  -6  -1  277.77   23.00
  -7  -6  -1  262.57   25.60
  12  -7  -1   51.09   15.90
  12  -7  -1    7.40   14.00
  11  -7  -1  152.08   20.70
  11  -7  -1  175.88   20.60
  10  -7  -1  703.23   26.70
   9  -7  -1  323.27   22.10
   9  -7  -1  338.07   18.50
   8  -7  -1   -0.50    7.40
   8  -7  -1  -10.90    7.00
   7  -7  -1   29.50    7.30
   7  -7  -1   14.80    6.80
   6  -7  -1  658.63   20.10
   5  -7  -1 1503.45   33.50
   4  -7  -1    3.20    5.00
   2  -7  -1   17.10    4.80
   1  -7  -1    4.80    4.50
   1  -7  -1    0.70    3.30
   0  -7  -1  368.76   14.00
   0  -7  -1  367.16   10.40
  -1  -7  -1  108.99    9.80
  -2  -7  -1    0.50    5.60
  -3  -7  -1   56.99    9.20
  -4  -7  -1   15.70   10.30
  -5  -7  -1   28.30   10.90
  -5  -7  -1   36.00   12.60
  -6  -7  -1  103.99   15.60
  -6  -7  -1  117.39   17.60
  12  -8  -1   37.10   16.10
  12  -8  -1   -1.40   16.70
  11  -8  -1   14.90   12.40
  11  -8  -1   -9.30   12.50
  10  -8  -1   53.79   12.90
  10  -8  -1   20.50   11.60
   9  -8  -1   -2.10    9.60
   9  -8  -1   20.50   10.40
   8  -8  -1   -5.50    7.90
   8  -8  -1   12.80   10.30
   7  -8  -1   92.59   11.50
   7  -8  -1   87.09   10.70
   6  -8  -1  792.72   23.00
   6  -8  -1  765.62   21.90
   5  -8  -1  239.38   12.60
   4  -8  -1   40.50    6.80
   3  -8  -1  524.95   16.20
   2  -8  -1  171.38   10.70
   2  -8  -1  155.88   10.40
   1  -8  -1  161.38   10.80
   1  -8  -1  142.59    8.30
   0  -8  -1   76.99    9.60
  -1  -8  -1   71.19    8.80
  -2  -8  -1    7.90    7.30
  -3  -8  -1   11.00   10.80
  -3  -8  -1   -3.10    8.00
  -4  -8  -1   16.90   12.20
  -5  -8  -1   71.69   13.60
  -5  -8  -1  101.09   16.60
  11  -9  -1   27.80   13.40
  11  -9  -1   20.20   16.00
  10  -9  -1   19.30   11.40
  10  -9  -1    6.80   12.30
   9  -9  -1   98.69   13.40
   9  -9  -1  110.79   13.10
   8  -9  -1   -2.60    8.30
   8  -9  -1   12.00    9.00
   7  -9  -1   -8.00    7.20
   7  -9  -1   16.30   10.80
   6  -9  -1   -2.80    6.80
   6  -9  -1    8.30    7.00
   5  -9  -1   68.39    8.90
   4  -9  -1   40.50    7.30
   4  -9  -1   60.69    8.10
   3  -9  -1   -1.00    5.50
   2  -9  -1   24.40    6.40
   2  -9  -1   17.60    5.10
   1  -9  -1   80.89   10.90
   0  -9  -1   53.69    8.30
  -2  -9  -1   24.50   11.80
  -2  -9  -1    9.90    8.90
  -3  -9  -1   40.40   13.30
  -3  -9  -1   30.00   10.60
  -4  -9  -1   53.89   16.80
  -4  -9  -1   37.50   12.70
  10 -10  -1  251.07   21.60
   9 -10  -1  277.97   22.80
   9 -10  -1  261.47   20.10
   8 -10  -1   59.89   11.60
   8 -10  -1   68.79   12.40
   7 -10  -1   11.60    9.40
   7 -10  -1   15.40    9.30
   6 -10  -1  400.06   18.40
   6 -10  -1  374.16   25.40
   5 -10  -1    7.90    6.40
   5 -10  -1   19.50    7.50
   5 -10  -1    1.30    7.10
   4 -10  -1   30.70    7.70
   4 -10  -1   14.80    7.10
   4 -10  -1   27.30    7.40
   4 -10  -1   19.60    7.70
   3 -10  -1    4.90    5.80
   2 -10  -1    5.70    6.80
   1 -10  -1   46.40   10.70
   1 -10  -1   35.10    8.40
   0 -10  -1   24.90   11.10
   0 -10  -1   26.20    8.90
  -1 -10  -1  112.89   12.50
  -1 -10  -1  101.29   14.80
  -2 -10  -1   70.19   12.90
   9 -11  -1   66.99   13.00
   8 -11  -1   80.69   13.60
   7 -11  -1  142.09   17.30
   6 -11  -1    8.50    9.50
   5 -11  -1  -12.10    7.90
   5 -11  -1   18.10    9.40
   5 -11  -1    5.10    8.60
   4 -11  -1   -0.40    8.90
   4 -11  -1   24.10    9.60
   4 -11  -1    6.10    8.00
   4 -11  -1   12.80    9.60
   3 -11  -1  114.09   12.10
   3 -11  -1  130.09   14.10
   2 -11  -1  646.74   26.90
   2 -11  -1  693.93   24.20
   1 -11  -1   34.20   12.40
   1 -11  -1   35.70   10.10
   0 -11  -1  335.97   23.70
   8 -12  -1  174.88   22.00
   7 -12  -1  197.88   20.90
   6 -12  -1  159.18   18.10
   6 -12  -1  165.68   19.00
   4 -12  -1  254.47   20.90
   3 -12  -1   16.50   13.00
   2 -12  -1   58.69   15.10
   4 -13   2   87.59   16.70
   5 -13   2   53.79   25.60
   1 -12   2  104.69   17.70
   2 -12   2   17.30   13.30
   3 -12   2   89.29   14.80
   4 -12   2  143.49   19.40
   4 -12   2   91.39   15.10
   5 -12   2   18.10   12.30
   6 -12   2   41.10   12.90
   7 -12   2   73.79   15.50
   8 -12   2  131.59   15.60
   8 -12   2  153.78   18.00
   9 -12   2   85.99   18.50
  -1 -11   2   92.79   20.60
   0 -11   2  122.99   16.90
   1 -11   2   47.40   12.90
   2 -11   2  178.38   18.90
   4 -11   2   14.70   15.30
   4 -11   2   29.90   11.00
   5 -11   2  843.82   29.70
   6 -11   2  606.04   26.80
   7 -11   2   26.30   20.80
   8 -11   2   32.10   14.00
   9 -11   2   12.30   13.90
  10 -11   2    0.00   15.00
  -2 -10   2  -10.40   13.50
  -1 -10   2   71.29   14.20
   0 -10   2    9.30   10.60
   1 -10   2   48.60   11.20
   2 -10   2  177.98   20.80
   3 -10   2   12.80    7.70
   4 -10   2   54.89   10.50
   4 -10   2   71.19    9.60
   4 -10   2   96.59   10.10
   5 -10   2  180.48   16.60
   5 -10   2  197.98   12.90
   6 -10   2  109.59   15.00
   7 -10   2   97.19   13.60
   8 -10   2   58.69   13.10
   9 -10   2   15.30   12.30
  10 -10   2   18.60   15.50
  10 -10   2  -10.20   12.70
  11 -10   2   30.00   16.00
  -4  -9   2  153.18   19.30
  -3  -9   2   53.49   15.00
  -2  -9   2   71.99   13.30
  -1  -9   2  -18.20    9.50
  -1  -9   2    5.80    7.60
   0  -9   2    7.90    5.80
   1  -9   2   31.20    9.20
   1  -9   2   41.10    6.20
   2  -9   2   32.00    5.80
   2  -9   2   21.30    7.50
   3  -9   2    0.10    4.70
   3  -9   2   12.80    6.80
   4  -9   2  -11.10    5.70
   4  -9   2   -6.40    6.50
   5  -9   2    6.50    5.50
   5  -9   2  -12.70    6.90
   6  -9   2  130.89   13.90
   7  -9   2  264.97   17.90
   8  -9   2   -5.80   16.60
   9  -9   2    4.30   11.50
  10  -9   2   49.40   14.80
  11  -9   2   43.60   15.50
  11  -9   2   44.10   15.00
  -5  -8   2  377.26   27.20
  -4  -8   2   19.90   13.00
  -4  -8   2    9.90   14.80
  -3  -8   2  127.99   15.10
  -3  -8   2  167.48   13.70
  -2  -8   2  360.86   20.70
  -2  -8   2  382.36   15.70
  -1  -8   2  312.87   13.10
  -1  -8   2  299.77   17.80
   0  -8   2  284.07   11.80
   0  -8   2  250.37   15.80
   1  -8   2  376.36   16.70
   1  -8   2  365.66   12.90
   2  -8   2  232.08   11.20
   2  -8   2  237.78   13.00
   3  -8   2   54.79    7.30
   4  -8   2   24.60    7.20
   4  -8   2   36.40    5.80
   5  -8   2   25.30    5.40
   5  -8   2   28.60    7.60
   6  -8   2  185.18   14.00
   7  -8   2    7.80    8.20
   8  -8   2  -10.30    8.60
   9  -8   2    3.60   10.70
  10  -8   2  221.38   21.50
  11  -8   2  525.15   28.90
  11  -8   2  512.05   27.50
  12  -8   2   39.90   18.00
  -6  -7   2  633.44   32.20
  -6  -7   2  698.83   27.10
  -5  -7   2  513.05   22.20
  -5  -7   2  529.05   27.40
  -4  -7   2   76.99    9.80
  -4  -7   2   70.39   12.90
  -3  -7   2  202.58   12.60
  -3  -7   2  187.78   16.60
  -2  -7   2  205.08   15.60
  -2  -7   2  195.78   14.40
  -1  -7   2  240.18   14.70
  -1  -7   2  233.08   10.60
   0  -7   2  623.84   20.10
   1  -7   2  256.47   12.80
   1  -7   2  260.97   10.20
   2  -7   2   21.60    5.60
   2  -7   2   18.40    4.30
   3  -7   2  100.79    8.60
   4  -7   2  209.98    9.60
   4  -7   2  210.28   12.20
   5  -7   2  187.38    8.20
   5  -7   2  193.98   12.20
   6  -7   2   -3.30    6.70
   7  -7   2   90.59   11.10
   8  -7   2   91.89   12.50
   9  -7   2   57.79   12.20
  10  -7   2  127.69   16.60
  11  -7   2  286.47   24.20
  11  -7   2  252.37   23.40
  12  -7   2  196.88   20.30
  12  -7   2  270.37   26.50
  -8  -6   2  -10.20   16.10
  -7  -6   2   32.00   14.60
  -7  -6   2    6.20   11.20
  -6  -6   2   25.40    9.80
  -6  -6   2    8.70   12.50
  -5  -6   2   21.70   11.10
  -4  -6   2   13.00    9.10
  -4  -6   2   29.30    7.00
  -3  -6   2   79.29   10.60
  -3  -6   2   77.79    9.10
  -2  -6   2  130.29   12.20
  -2  -6   2  118.29    8.80
  -1  -6   2 1135.09   25.30
  -1  -6   2 1126.79   28.30
   0  -6   2  741.53   17.80
   0  -6   2  739.43   20.80
   1  -6   2  637.04   15.60
   1  -6   2  644.24   18.10
   2  -6   2  937.91   22.10
   3  -6   2  383.36   11.90
   4  -6   2 1508.95   32.80
   4  -6   2 1386.36   28.50
   5  -6   2  964.70   19.70
   5  -6   2  995.80   25.50
   6  -6   2   73.09   10.40
   7  -6   2   54.49    9.30
  -8   6  -2   81.59    9.00
   8  -6   2   77.09   11.00
  -9   6  -2   77.59   10.20
   9  -6   2   68.49   12.10
 -10   6  -2   24.30   10.00
  10  -6   2   26.90   12.10
 -11   6  -2  546.85   25.50
  11  -6   2  563.74   28.10
  11  -6   2  545.05   26.60
 -12   6  -2   -5.40   12.70
  12  -6   2  -13.20   14.60
  12  -6   2   45.00   15.70
   8   5  -2   24.70   15.30
  -8  -5   2  -11.40   10.80
  -8  -5   2   -0.30   15.60
   7   5  -2    7.10   12.20
  -7  -5   2   20.00   11.20
  -7  -5   2   18.80   12.50
   6   5  -2  560.84   25.20
  -6  -5   2  482.15   35.30
  -6  -5   2  518.45   21.20
   5   5  -2   68.79   11.60
  -5  -5   2   62.89    8.80
  -5  -5   2   58.09   10.80
  -4  -5   2 1081.79   27.00
  -4  -5   2 1061.29   29.10
  -3  -5   2 1856.71   41.40
  -3  -5   2 1877.81   38.80
  -2  -5   2   39.30    5.40
  -2  -5   2   39.20    7.00
  -1  -5   2    2.80    5.10
  -1  -5   2    0.90    3.10
   0  -5   2  627.24   21.40
   0  -5   2  621.04   14.70
   1  -5   2 1030.50   21.20
   1  -5   2 1048.10   23.30
   2  -5   2   85.39    6.40
   3  -5   2  512.75   12.70
   3  -5   2  496.15   15.00
   4  -5   2    4.90    5.10
   4  -5   2    2.00    2.70
   5  -5   2  124.49   10.20
   5  -5   2  106.19    4.00
  -6   5  -2  482.15   15.10
   6  -5   2  473.25   17.30
  -7   5  -2  274.47   12.80
   7  -5   2  286.37   15.60
  -8   5  -2   83.39    9.30
   8  -5   2  115.69   13.80
  -9   5  -2   -1.70    7.30
   9  -5   2   -1.30    9.30
 -10   5  -2  110.19   13.00
  10  -5   2   85.99   14.40
  10  -5   2  147.59   20.40
 -11   5  -2    1.00   10.70
  11  -5   2    8.70   12.90
  11  -5   2   25.70   12.40
 -12   5  -2   29.40   13.30
  12  -5   2   58.09   16.40
   8   4  -2   52.19   13.90
  -8  -4   2   43.90   14.80
  -8  -4   2   61.59   11.70
   7   4  -2  214.38   18.80
  -7  -4   2  194.08   18.30
  -7  -4   2  204.08   24.00
   6   4  -2   -5.70    8.40
  -6  -4   2   -2.60    8.50
  -6  -4   2   13.10    7.40
   5   4  -2   72.29   10.50
  -5  -4   2   61.09    8.10
  -5  -4   2   63.49    9.20
   4   4  -2  198.48   12.80
  -4  -4   2  177.08   10.50
  -4  -4   2  193.08   12.50
   3   4  -2   12.40    5.90
  -3  -4   2   13.90    5.60
  -3  -4   2    9.70    4.70
  -2  -4   2  105.09    4.30
  -2  -4   2  110.99    6.90
  -2  -4   2  101.69    8.60
  -1  -4   2  181.48    9.20
  -1  -4   2  188.28    7.20
   0  -4   2 2403.56   45.50
   0  -4   2 2410.66   43.20
   1  -4   2   79.39    6.00
   2  -4   2   -0.80    2.80
   3  -4   2  128.69    8.20
   3  -4   2  148.19    5.60
  -4   4  -2  552.74   14.00
   4  -4   2  581.44   16.40
   4  -4   2  561.44   11.20
  -5   4  -2 1122.99   24.30
   5  -4   2 1068.59   29.20
  -6   4  -2  512.05   15.80
   6  -4   2  532.85   18.00
  -7   4  -2  650.03   19.60
   7  -4   2  671.63   22.00
  -8   4  -2  100.09   11.30
   8  -4   2   90.69   11.50
  -9   4  -2   31.50    8.40
   9  -4   2   34.40   11.10
 -10   4  -2   67.89   11.10
  10  -4   2   85.19   14.40
  10  -4   2   57.19   10.90
 -11   4  -2   30.40   11.30
  11  -4   2   21.90   13.00
  11  -4   2   23.90   12.60
 -12   4  -2  -17.50   13.90
  12  -4   2   30.30   16.20
   9   3  -2   85.49   15.90
  -9  -3   2  112.99   14.10
   8   3  -2   82.39   13.60
  -8  -3   2   66.89   12.20
  -8  -3   2   78.29   11.80
  -7  -3   2    6.20    7.50
  -7  -3   2   23.50    9.10
   6   3  -2   32.00    8.00
  -6  -3   2   22.80    7.90
  -6  -3   2   39.00    7.60
   5   3  -2  102.59   10.70
  -5  -3   2   96.29   10.40
  -5  -3   2  102.99    9.80
   4   3  -2   24.30    6.20
   4   3  -2   23.20    2.50
  -4  -3   2   15.30    5.10
  -4  -3   2   17.80    5.60
   3   3  -2   17.50    2.30
   3   3  -2   12.30    5.30
  -3  -3   2   11.30    3.90
  -3  -3   2   17.10    6.00
  -3  -3   2   14.30    2.20
   2   3  -2  302.27    7.20
   2   3  -2  300.37   11.20
  -2  -3   2  285.17    9.20
  -2  -3   2  310.27   11.10
  -2  -3   2  297.07    7.10
   1   3  -2  199.78    5.90
  -1  -3   2  195.28    6.50
  -1  -3   2  196.58    5.80
   0  -3   2  193.88    5.80
   0  -3   2  189.88    7.80
   1  -3   2  224.18    7.30
   2  -3   2 1764.52   31.80
   2  -3   2 1807.72   34.00
   2  -3   2 1723.03   31.60
  -3   3  -2 1020.00   20.50
   3  -3   2 1029.80   18.80
   3  -3   2 1034.50   22.60
  -4   3  -2  318.67   10.10
   4  -3   2  329.07   12.00
  -5   3  -2    7.40    3.70
   5  -3   2    6.20    5.50
  -6   3  -2   20.00    5.20
   6  -3   2   20.40    6.80
  -7   3  -2   -5.50    5.00
   7  -3   2    4.70    6.70
  -8   3  -2    3.40    5.90
   8  -3   2   -2.90    7.90
  -9   3  -2  164.28   14.90
   9  -3   2  179.98   13.40
   9  -3   2  169.08   17.20
 -10   3  -2  365.96   21.40
  10  -3   2  354.46   19.10
  10  -3   2  385.76   23.00
 -11   3  -2   22.10   11.40
  11  -3   2   -4.10   13.30
  10   2  -2   54.89   15.80
 -10  -2   2   11.50   12.20
   9   2  -2   -4.50   12.00
  -9  -2   2  -11.40    9.20
   8   2  -2    8.50    9.70
  -8  -2   2   -1.50    8.80
   7   2  -2  201.08   15.90
  -7  -2   2  243.88   14.20
  -7  -2   2  205.98   13.90
   6   2  -2  298.47   15.40
  -6  -2   2  305.07   14.40
  -6  -2   2  302.37   13.70
   5   2  -2  247.18   12.90
   5   2  -2  271.57    7.70
  -5  -2   2  267.07   12.10
  -5  -2   2  273.17   12.30
   4   2  -2  243.18   11.30
   4   2  -2  249.48    7.00
  -4  -2   2  252.17   10.50
  -4  -2   2  252.57   10.70
   3   2  -2 2612.84   49.99
   3   2  -2 2630.64   45.30
  -3  -2   2 2577.44   48.10
  -3  -2   2 2608.14   48.90
  -3  -2   2 2615.14   45.40
   2   2  -2 2168.08   41.70
   2   2  -2 2186.08   38.10
  -2  -2   2 2220.38   39.90
  -2  -2   2 2191.98   41.00
  -2  -2   2 2178.08   38.10
   1   2  -2 2339.37   40.30
   1   2  -2 2298.17   39.90
  -1  -2   2 2252.27   39.90
  -1  -2   2 2291.27   41.90
  -1  -2   2 2311.57   40.30
  -1   2  -2   98.29    4.60
   1  -2   2  107.69    3.40
   1  -2   2  106.79    4.70
  -2   2  -2  233.58    5.80
  -2   2  -2  228.88    6.40
   2  -2   2  236.98    8.20
   2  -2   2  229.68    5.70
   2  -2   2  229.08    6.60
  -3   2  -2  114.39    6.00
  -3   2  -2  128.39    3.70
   3  -2   2  119.89    3.40
   3  -2   2  121.29    7.50
  -4   2  -2    4.20    3.10
   4  -2   2   10.40    4.60
  -5   2  -2    2.40    4.00
  -5   2  -2   12.60    1.90
   5  -2   2    7.70    5.10
  -6   2  -2   20.80    5.60
  -6   2  -2   38.00    3.70
  -6   2  -2   27.10    2.80
   6  -2   2   16.40    6.30
  -7   2  -2  191.58   12.00
   7  -2   2  196.68   14.30
  -8   2  -2   14.00    7.40
   8  -2   2   14.70    8.60
  -9   2  -2   19.30   10.10
   9  -2   2   33.00    7.90
   9  -2   2   25.80   10.50
 -10   2  -2   64.39   11.60
  10  -2   2   63.39   14.40
 -11   2  -2  149.59   17.10
  11  -2   2  222.98   26.00
  10   1  -2   25.10   13.60
 -10  -1   2   23.40   11.50
   9   1  -2   -4.60   10.00
  -9  -1   2    2.50    9.20
   8   1  -2   34.00   10.30
  -8  -1   2   39.80    8.30
  -8  -1   2   40.70    8.80
   7   1  -2  131.69    9.20
   7   1  -2  109.59   13.00
  -7  -1   2  108.69   11.40
  -7  -1   2  113.69   10.80
   6   1  -2 1048.10   28.10
   6   1  -2 1110.69   22.60
  -6  -1   2 1136.59   27.30
   5   1  -2 1225.98   23.60
   5   1  -2 1161.58   28.20
  -5  -1   2 1206.58   26.10
  -5  -1   2 1181.08   27.30
   4   1  -2   73.29    7.60
   4   1  -2   69.09    4.70
  -4  -1   2   80.89    7.00
  -4  -1   2   79.29    6.50
   3   1  -2  437.86   10.00
   3   1  -2  461.25   13.10
  -3  -1   2  459.55   12.00
  -3  -1   2  432.26   12.00
   2   1  -2   10.40    2.10
   2   1  -2    8.90    3.20
  -2  -1   2   13.10    2.20
  -2  -1   2    9.90    3.00
   1   1  -2 3453.35   62.09
   1   1  -2 3791.32   63.39
   1   1  -2 3657.83   63.39
   1   1  -2 3617.14   62.19
  -1  -1   2 3656.83   62.19
  -1  -1   2 3685.43   62.09
  -1  -1   2 3652.43   63.29
  -1  -1   2 3726.63   63.39
   0   1  -2 2642.74   46.30
   0   1  -2 2731.23   46.70
   0  -1   2 2712.33   46.30
   0  -1   2 2695.33   46.70
  -1   1  -2  150.78    5.10
  -1   1  -2  154.58    4.90
  -1   1  -2  131.09    4.90
  -1   1  -2  136.79    5.60
   1  -1   2  160.68    4.40
   1  -1   2  153.18    4.80
   1  -1   2  147.59    5.00
   1  -1   2  152.98    5.90
  -2   1  -2 1336.97   24.70
  -2   1  -2 1355.16   23.30
   2  -1   2 1268.57   23.30
   2  -1   2 1294.67   24.60
   2  -1   2 1347.87   25.60
  -3   1  -2  300.77    6.90
  -3   1  -2  278.67    9.10
   3  -1   2  302.77   10.00
  -4   1  -2 4556.94   80.49
  -4   1  -2 4570.94   76.99
   4  -1   2 4434.66   81.39
   5  -1   2 1996.50   45.00
  -6   1  -2   79.69    9.20
  -6   1  -2   63.29    5.90
   6  -1   2   70.99   10.20
  -7   1  -2   15.70    4.70
  -7   1  -2   14.00    6.20
   7  -1   2    8.20    7.10
  -8   1  -2    9.00    7.30
   8  -1   2   15.20    6.10
   8  -1   2    4.30    7.90
  -9   1  -2    0.10    8.60
   9  -1   2   28.70   11.00
 -10   1  -2   62.69   12.40
  10  -1   2   94.29   15.70
 -11   1  -2   89.19   14.20
  11  -1   2   46.90   15.80
  11   0  -2   72.39   16.10
 -11   0   2   43.70   13.20
  10   0  -2   18.30   12.30
 -10   0   2   36.40   10.90
   9   0  -2    5.10    9.60
  -9   0   2    2.90    8.30
   8   0  -2   46.00    9.40
   8   0  -2   44.10    7.30
  -8   0   2   47.80    7.50
  -8   0   2   41.00    8.20
   7   0  -2  181.68    9.60
   7   0  -2  186.68   13.40
  -7   0   2  164.38   10.40
  -7   0   2  169.48   12.00
   6   0  -2   -2.30    5.40
   6   0  -2    8.10    4.10
  -6   0   2    2.80    4.60
  -6   0   2    1.70    4.60
   5   0  -2  408.86   11.50
  -5   0   2  426.56   12.10
   4   0  -2 4218.48   72.49
   4   0  -2 4094.99   74.99
  -4   0   2 4103.89   74.19
  -4   0   2 4224.98   72.89
   3   0  -2  954.60   18.60
   3   0  -2  910.31   20.10
  -3   0   2  932.31   19.50
  -3   0   2  939.21   18.90
   2   0  -2 1497.25   27.00
   2   0  -2 1349.47   26.10
   2   0  -2 1377.96   25.50
   2   0  -2 1368.66   25.40
  -2   0   2 1387.06   25.40
  -2   0   2 1386.66   25.60
  -2   0   2 1325.47   25.60
  -2   0   2 1449.15   27.40
   1   0  -2  499.25   10.30
   1   0  -2  517.35   10.80
   1   0  -2  509.95   10.50
   1   0  -2  530.55   10.20
  -1   0   2  525.35   10.90
  -1   0   2  497.95   10.10
  -1   0   2  508.85   10.30
  -1   0   2  515.05   10.50
   0   0  -2    8.30    2.00
   0   0  -2   13.40    2.30
   0   0   2    7.30    1.90
   0   0   2   10.40    2.10
   0   0   2   12.40    2.40
  -1   0  -2 7658.23  125.09
  -1   0  -2 7280.67  124.89
  -1   0  -2 7399.56  125.09
   1   0   2 7321.97  124.59
   1   0   2 7477.15  124.89
   1   0   2 7389.26  125.09
   1   0   2 7525.05  124.49
  -3   0  -2 2021.10   37.90
   3   0   2 2028.20   35.60
   3   0   2 1959.60   38.60
  -4   0  -2    5.60    4.10
   4   0   2    7.10    4.70
  -5   0  -2  259.47   11.60
   5   0   2  239.58   12.50
  -6   0  -2  204.18   12.30
   6   0   2  200.98   12.50
  -7   0  -2   -0.20    6.40
  -7   0  -2    1.30    5.30
   7   0   2    7.80    8.10
   7   0   2    8.40    4.70
  -8   0  -2   14.90    7.60
   8   0   2   -4.50    8.50
  -9   0  -2   16.50    9.40
   9   0   2   42.40   13.00
 -10   0  -2   28.10   11.50
  10   0   2   60.29   15.10
  11  -1  -2  107.49   16.10
 -11   1   2  109.89   14.70
  10  -1  -2  297.77   21.90
 -10   1   2  325.77   20.40
   9  -1  -2   77.29   12.00
   9  -1  -2   74.69    9.10
  -9   1   2   65.59   12.60
   8  -1  -2  199.98   11.40
   8  -1  -2  203.68   15.50
  -8   1   2  237.48   13.80
   7  -1  -2  224.48   13.10
   7  -1  -2  232.88   11.40
  -7   1   2  236.98   12.50
  -7   1   2  245.68    9.70
   6  -1  -2   30.20    4.80
   6  -1  -2   28.90    6.60
  -6   1   2   37.90    4.80
  -6   1   2   34.10    5.90
   5  -1  -2   44.60    5.80
   5  -1  -2   46.80    5.50
  -5   1   2   43.10    5.20
  -5   1   2   48.60    5.00
   4  -1  -2  113.79    6.20
   4  -1  -2  110.09    7.20
  -4   1   2  116.29    5.30
  -4   1   2  111.69    6.80
   3  -1  -2  872.21   18.30
   3  -1  -2  872.21   16.70
   3  -1  -2  861.11   17.90
  -3   1   2  887.21   18.50
  -3   1   2  871.81   16.80
   2  -1  -2   28.20    3.50
   2  -1  -2   25.40    3.70
   2  -1  -2   30.60    4.10
  -2   1   2   30.70    3.30
  -2   1   2   25.40    3.00
  -2   1   2   28.80    3.90
   1  -1  -2  785.42   15.50
   1  -1  -2  813.12   15.30
   1  -1  -2  785.72   13.80
  -1   1   2  760.12   15.10
  -1   1   2  815.52   13.80
  -1   1   2  787.82   15.40
   0  -1  -2 3809.22   65.79
   0  -1  -2 3903.11   65.79
   0  -1  -2 3896.21   64.69
   0  -1  -2 3766.92   64.99
   0   1   2 3894.61   64.69
   0   1   2 3912.81   65.09
   0   1   2 3758.72   65.69
  -1  -1  -2   10.10    2.60
  -1  -1  -2    9.70    3.10
   1   1   2    7.90    2.70
   1   1   2    8.60    1.60
  -2  -1  -2    6.30    2.80
   2   1   2    7.50    3.40
   2   1   2    8.00    1.60
  -3  -1  -2  183.68    8.50
   3   1   2  168.08    4.80
   3   1   2  167.18    8.60
  -4  -1  -2   19.00    5.10
   4   1   2   13.70    5.30
   4   1   2    8.30    2.50
  -5  -1  -2  781.52   21.30
   5   1   2  795.02   15.90
   5   1   2  781.32   22.20
  -6  -1  -2 1841.72   41.10
   6   1   2 1880.61   33.80
   6   1   2 1799.12   41.70
  -7  -1  -2   16.70    7.80
  -7  -1  -2   12.40    6.50
   7   1   2   19.80    8.40
  -9  -1  -2  135.49   16.80
   9   1   2  121.79   15.90
 -10  -1  -2   96.09   14.60
  10   1   2   97.59   17.60
  12  -2  -2   59.09   25.20
  11  -2  -2  697.73   30.80
 -11   2   2  604.74   27.60
  10  -2  -2  377.86   23.20
 -10   2   2  363.86   20.70
   9  -2  -2  105.79   11.90
   9  -2  -2  103.69   14.90
  -9   2   2   93.89   11.00
   8  -2  -2  115.69   13.30
   8  -2  -2  150.78   10.80
  -8   2   2  136.09   12.00
   7  -2  -2  154.08    9.90
   7  -2  -2  134.59   11.30
  -7   2   2  156.68    6.90
  -7   2   2  152.68   11.00
   6  -2  -2   32.50    5.40
   6  -2  -2   31.00    6.30
  -6   2   2   27.30    5.30
  -6   2   2   36.40    3.70
   5  -2  -2   48.40    6.00
   5  -2  -2   46.30    6.10
  -5   2   2   48.60    3.90
  -5   2   2   52.39    5.90
   4  -2  -2  138.39    4.90
   4  -2  -2  137.29    7.60
   4  -2  -2  130.59    7.10
  -4   2   2  132.49    7.00
  -4   2   2  128.79    4.60
   3  -2  -2  192.78    5.60
   3  -2  -2  173.38    7.20
   3  -2  -2  179.18    6.80
  -3   2   2  190.98    5.40
   2  -2  -2    5.20    2.70
   2  -2  -2    3.40    2.10
   2  -2  -2    1.70    2.00
  -2   2   2    6.40    2.20
  -2   2   2    6.90    2.30
   1  -2  -2 2984.50   52.69
   1  -2  -2 3070.69   52.99
  -1   2   2 3014.20   52.89
  -1   2   2 3089.29   52.69
   0  -2  -2 2358.26   41.00
   0  -2  -2 2307.77   42.00
   0  -2  -2 2360.66   40.60
   0   2   2 2356.96   40.60
   0   2   2 2347.27   41.00
  -1  -2  -2 1750.32   31.50
  -1  -2  -2 1870.71   34.50
   1   2   2 1916.11   31.60
   1   2   2 1818.72   34.00
  -2  -2  -2 1131.29   24.00
   2   2   2 1157.18   24.00
  -3  -2  -2  246.98    9.90
   3   2   2  239.78   10.20
  -4  -2  -2   30.20    5.60
   4   2   2   40.80    6.70
   5   2   2 1230.78   30.30
  -6  -2  -2  111.89   12.00
   6   2   2   88.59   11.70
  -7  -2  -2  207.28   15.90
  -7  -2  -2  216.28   14.10
   7   2   2  209.98   16.30
  -8  -2  -2   33.70   10.10
  -8  -2  -2   51.99   11.40
   8   2   2   40.10   11.80
  -9  -2  -2   20.80   11.70
   9   2   2   45.80   13.20
 -10  -2  -2   71.89   15.30
  10   2   2   53.09   21.60
  12  -3  -2  137.19   18.70
 -12   3   2  127.79   18.60
  11  -3  -2  194.88   22.40
 -11   3   2  154.88   18.60
  10  -3  -2   26.90   11.30
  10  -3  -2   26.80    9.70
 -10   3   2   43.90   10.00
   9  -3  -2   51.29   10.00
   9  -3  -2   34.00    7.80
  -9   3   2   46.00    9.00
   8  -3  -2   86.29   10.10
   8  -3  -2   90.59   10.40
  -8   3   2   63.79    8.40
   7  -3  -2   32.00    7.20
   7  -3  -2   16.80    5.20
  -7   3   2   20.80    5.70
   6  -3  -2  376.16   16.30
   6  -3  -2  390.36   13.60
  -6   3   2  401.16   13.80
  -6   3   2  421.46    8.60
   5  -3  -2  816.12   15.50
   5  -3  -2  830.32   19.90
   5  -3  -2  805.22   19.40
  -5   3   2  856.21   15.60
  -5   3   2  776.72   20.00
   4  -3  -2   38.60    4.60
   4  -3  -2   36.00    4.60
   4  -3  -2   33.60    3.50
  -4   3   2   24.30    4.00
  -4   3   2   35.80    3.40
   3  -3  -2   24.20    2.90
   3  -3  -2   27.90    3.50
   3  -3  -2   21.20    3.70
   2  -3  -2  841.82   16.80
   2  -3  -2  865.51   17.90
   1  -3  -2 1980.60   35.80
   0  -3  -2  106.59    4.30
   0  -3  -2  107.89    6.20
  -1  -3  -2   -0.30    1.40
  -1  -3  -2    4.60    3.20
   1   3   2   -3.80    3.00
  -2  -3  -2   36.80    4.80
   2   3   2   39.90    5.40
  -3  -3  -2  594.14   16.90
  -4  -3  -2  131.89   10.20
   4   3   2  127.29   10.60
  -5  -3  -2   23.70    6.70
   5   3   2   27.40    7.80
  -6  -3  -2  130.39   13.30
   6   3   2  114.99   14.10
  -7  -3  -2  259.47   19.50
  -7  -3  -2  280.97   17.70
   7   3   2  301.07   20.00
  -8  -3  -2   53.49   11.90
  -8  -3  -2   33.40   12.20
   8   3   2   58.39   14.00
  -9  -3  -2   46.10   12.90
   9   3   2   71.89   15.50
  12  -4  -2   27.40   15.70
 -12   4   2  -12.20   11.80
  11  -4  -2   23.10   12.20
  11  -4  -2   81.69   14.50
 -11   4   2   50.59   11.80
  10  -4  -2   -3.50   10.70
  10  -4  -2   10.00    9.00
 -10   4   2   -6.50    8.30
   9  -4  -2   24.20    7.80
   9  -4  -2   34.70    9.40
  -9   4   2   10.20    7.80
   8  -4  -2  192.88   13.80
   8  -4  -2  213.08   12.50
  -8   4   2  197.08   13.20
   7  -4  -2   86.59   10.40
   7  -4  -2   79.39    9.80
  -7   4   2   83.89    9.30
   6  -4  -2  667.63   18.90
   6  -4  -2  669.63   18.50
  -6   4   2  692.43   19.00
   5  -4  -2 1343.97   28.70
   5  -4  -2 1360.86   29.30
   5  -4  -2 1371.96   24.80
   4  -4  -2  329.47   11.10
   4  -4  -2  337.37   10.40
   3  -4  -2    8.90    3.60
   3  -4  -2   11.40    3.10
   2  -4  -2 1174.88   23.80
   1  -4  -2 1707.63   31.80
   0  -4  -2 2766.02   51.39
   0  -4  -2 2776.02   48.60
  -1  -4  -2   54.59    6.40
  -1  -4  -2   31.90    2.60
   1   4   2   45.80    5.30
  -2  -4  -2   43.50    5.70
   2   4   2   47.90    6.50
  -3  -4  -2   19.90    5.50
   3   4   2   26.50    6.10
  -4  -4  -2   -4.00    5.40
   4   4   2    2.40    5.80
  -5  -4  -2  108.39   12.40
   5   4   2  120.49   13.40
  -6  -4  -2   78.89   10.70
   6   4   2   93.49   12.60
  -7  -4  -2  175.18   17.80
  -7  -4  -2  215.78   28.90
   7   4   2  168.28   18.60
  -8  -4  -2   49.70   15.10
  -8  -4  -2   58.89   12.70
   8   4   2   63.59   15.70
  12  -5  -2  371.16   27.50
 -12   5   2  426.96   26.60
  11  -5  -2   57.79   13.20
  11  -5  -2   96.89   14.40
 -11   5   2   70.29   12.30
  10  -5  -2  159.68   17.00
 -10   5   2  117.29   16.10
   9  -5  -2   11.60    7.60
   9  -5  -2   26.50    9.00
  -9   5   2   11.50    7.70
   8  -5  -2   27.50    7.70
   8  -5  -2   37.70    8.20
  -8   5   2   44.30    8.10
   7  -5  -2   -2.70    5.90
   7  -5  -2    7.00    5.80
   6  -5  -2  676.23   21.70
   6  -5  -2  705.83   19.70
   5  -5  -2 3308.47   62.59
   5  -5  -2 3333.87   61.49
   4  -5  -2  235.08    9.20
   4  -5  -2  237.88   13.30
   3  -5  -2  254.27    8.90
   3  -5  -2  246.38    9.60
   2  -5  -2  253.67    9.00
   1  -5  -2  109.79    7.40
   1  -5  -2  107.69    5.80
   0  -5  -2  829.82   20.40
   0  -5  -2  819.92   16.90
  -1  -5  -2 1278.27   23.00
  -1  -5  -2 1257.17   28.50
  -1  -5  -2 1288.37   23.10
  -2  -5  -2 1051.99   25.70
   2   5   2 1047.50   26.00
  -3  -5  -2  124.79   10.30
   3   5   2  115.89   11.10
  -4  -5  -2  472.25   18.40
   4   5   2  493.35   19.90
  -5  -5  -2   34.70    8.80
   5   5   2   49.70   10.70
  -6  -5  -2   -2.30   10.00
  -6  -5  -2   15.20    9.40
   6   5   2   10.50   11.20
  -7  -5  -2  180.18   23.00
  -7  -5  -2  192.38   19.40
   7   5   2  195.28   22.60
  -8  -5  -2   35.10   17.10
  -8  -5  -2   58.39   14.20
   8   5   2   47.60   16.60
  12  -6  -2   29.60   15.50
  12  -6  -2   76.79   15.80
  11  -6  -2    5.10   12.10
  11  -6  -2   -1.90   12.40
  10  -6  -2   -1.60    9.30
  10  -6  -2   21.30   10.20
   9  -6  -2  114.49   12.40
   9  -6  -2  109.99   14.00
   8  -6  -2  432.16   17.80
   8  -6  -2  456.05   18.90
   7  -6  -2  301.57   14.00
   7  -6  -2  308.67   14.90
   6  -6  -2  148.49   10.70
   6  -6  -2  155.98   10.40
   5  -6  -2  137.59    9.90
   5  -6  -2  132.89    9.10
   4  -6  -2  200.28   10.30
   4  -6  -2  190.48    9.30
   2  -6  -2   41.90    4.90
   1  -6  -2  455.55   14.50
   1  -6  -2  424.06   11.70
   0  -6  -2  580.44   17.10
   0  -6  -2  573.04   13.30
  -1  -6  -2  620.34   18.70
  -1  -6  -2  644.94   12.70
  -2  -6  -2  281.57   13.50
  -3  -6  -2  231.98   13.80
  -4  -6  -2   97.29   11.10
   4   6   2   93.99   12.20
  -5  -6  -2  191.48   16.40
   5   6   2  207.08   19.00
  -6  -6  -2    1.20   11.90
  -6  -6  -2  -10.10    9.70
   6   6   2   27.50   12.50
  -7  -6  -2   11.10   12.10
  -7  -6  -2    3.30   14.90
   7   6   2   14.80   15.30
  12  -7  -2   43.40   15.00
  12  -7  -2   16.20   14.80
  11  -7  -2   48.50   12.70
  11  -7  -2   82.29   14.60
  10  -7  -2   13.30   10.50
  10  -7  -2   29.70   11.40
   9  -7  -2   76.59   11.00
   9  -7  -2   59.79   13.00
   8  -7  -2 1004.50   27.90
   8  -7  -2 1007.90   28.80
   7  -7  -2  393.86   16.10
   7  -7  -2  437.46   17.60
   6  -7  -2   24.30    6.40
   6  -7  -2   42.40    6.80
   5  -7  -2  633.34   18.70
   5  -7  -2  644.24   19.40
   4  -7  -2   46.20    6.60
   4  -7  -2   52.89    6.70
   3  -7  -2   37.50    5.40
   2  -7  -2   75.49    8.70
   1  -7  -2  524.25   13.90
   1  -7  -2  525.55   17.00
   0  -7  -2 1095.29   27.30
   0  -7  -2 1088.19   22.30
  -1  -7  -2  217.98   12.60
  -2  -7  -2   23.30    6.90
  -3  -7  -2   30.20    8.20
  -4  -7  -2  348.77   19.00
  -5  -7  -2  372.26   24.50
  -5  -7  -2  393.86   22.50
  -6  -7  -2  235.88   26.00
  -6  -7  -2  199.08   21.60
  11  -8  -2  119.39   15.60
  11  -8  -2  161.28   20.60
  10  -8  -2   42.00   11.80
   9  -8  -2   32.10    9.70
   9  -8  -2   30.20    9.40
   8  -8  -2   45.80    9.40
   7  -8  -2   37.90    8.50
   7  -8  -2   25.90    7.30
   6  -8  -2  526.55   19.30
   6  -8  -2  542.65   21.70
   5  -8  -2   -5.60    5.70
   5  -8  -2    3.00    6.30
   4  -8  -2   78.49    9.00
   4  -8  -2   64.49    8.20
   3  -8  -2   50.89    6.40
   2  -8  -2  114.29    9.90
   2  -8  -2  126.59   10.40
   1  -8  -2   13.50    4.40
   1  -8  -2   12.00    5.80
   0  -8  -2    7.70    6.00
  -1  -8  -2  165.08   13.00
  -2  -8  -2  126.59   14.00
  -3  -8  -2   -1.60    8.70
  -4  -8  -2    7.80   10.20
  -4  -8  -2   17.30   12.70
  -5  -8  -2   39.20   15.20
  11  -9  -2   50.19   14.60
  10  -9  -2  191.68   20.40
   9  -9  -2  314.37   19.60
   9  -9  -2  313.57   20.30
   8  -9  -2   76.19   11.60
   8  -9  -2   78.09   11.10
   7  -9  -2  369.46   17.20
   6  -9  -2   97.39   12.10
   6  -9  -2   89.29   11.00
   5  -9  -2   16.40    6.40
   5  -9  -2    4.70    6.60
   4  -9  -2    2.90    5.70
   4  -9  -2   -4.80    5.70
   3  -9  -2   91.89   11.10
   3  -9  -2  101.99    9.20
   2  -9  -2  112.89    8.50
   2  -9  -2   85.39   11.50
   1  -9  -2   70.09    9.20
   0  -9  -2   63.09    9.50
  -2  -9  -2   16.10    9.80
  -3  -9  -2    3.70   10.70
  -3  -9  -2   16.40   13.10
  -4  -9  -2   -8.70   11.60
  10 -10  -2  240.28   22.20
   9 -10  -2  -12.50   10.50
   8 -10  -2   50.59   11.30
   7 -10  -2   48.30   10.20
   6 -10  -2   27.80   10.10
   6 -10  -2    4.20    8.20
   5 -10  -2  104.09   10.70
   5 -10  -2   91.59   12.20
   4 -10  -2    3.30    7.00
   4 -10  -2   -3.70    6.50
   4 -10  -2   11.20    7.60
   3 -10  -2  109.19   13.20
   3 -10  -2  122.59   10.30
   2 -10  -2  138.99   13.80
   0 -10  -2  660.93   24.80
  -1 -10  -2  269.67   22.60
  -1 -10  -2  273.17   20.00
  -2 -10  -2   58.69   15.00
  -2 -10  -2   19.80   11.80
  -3 -10  -2   -3.30   12.00
   9 -11  -2   63.89   12.80
   8 -11  -2   33.00   11.50
   7 -11  -2   22.10   10.40
   6 -11  -2  201.28   17.50
   5 -11  -2  321.47   22.00
   5 -11  -2  311.97   18.20
   5 -11  -2  370.46   21.00
   4 -11  -2  315.37   21.30
   4 -11  -2  298.07   18.30
   3 -11  -2  505.85   22.40
   2 -11  -2  478.35   22.00
   1 -11  -2  108.29   14.70
   1 -11  -2  156.08   17.20
   0 -11  -2   21.80   11.00
   0 -11  -2   16.40   12.60
   8 -12  -2   17.60   12.40
   6 -12  -2   -5.60   10.70
   6 -12  -2   -3.80   10.10
   5 -12  -2   38.70   11.40
   4 -12  -2  175.18   19.10
   4 -12  -2  186.28   18.80
   3 -12  -2    5.40   11.90
   3 -12  -2   20.40   14.40
   2 -12  -2   48.60   14.50
   5 -13   3  329.17   36.30
   1 -12   3   -9.20   17.20
   2 -12   3  143.99   17.60
   3 -12   3   11.70   11.80
   4 -12   3  196.18   22.50
   6 -12   3  113.59   16.80
   7 -12   3  117.99   17.10
   8 -12   3  582.84   30.90
   9 -12   3  155.98   21.30
  -1 -11   3   61.39   20.70
   0 -11   3   30.20   13.70
   1 -11   3   14.40   12.00
   2 -11   3  -12.10   10.50
   3 -11   3   78.09   12.70
   4 -11   3  112.19   14.30
   5 -11   3   30.60   11.30
   6 -11   3  116.49   15.30
   7 -11   3  164.18   20.20
   8 -11   3   -2.70   12.40
  10 -11   3   11.40   15.90
  -2 -10   3  207.18   23.60
  -1 -10   3  242.98   22.30
   0 -10   3   33.80   12.00
   1 -10   3    1.30    9.80
   3 -10   3   26.20    8.80
   4 -10   3   34.00    9.90
   4 -10   3   14.60    7.50
   5 -10   3    8.30   10.40
   6 -10   3   15.50   11.40
   7 -10   3   41.30   11.90
   8 -10   3   14.20   11.90
   9 -10   3   68.99   15.10
  10 -10   3   85.79   16.60
  -4  -9   3   27.80   15.00
  -3  -9   3   13.80   13.90
  -2  -9   3  146.79   16.00
  -1  -9   3   97.79   14.10
   0  -9   3  254.87   28.50
   1  -9   3  546.45   22.00
   2  -9   3  109.59    8.50
   2  -9   3   89.89   12.30
   3  -9   3    4.80    4.90
   3  -9   3   14.50    6.60
   4  -9   3   17.20    7.90
   4  -9   3   22.40    6.30
   5  -9   3  194.08   10.80
   5  -9   3  201.38   15.80
   6  -9   3   13.70    8.40
   7  -9   3   12.00    9.60
   8  -9   3   73.69   13.20
   9  -9   3  150.78   17.10
  10  -9   3  -12.00   13.60
  11  -9   3   42.00   16.30
  -5  -8   3   14.20   15.00
  -4  -8   3   -2.90   12.00
  -3  -8   3   17.70   11.60
  -2  -8   3   -0.30    9.70
  -2  -8   3    7.10    6.10
  -1  -8   3    2.10    5.10
  -1  -8   3   -7.70    7.70
   0  -8   3  117.99   13.20
   0  -8   3   89.29    8.10
   1  -8   3  191.58   13.60
   2  -8   3  294.47   14.30
   2  -8   3  297.27   11.20
   3  -8   3    6.10    5.30
   4  -8   3   89.89    8.30
   4  -8   3   86.79   11.60
   5  -8   3  410.26   13.70
   5  -8   3  396.76   17.90
   6  -8   3  491.05   20.20
   7  -8   3   20.40    9.00
   8  -8   3   54.29   11.40
   9  -8   3   16.50   11.60
  10  -8   3  161.28   21.10
  11  -8   3  287.97   25.60
  -6  -7   3  463.95   29.30
  -5  -7   3  233.08   22.80
  -4  -7   3  251.37   20.00
  -4  -7   3  251.97   15.10
  -3  -7   3   88.99   13.60
  -3  -7   3   90.49   10.30
  -2  -7   3   38.20    9.60
  -2  -7   3   43.50    6.30
  -1  -7   3  116.29   12.30
  -1  -7   3  113.29    8.50
   0  -7   3   24.60    4.50
   0  -7   3   32.80    7.50
   1  -7   3  263.07    9.80
   1  -7   3  279.97   13.50
   2  -7   3  124.59    9.60
   2  -7   3   96.29    6.70
   3  -7   3  499.85   15.50
   4  -7   3  676.23   21.20
   4  -7   3  669.83   17.30
   5  -7   3  364.06   16.40
   5  -7   3  377.86   11.50
   6  -7   3  234.68   14.90
   7  -7   3  575.74   22.10
   8  -7   3  302.87   18.90
   9  -7   3   66.59   13.70
  10  -7   3  588.74   27.90
 -11   7  -3   12.20   11.60
  11  -7   3   22.10   12.90
  11  -7   3   11.00   14.20
 -12   7  -3    1.00   13.80
  12  -7   3    4.20   16.10
  -7  -6   3  274.07   26.50
  -7  -6   3  309.27   20.70
  -6  -6   3  542.85   27.00
  -6  -6   3  513.75   22.60
  -5  -6   3  266.47   15.70
  -5  -6   3  234.58   19.80
  -4  -6   3  129.29   11.20
  -4  -6   3  113.59   14.90
  -3  -6   3  126.09   13.90
  -2  -6   3  144.49   12.70
  -2  -6   3  145.89    9.00
  -1  -6   3  871.61   24.00
  -1  -6   3  838.32   19.80
   0  -6   3  526.05   13.80
   0  -6   3  546.15   17.40
   1  -6   3   -2.60    4.40
   1  -6   3   -1.20    2.90
   2  -6   3  257.77   10.90
   3  -6   3   24.60    4.70
   4  -6   3  164.88    7.90
   4  -6   3  179.38   11.10
   5  -6   3  132.09    6.30
   5  -6   3  133.59   11.20
   6  -6   3  369.76   16.50
  -7   6  -3  818.02   22.20
   7  -6   3  766.92   25.00
  -8   6  -3   92.99   11.30
   8  -6   3   98.39   12.60
  -9   6  -3   30.40    8.70
   9  -6   3   33.00   12.10
 -10   6  -3  107.69   13.10
  10  -6   3  126.69   16.20
 -11   6  -3  121.49   14.90
  11  -6   3  106.19   16.30
  11  -6   3  118.69   17.30
 -12   6  -3   93.29   15.50
  12  -6   3   84.49   17.90
  12  -6   3   78.09   18.60
  -8  -5   3   17.80   11.30
  -8  -5   3   29.90   16.80
  -7  -5   3   35.20   13.40
  -7  -5   3   -9.30    8.70
  -6  -5   3  142.69   17.60
  -5  -5   3  208.78   16.30
  -5  -5   3  193.98   13.00
  -4  -5   3  200.98   11.40
  -4  -5   3  198.18   14.40
  -3  -5   3  137.69   11.80
  -3  -5   3  156.78    9.50
  -2  -5   3 1167.18   28.40
  -2  -5   3 1116.49   24.90
  -1  -5   3  528.75   13.30
  -1  -5   3  512.25   16.60
   0  -5   3  360.56   15.10
   0  -5   3  395.56   10.20
   1  -5   3 1017.80   23.40
   1  -5   3 1044.70   20.50
   2  -5   3   11.10    3.70
   3  -5   3  404.66   14.10
   3  -5   3  435.66   11.50
   4  -5   3  372.96    9.70
   4  -5   3  364.56   13.80
  -5   5  -3    3.80    3.90
   5  -5   3    1.50    2.20
   5  -5   3   -2.30    5.40
  -6   5  -3 1078.89   25.10
   6  -5   3 1066.79   28.10
  -7   5  -3  608.64   18.80
   7  -5   3  617.24   21.80
  -8   5  -3   26.90    7.00
   8  -5   3   33.60    9.70
  -9   5  -3   66.19    9.80
   9  -5   3   87.59   13.70
 -10   5  -3  156.08   16.90
  10  -5   3  145.39   16.60
 -11   5  -3  108.39   14.40
  11  -5   3  104.49   14.80
  11  -5   3   90.29   16.50
 -12   5  -3  200.88   24.10
  12  -5   3  205.08   28.00
  -9  -4   3   -3.40   11.80
   8   4  -3    4.30   12.20
  -8  -4   3    2.00   13.70
   7   4  -3   11.40   10.60
  -7  -4   3  -10.10   12.30
  -7  -4   3   10.50    9.00
   6   4  -3    9.60    8.60
  -6  -4   3    6.80    6.80
  -6  -4   3   20.50    9.10
   5   4  -3   18.60    8.00
  -5  -4   3    9.30    7.20
  -5  -4   3   29.00    6.40
   4   4  -3   50.19    8.30
  -4  -4   3   60.19    8.20
  -4  -4   3   52.79    8.00
   3   4  -3  117.89    5.40
  -3  -4   3  101.89    9.80
  -3  -4   3  110.99    7.80
   2   4  -3   10.50    2.90
  -2  -4   3    9.60    3.50
  -2  -4   3    4.70    4.60
   1   4  -3  272.17    8.10
  -1  -4   3  282.17   11.20
  -1  -4   3  281.17    8.30
   0  -4   3 5023.80   85.99
   0  -4   3 5037.00   89.29
   1  -4   3    3.50    3.40
   2  -4   3    1.60    3.00
   3  -4   3  407.86   10.00
   3  -4   3  387.76   13.10
  -4   4  -3 1540.55   29.40
   4  -4   3 1461.95   32.10
   4  -4   3 1444.16   26.70
  -5   4  -3    2.70    3.50
   5  -4   3   -3.60    5.40
  -6   4  -3  359.46   13.20
   6  -4   3  366.86   15.70
  -7   4  -3    1.80    5.10
   7  -4   3   11.50    7.40
  -8   4  -3    2.40    6.20
   8  -4   3    2.90    8.40
  -9   4  -3   44.00    9.50
   9  -4   3   60.39   12.50
 -10   4  -3   11.80    9.50
  10  -4   3   22.60    9.80
  10  -4   3    5.90   11.10
 -11   4  -3  100.49   13.80
  11  -4   3  109.79   16.90
   9   3  -3  -26.90   13.00
  -9  -3   3    5.60   10.70
   8   3  -3    2.10   11.10
  -8  -3   3    2.80    8.80
  -8  -3   3    5.00   11.10
  -7  -3   3   69.99    9.80
  -7  -3   3   59.19   10.60
   6   3  -3   92.09   13.20
  -6  -3   3   94.29   10.80
  -6  -3   3   83.39   10.10
   5   3  -3    6.20    6.80
   5   3  -3    5.50    4.10
  -5  -3   3    1.70    4.90
  -5  -3   3    6.00    6.00
   4   3  -3  114.99   10.50
   4   3  -3  107.89    5.50
  -4  -3   3  124.79   10.00
   3   3  -3  388.96   14.20
   3   3  -3  418.86    9.70
  -3  -3   3  394.46   11.90
  -3  -3   3  363.06   15.30
   2   3  -3   46.60    4.20
  -2  -3   3   38.50    4.00
  -2  -3   3   48.00    6.10
   1   3  -3 3671.63   63.19
  -1  -3   3 3625.34   62.89
  -1  -3   3 3618.94   65.79
   0   3  -3 2528.75   45.00
   0  -3   3 2561.94   46.60
   0  -3   3 2489.65   43.40
  -1   3  -3   14.50    3.20
   1  -3   3   10.20    3.10
   1  -3   3    9.50    1.70
  -2   3  -3  210.08    5.90
   2  -3   3  216.68    6.90
   2  -3   3  200.38    8.60
   2  -3   3  201.58    6.10
  -3   3  -3    5.10    2.70
  -3   3  -3    9.40    2.50
   3  -3   3    8.40    4.20
   3  -3   3    6.60    2.20
  -4   3  -3   23.50    3.70
  -4   3  -3   23.30    3.10
   4  -3   3   23.90    2.60
   4  -3   3   23.60    5.20
  -5   3  -3  486.45   14.10
  -6   3  -3  141.09    9.20
   6  -3   3  137.29   11.70
  -7   3  -3   50.59    7.40
   7  -3   3   41.60    9.10
  -8   3  -3    9.20    6.50
   8  -3   3   11.90    8.50
  -9   3  -3   17.60    8.10
   9  -3   3   21.10   10.10
 -10   3  -3   58.79   11.70
  10  -3   3   54.29   10.50
  10  -3   3   64.69   13.40
 -11   3  -3  -13.80   11.40
  11  -3   3   31.80   14.60
  10   2  -3   22.00   15.30
 -10  -2   3   38.70   12.00
   9   2  -3   97.49   14.30
  -9  -2   3   99.29   12.70
   8   2  -3   37.10   10.60
  -8  -2   3   35.80    9.70
  -8  -2   3   42.70   11.10
   7   2  -3  335.77   18.30
  -7  -2   3  377.96   16.80
  -7  -2   3  359.26   16.60
   6   2  -3  110.69    7.00
   6   2  -3  111.69   11.40
  -6  -2   3  122.99   10.50
  -6  -2   3  105.29   11.30
   5   2  -3   14.60    3.60
   5   2  -3   12.60    6.40
  -5  -2   3   15.00    5.30
  -5  -2   3   14.10    5.60
   4   2  -3 1483.85   33.30
   4   2  -3 1528.75   28.40
  -4  -2   3 1495.95   31.50
  -4  -2   3 1574.84   32.40
   3   2  -3  336.37   12.10
   3   2  -3  373.56    9.10
  -3  -2   3  371.26   12.00
  -3  -2   3  359.36   10.70
   2   2  -3  666.23   13.80
   2   2  -3  647.84   16.40
  -2  -2   3  651.03   16.10
  -2  -2   3  689.13   14.60
   1   2  -3 2010.40   36.20
   1   2  -3 2057.09   35.50
  -1  -2   3 2014.60   35.40
  -1  -2   3 2033.10   37.90
   0   2  -3 3329.47   57.49
   0  -2   3 3288.27   58.29
  -1   2  -3  407.46    7.80
  -1   2  -3  398.16   10.00
   1  -2   3  416.36    9.90
   1  -2   3  417.36    7.90
  -2   2  -3   82.29    4.40
  -2   2  -3   88.79    4.20
   2  -2   3   93.69    4.20
   2  -2   3   90.79    4.30
   2  -2   3   93.79    6.10
  -3   2  -3    1.00    2.80
  -3   2  -3    3.90    2.20
   3  -2   3    1.30    4.00
   3  -2   3    0.30    1.80
  -4   2  -3  201.08    5.60
  -4   2  -3  215.18    8.60
   4  -2   3  194.18    9.80
  -5   2  -3  368.86   12.60
  -5   2  -3  390.06    8.70
   5  -2   3  389.86   14.70
  -6   2  -3  733.53   20.20
  -6   2  -3  704.73   14.90
   6  -2   3  692.53   21.80
  -7   2  -3  646.24   20.60
   7  -2   3  682.33   22.90
  -8   2  -3    9.10    7.00
   8  -2   3   19.40    9.00
   9  -2   3  351.06   16.00
   9  -2   3  362.76   24.10
 -10   2  -3  196.58   18.90
  10  -2   3  143.99   20.10
 -11   2  -3   18.10   12.40
  11  -2   3   24.30   15.80
  10   1  -3  319.17   24.90
 -10  -1   3  301.77   21.70
   9   1  -3   47.80   12.60
  -9  -1   3   65.99   10.80
   8   1  -3  598.54   24.00
  -8  -1   3  640.54   22.30
  -8  -1   3  556.14   19.40
   7   1  -3  638.44   16.30
   7   1  -3  590.84   21.80
  -7  -1   3  631.14   20.70
  -7  -1   3  633.04   19.10
   6   1  -3  244.28   13.40
   6   1  -3  253.57    9.60
  -6  -1   3  269.07   12.60
  -6  -1   3  263.57   12.70
   5   1  -3  109.59    6.60
   5   1  -3   99.69    9.10
  -5  -1   3  108.19    8.40
  -5  -1   3  127.49    8.70
   4   1  -3 1294.47   24.80
   4   1  -3 1279.17   28.30
  -4  -1   3 1266.17   26.90
  -4  -1   3 1254.37   26.60
   3   1  -3 1692.53   33.40
   3   1  -3 1666.63   30.80
  -3  -1   3 1674.23   32.50
  -3  -1   3 1655.93   32.00
   2   1  -3  179.98    7.30
   2   1  -3  179.18    5.90
  -2  -1   3  177.08    7.50
  -2  -1   3  182.38    6.20
   1   1  -3 1709.63   31.70
   1   1  -3 1817.52   30.90
  -1  -1   3 1859.51   32.70
  -1  -1   3 1754.72   32.60
  -1  -1   3 1722.03   30.80
   0   1  -3  202.58    6.30
   0  -1   3  189.58    6.20
   0  -1   3  200.08    6.90
  -1   1  -3 1128.29   21.00
  -1   1  -3 1118.69   20.20
  -1   1  -3 1118.79   21.30
   1  -1   3 1098.99   21.00
   1  -1   3 1155.28   23.70
   1  -1   3 1132.09   20.10
  -2   1  -3  706.33   14.60
  -2   1  -3  716.33   14.00
  -2   1  -3  718.43   14.80
   2  -1   3  695.83   15.90
   2  -1   3  695.63   13.90
  -3   1  -3  968.50   18.70
  -3   1  -3  994.20   20.60
   3  -1   3  976.80   18.60
   3  -1   3  983.30   21.70
  -4   1  -3 7367.16  127.79
  -5   1  -3 3469.65   64.89
  -6   1  -3  542.65   17.90
   6  -1   3  524.95   18.80
  -7   1  -3   13.80    4.70
  -7   1  -3   11.90    6.80
   7  -1   3   19.20    8.20
  -8   1  -3  231.08   15.70
   8  -1   3  263.97   12.40
   8  -1   3  265.67   17.00
  -9   1  -3   -1.00    8.80
   9  -1   3    3.90   10.90
 -10   1  -3   38.60   11.80
  10  -1   3   57.39   14.30
 -11   1  -3   55.49   14.50
  11  -1   3   67.49   17.30
  11   0  -3  309.67   26.40
 -11   0   3  288.07   23.50
  10   0  -3   62.99   13.20
 -10   0   3   44.70   11.20
   9   0  -3  172.38   17.70
  -9   0   3  209.08   16.60
   8   0  -3  331.37   17.90
   8   0  -3  358.06   13.50
  -8   0   3  349.96   14.30
  -8   0   3  357.96   16.70
   7   0  -3   42.10    6.40
   7   0  -3   39.00    7.70
  -7   0   3   38.60    7.00
  -7   0   3   42.80    7.80
   6   0  -3  511.45   17.60
   6   0  -3  545.35   14.70
  -6   0   3  537.65   17.00
  -6   0   3  555.74   15.30
   5   0  -3 1077.69   22.50
  -5   0   3 1046.30   22.80
   4   0  -3  317.17    9.50
   4   0  -3  319.37   11.00
  -4   0   3  302.77    9.70
  -4   0   3  312.37   10.30
   3   0  -3   33.90    4.50
   3   0  -3   30.40    4.20
  -3   0   3   41.70    5.10
  -3   0   3   36.70    4.70
   2   0  -3  521.05   11.70
   2   0  -3  538.65   12.00
  -2   0   3  523.55   12.00
  -2   0   3  530.55   11.60
   1   0  -3  205.58    5.60
   1   0  -3  208.98    6.90
  -1   0   3  212.38    5.80
  -1   0   3  215.18    6.80
   0   0  -3  565.14   12.00
   0   0   3  551.44   11.80
   0   0   3  540.35   11.40
   0   0   3  521.75   11.50
  -1   0  -3 3513.75   62.19
  -1   0  -3 3716.43   62.49
  -1   0  -3 3743.03   62.39
  -1   0  -3 3523.55   61.99
   1   0   3 3605.44   62.49
   1   0   3 3651.43   61.99
   1   0   3 3608.34   62.29
   1   0   3 3618.44   62.29
  -2   0  -3 6230.98  105.59
  -2   0  -3 6257.67  106.89
   2   0   3 6446.96  105.79
   2   0   3 6166.68  107.29
   2   0   3 6131.69  105.99
  -3   0  -3  183.98    8.10
  -4   0  -3 2806.32   52.99
   4   0   3 2827.42   53.89
  -5   0  -3  354.66   13.60
   5   0   3  378.86   14.80
  -6   0  -3   95.99   10.60
   6   0   3   74.89    9.30
  -7   0  -3  117.49   12.60
   7   0   3   72.39    7.90
   7   0   3   96.89   12.60
  -8   0  -3  137.89   15.00
   8   0   3  161.78   17.20
  -9   0  -3    0.40    9.30
   9   0   3   37.10   13.30
 -10   0  -3  162.28   20.20
  10   0   3  151.08   18.50
  11  -1  -3  954.80   35.80
 -11   1   3  899.81   32.70
  10  -1  -3  270.97   20.80
 -10   1   3  252.07   19.00
   9  -1  -3   80.29   11.70
   9  -1  -3   66.39    8.40
  -9   1   3   67.69   11.80
   8  -1  -3    0.10    5.50
   8  -1  -3    4.90    7.40
  -8   1   3   -1.30    5.90
  -8   1   3    2.70    6.40
   7  -1  -3   40.50    6.20
   7  -1  -3   29.80    7.30
  -7   1   3   41.50    7.40
  -7   1   3   40.60    5.70
   6  -1  -3  166.28    9.10
   6  -1  -3  144.09   10.30
  -6   1   3  169.38    8.10
  -6   1   3  167.68    9.90
   5  -1  -3 1086.69   23.40
   5  -1  -3 1084.79   24.80
  -5   1   3 1106.49   22.20
  -5   1   3 1073.49   24.60
   4  -1  -3   56.09    5.80
   4  -1  -3   54.79    6.20
  -4   1   3   71.09    5.00
  -4   1   3   65.09    5.90
   3  -1  -3   13.70    3.40
   3  -1  -3   14.10    3.40
  -3   1   3   17.80    3.10
  -3   1   3   10.90    3.10
   2  -1  -3  382.86    9.80
   2  -1  -3  369.66    8.50
   2  -1  -3  402.46   10.20
  -2   1   3  360.96    9.10
  -2   1   3  377.06    8.70
   1  -1  -3 3249.87   55.29
   1  -1  -3 3212.78   55.29
  -1   1   3 3072.39   55.19
   0  -1  -3  178.88    4.50
   0  -1  -3  172.58    5.30
   0  -1  -3  167.18    6.20
   0   1   3  171.48    4.60
   0   1   3  176.28    6.20
   0   1   3  167.98    5.30
  -1  -1  -3  217.58    5.60
  -1  -1  -3  213.88    7.20
  -1  -1  -3  213.18    6.90
   1   1   3  205.48    6.70
   1   1   3  205.38    7.00
   1   1   3  203.48    5.60
  -2  -1  -3 1371.96   27.30
  -2  -1  -3 1386.96   24.60
   2   1   3 1344.67   27.20
   2   1   3 1395.36   24.70
  -3  -1  -3   -4.30    3.50
   3   1   3   -2.30    3.80
   3   1   3   -1.20    2.10
  -4  -1  -3   54.09    6.50
   4   1   3   49.70    7.50
  -5  -1  -3  204.68   11.50
   5   1   3  213.48   12.30
  -6  -1  -3   17.20    6.80
   6   1   3   11.30    7.70
   6   1   3   21.00    4.10
  -7  -1  -3  698.13   23.70
   7   1   3  682.93   24.60
  -8  -1  -3   92.09   12.20
   8   1   3  115.99   16.60
  -9  -1  -3  283.87   20.30
   9   1   3  288.97   23.60
 -10  -1  -3  259.97   22.50
  10   1   3  225.88   25.40
  12  -2  -3   -0.80   15.60
  11  -2  -3  516.45   26.60
 -11   2   3  482.75   25.20
  10  -2  -3   34.40   10.00
  10  -2  -3   37.90   12.00
 -10   2   3   32.70    9.90
   9  -2  -3   14.50    9.10
   9  -2  -3   15.00    7.40
  -9   2   3   14.00    7.90
   8  -2  -3   43.70    7.40
   8  -2  -3   46.70    8.60
  -8   2   3   30.30    7.10
   7  -2  -3  128.19    9.50
   7  -2  -3   98.49   10.60
  -7   2   3  106.19    9.70
  -7   2   3  109.39    6.90
   6  -2  -3   17.90    5.10
  -6   2   3   21.60    3.70
  -6   2   3   10.70    4.50
   5  -2  -3   93.69    7.10
   5  -2  -3   98.99    7.40
  -5   2   3   99.79    5.20
  -5   2   3   94.19    7.30
   4  -2  -3  308.67   10.00
   4  -2  -3  320.87   10.20
  -4   2   3  328.77   10.50
  -4   2   3  325.27    8.40
   3  -2  -3  724.23   15.30
   3  -2  -3  711.83   16.40
  -3   2   3  740.93   15.40
  -3   2   3  729.83   14.90
  -2   2   3  135.19    5.50
  -2   2   3  134.69    4.20
   1  -2  -3   15.10    2.90
   1  -2  -3   15.30    1.80
  -1   2   3   14.20    3.00
   0  -2  -3  976.80   18.10
   0  -2  -3  938.71   18.20
   0  -2  -3  955.30   19.80
   0   2   3  970.80   18.30
   0   2   3  956.50   18.00
  -1  -2  -3   39.20    4.40
  -1  -2  -3   35.60    2.70
   1   2   3   30.80    3.80
   1   2   3   35.80    3.30
  -2  -2  -3  861.01   15.50
  -2  -2  -3  832.02   19.40
   2   2   3  868.81   15.60
   2   2   3  837.52   19.20
  -3  -2  -3  192.18    9.50
   3   2   3  208.28    9.80
   3   2   3  208.18    4.80
  -4  -2  -3  160.38   10.10
   4   2   3  148.79   10.10
  -5  -2  -3 1382.86   32.50
   5   2   3 1345.07   32.50
  -6  -2  -3   49.00    8.30
   6   2   3   48.30    9.10
  -7  -2  -3  105.09   14.40
   7   2   3   96.89   14.00
  -8  -2  -3   22.10   14.50
  -8  -2  -3    4.30    9.50
   8   2   3    6.70   11.30
  -9  -2  -3   13.70   11.00
   9   2   3   21.80   13.30
  12  -3  -3  368.26   26.50
 -12   3   3  363.76   30.10
  11  -3  -3  295.57   23.40
 -11   3   3  291.77   21.70
  10  -3  -3  212.58   26.00
  10  -3  -3  188.28   16.50
 -10   3   3  214.28   17.50
   9  -3  -3    5.90    7.20
   9  -3  -3   23.60    8.50
  -9   3   3   22.00    8.00
   8  -3  -3  109.59   11.90
   8  -3  -3  120.39   11.10
  -8   3   3  116.69   11.60
   7  -3  -3  101.49    9.90
   7  -3  -3  109.69    9.40
  -7   3   3  102.29    5.50
  -7   3   3  118.79   10.00
   6  -3  -3  732.73   19.20
   6  -3  -3  731.93   19.60
  -6   3   3  734.73   19.90
  -6   3   3  717.63   14.90
   5  -3  -3 1735.13   36.10
   5  -3  -3 1789.02   35.50
  -5   3   3 1827.02   32.40
   4  -3  -3   57.19    6.40
   4  -3  -3   72.49    5.70
  -4   3   3   76.39    4.60
   3  -3  -3  295.27    8.10
   3  -3  -3  297.57    9.80
  -3   3   3  301.57    8.30
  -3   3   3  302.17    8.40
   2  -3  -3   48.20    3.50
   2  -3  -3   43.90    5.20
  -2   3   3   49.80    5.00
   1  -3  -3  196.68    6.90
   1  -3  -3  198.98    5.80
   0  -3  -3  467.15   12.70
   0  -3  -3  474.25   10.50
   0   3   3  477.75   11.20
  -1  -3  -3 1534.35   31.30
  -1  -3  -3 1542.15   27.40
   1   3   3 1569.84   30.30
  -2  -3  -3 2687.73   51.89
   2   3   3 2801.92   51.69
  -3  -3  -3   24.20    5.30
   3   3   3   22.10    7.10
  -4  -3  -3   17.30    6.10
   4   3   3   14.10    6.00
  -5  -3  -3   33.10    7.30
   5   3   3   18.20    7.30
  -6  -3  -3   34.00    8.50
   6   3   3   53.09    9.90
  -7  -3  -3   18.50    9.00
   7   3   3   16.40   10.10
  -8  -3  -3   12.40   10.30
  -8  -3  -3    1.60   11.90
   8   3   3   -8.30   11.50
  -9  -3  -3   13.10   12.30
   9   3   3   18.50   14.20
  12  -4  -3   53.79   22.90
 -12   4   3   46.60   13.80
  11  -4  -3  172.78   21.10
  11  -4  -3  160.98   19.80
 -11   4   3  195.18   18.90
  10  -4  -3  385.76   20.60
  10  -4  -3  299.57   19.40
 -10   4   3  346.67   19.80
   9  -4  -3   31.20    8.50
   9  -4  -3   26.90    8.10
  -9   4   3   13.10    7.30
   8  -4  -3  175.48   12.60
   8  -4  -3  190.28   12.80
  -8   4   3  182.38   12.60
   7  -4  -3  407.86   15.20
   7  -4  -3  390.76   14.90
  -7   4   3  401.56   15.30
   6  -4  -3    7.70    3.70
   6  -4  -3    7.70    5.20
   6  -4  -3   15.20    4.90
   5  -4  -3  128.49    7.80
   5  -4  -3  131.29    8.50
   4  -4  -3  226.38    8.10
   4  -4  -3  220.78    9.50
   3  -4  -3   48.60    5.90
   3  -4  -3   48.50    4.40
   2  -4  -3 3247.88   58.39
   1  -4  -3   78.09    5.10
   0  -4  -3  109.39    7.40
   0  -4  -3  110.49    4.90
  -1  -4  -3  171.38    9.50
  -1  -4  -3  176.38    5.10
   1   4   3  181.08    8.40
  -2  -4  -3  278.27   11.50
   2   4   3  280.17   11.60
  -3  -4  -3   41.30    6.30
   3   4   3   36.70    6.60
  -4  -4  -3  299.17   14.60
   4   4   3  290.17   14.20
  -5  -4  -3  168.78   13.70
   5   4   3  154.58   13.90
   6   4   3  271.17   18.60
  -7  -4  -3  184.58   18.30
  -7  -4  -3  224.08   22.60
   7   4   3  164.68   19.50
  -8  -4  -3   27.40   15.20
  -8  -4  -3    4.50   11.90
   8   4   3   33.80   14.40
  12  -5  -3  106.49   16.90
  12  -5  -3  140.19   17.70
 -12   5   3   84.29   15.00
  11  -5  -3  162.68   20.80
  11  -5  -3  120.49   14.90
 -11   5   3  120.59   14.60
  10  -5  -3   85.89   12.60
  10  -5  -3   84.59   11.80
 -10   5   3   80.79   11.60
   9  -5  -3   17.00    7.80
   9  -5  -3   -3.00    7.50
   8  -5  -3   51.29    8.70
   8  -5  -3   54.09    8.40
   7  -5  -3   40.50    7.10
   7  -5  -3   39.10    6.70
   6  -5  -3  480.95   15.40
   6  -5  -3  514.95   16.50
   5  -5  -3 1514.65   32.80
   5  -5  -3 1501.35   30.90
   4  -5  -3   85.09    6.40
   4  -5  -3   86.99    7.90
   3  -5  -3 1463.65   30.50
   3  -5  -3 1514.85   29.10
   2  -5  -3  165.68    7.60
   1  -5  -3   86.19    8.10
   1  -5  -3   94.79    5.70
   0  -5  -3   28.70    3.30
   0  -5  -3   28.70    5.30
  -1  -5  -3   63.19    8.00
  -1  -5  -3   70.89    3.80
  -2  -5  -3   45.00    6.70
   2   5   3   57.49    7.30
  -3  -5  -3   21.10    6.30
   3   5   3   19.90    6.80
  -4  -5  -3  171.78   13.80
   4   5   3  181.18   14.20
  -5  -5  -3  337.17   17.90
   5   5   3  294.57   18.70
  -6  -5  -3  279.67   19.30
   6   5   3  266.87   20.60
  -7  -5  -3  367.96   25.40
  -7  -5  -3  358.76   23.00
   7   5   3  341.57   25.30
  -8  -5  -3   55.29   21.30
  -8  -5  -3   48.70   23.10
   8   5   3   88.39   24.00
  12  -6  -3   43.80   14.60
  12  -6  -3    1.90   14.10
  11  -6  -3  111.09   14.70
  11  -6  -3  148.59   19.60
  10  -6  -3   26.80   10.20
  10  -6  -3   13.30    9.70
   9  -6  -3  105.39   11.80
   9  -6  -3   88.59   14.30
   8  -6  -3   48.90    8.70
   8  -6  -3   47.50    8.20
   7  -6  -3   57.79    8.40
   7  -6  -3   62.99    9.20
   6  -6  -3 6475.45  115.09
   6  -6  -3 6229.28  112.69
   5  -6  -3 3826.02   71.99
   5  -6  -3 3810.92   69.79
   4  -6  -3   65.09    6.50
   4  -6  -3   58.09    6.50
   3  -6  -3   10.60    4.30
   3  -6  -3   -0.30    3.70
   2  -6  -3   34.30    4.50
   1  -6  -3   97.79    6.20
   1  -6  -3   89.69    8.70
   0  -6  -3   71.89    8.40
   0  -6  -3   57.69    5.10
  -1  -6  -3   17.50    5.30
  -2  -6  -3  146.19   11.70
  -3  -6  -3    7.60    6.70
  -4  -6  -3   17.60    8.40
   4   6   3    7.10    9.10
  -5  -6  -3   -6.10    8.70
   5   6   3    2.40   10.30
  -6  -6  -3  153.28   17.30
  -6  -6  -3  140.89   15.40
   6   6   3  170.88   21.40
  -7  -6  -3  201.18   26.90
  -7  -6  -3  207.28   22.00
   7   6   3  199.88   26.00
  12  -7  -3   11.80   15.00
  11  -7  -3  109.29   14.70
  11  -7  -3   66.49   13.90
  10  -7  -3  178.18   16.90
  10  -7  -3  137.49   14.80
   9  -7  -3  640.64   22.90
   9  -7  -3  637.34   24.20
   8  -7  -3  596.74   22.30
   8  -7  -3  578.04   20.30
   7  -7  -3  581.04   18.80
   7  -7  -3  612.14   20.60
   6  -7  -3    9.90    6.10
   6  -7  -3   20.70    6.60
   5  -7  -3  106.89   10.20
   5  -7  -3  107.39    8.90
   4  -7  -3   47.10    5.90
   4  -7  -3   48.70    6.50
   3  -7  -3   15.20    4.60
   2  -7  -3    1.80    4.40
   2  -7  -3    1.70    4.80
   1  -7  -3  112.49   10.20
   1  -7  -3  115.89    6.90
   0  -7  -3   40.60    4.20
   0  -7  -3   39.80    7.20
  -1  -7  -3    6.80    6.10
  -2  -7  -3  143.39   13.00
  -3  -7  -3   16.10    7.80
  -4  -7  -3   -0.20    8.90
  -5  -7  -3   23.90   10.90
  -6  -7  -3    6.60   14.40
  -6  -7  -3   23.80   13.00
  11  -8  -3   96.19   15.10
  10  -8  -3    5.90   10.80
   9  -8  -3   -3.00    8.90
   9  -8  -3    1.40    9.50
   8  -8  -3    0.00    7.20
   8  -8  -3    2.20    9.10
   7  -8  -3    1.40    7.00
   7  -8  -3   11.90    6.80
   6  -8  -3   90.99    9.90
   6  -8  -3   87.69    9.30
   5  -8  -3  -11.90    4.90
   5  -8  -3   -4.40    5.30
   4  -8  -3   59.09    8.10
   4  -8  -3   54.69    7.10
   3  -8  -3  148.39    9.70
   2  -8  -3   51.99    8.00
   2  -8  -3   56.09    7.20
   1  -8  -3  580.84   15.60
   1  -8  -3  586.54   20.00
   0  -8  -3  989.50   27.70
  -1  -8  -3  376.46   17.50
  -3  -8  -3   86.79   12.10
  -4  -8  -3   -1.40   10.10
  -5  -8  -3   17.00   14.90
  -5  -8  -3  -18.50   11.60
  11  -9  -3   36.20   14.00
  10  -9  -3   40.80   12.50
   9  -9  -3   79.99   12.30
   8  -9  -3   13.00    9.30
   7  -9  -3   76.79   13.90
   7  -9  -3  124.59   13.10
   6  -9  -3   10.40    6.90
   6  -9  -3    3.50    7.40
   5  -9  -3   12.70    6.60
   5  -9  -3    9.40    6.20
   4  -9  -3   47.50    7.00
   4  -9  -3   42.20    7.20
   3  -9  -3   84.19    9.50
   3  -9  -3   79.99    9.20
   2  -9  -3   -6.30    6.70
   2  -9  -3   -2.70    4.80
   1  -9  -3   40.50    8.60
   0  -9  -3  471.45   19.90
  -1  -9  -3    2.40    8.60
  -2  -9  -3   18.30   10.20
  -3  -9  -3   -5.70   10.70
  -4  -9  -3   -0.80   14.10
  10 -10  -3  177.78   17.60
   9 -10  -3   88.69   13.50
   8 -10  -3  620.84   25.70
   7 -10  -3  373.26   20.30
   6 -10  -3  -16.90    7.40
   5 -10  -3    0.10    7.10
   4 -10  -3   47.90    9.00
   4 -10  -3   38.40    7.80
   3 -10  -3   79.09   11.60
   3 -10  -3   43.20    7.40
   2 -10  -3   12.60    9.60
   1 -10  -3   79.59   10.90
   0 -10  -3   12.00    9.40
  -2 -10  -3   30.60   13.90
  -2 -10  -3  -11.90   11.20
   9 -11  -3  -30.60   11.00
   8 -11  -3  -26.70   10.10
   7 -11  -3   65.29   12.00
   6 -11  -3  259.87   18.70
   5 -11  -3   98.59   11.20
   5 -11  -3   96.39   11.70
   4 -11  -3    4.70    9.20
   2 -11  -3   33.60   10.30
   1 -11  -3  368.46   21.10
   0 -11  -3  897.01   31.50
  -1 -11  -3   15.90   12.50
   8 -12  -3  219.28   21.80
   7 -12  -3   74.09   14.30
   6 -12  -3  206.68   19.70
   6 -12  -3  137.69   18.30
   5 -12  -3  225.48   20.60
   4 -12  -3  246.68   21.40
   4 -12  -3  231.38   20.30
   3 -12  -3  297.07   22.40
   3 -12  -3  350.66   23.30
   2 -12  -3  116.49   16.00
   2 -12  -3   84.99   13.40
   3 -12   4   40.60   13.60
   4 -12   4  131.69   17.60
   5 -12   4  263.47   23.90
   6 -12   4  274.57   23.80
   7 -12   4    5.20   13.70
   0 -11   4  112.99   16.60
   1 -11   4  327.17   22.70
   2 -11   4  146.49   15.60
   3 -11   4   37.30   10.60
   4 -11   4   44.10   12.30
   4 -11   4   49.80   13.30
   5 -11   4   18.80   11.50
   6 -11   4   26.30   11.70
   7 -11   4   54.49   13.60
   8 -11   4   34.60   14.00
   9 -11   4    6.90   14.50
  -2 -10   4  109.79   16.30
  -1 -10   4   41.30   13.60
   0 -10   4   53.39   13.00
   1 -10   4  133.09   17.10
   2 -10   4   11.80   12.40
   3 -10   4   50.49    9.50
   4 -10   4   61.69   11.70
   4 -10   4   66.19    9.30
   5 -10   4    0.60    9.40
   6 -10   4   -0.40    9.60
   7 -10   4   18.90   11.80
   8 -10   4  123.79   16.00
   9 -10   4   55.49   14.70
  10 -10   4  238.98   25.80
  -4  -9   4   49.50   17.70
  -3  -9   4   29.10   13.70
  -2  -9   4  227.58   20.90
  -1  -9   4  243.48   20.20
   0  -9   4    1.30    9.10
   1  -9   4  111.69   14.50
   2  -9   4  -10.60    6.50
   3  -9   4   -1.20    6.40
   4  -9   4   25.30    6.70
   4  -9   4   21.40    8.70
   5  -9   4   -2.40    5.40
   5  -9   4   11.10    9.10
   6  -9   4   14.00    8.80
   8  -9   4  292.27   21.40
   9  -9   4   25.60   12.70
  10  -9   4  156.88   22.90
  -5  -8   4  228.28   26.50
  -4  -8   4  322.37   24.30
  -3  -8   4  122.29   15.40
  -2  -8   4   91.29   13.00
  -1  -8   4  261.27   17.20
   0  -8   4   73.99   10.20
   1  -8   4  126.59   12.40
   1  -8   4  105.89    7.30
   2  -8   4  172.78    8.30
   2  -8   4  165.88   12.20
   3  -8   4  277.47   12.80
   3  -8   4  258.97    9.70
   4  -8   4  663.83   22.80
   5  -8   4   27.80    8.00
   6  -8   4  205.18   15.40
   7  -8   4  335.57   19.30
   9  -8   4   -6.90   11.30
  10  -8   4   16.30   13.40
  11  -8   4   47.50   16.10
  -6  -7   4  100.09   17.40
  -5  -7   4  193.88   22.40
  -4  -7   4  298.27   21.30
  -3  -7   4  177.38   11.30
  -2  -7   4   18.40    5.30
  -2  -7   4   26.10    8.70
  -1  -7   4   22.50    4.90
  -1  -7   4   16.30    8.00
   0  -7   4  262.77    9.70
   0  -7   4  284.17   14.90
   1  -7   4  265.07   13.40
   1  -7   4  266.27    9.30
   2  -7   4   16.80    5.70
   2  -7   4    5.40    3.70
   3  -7   4  726.13   19.40
   4  -7   4  248.78   14.10
   4  -7   4  233.78   10.80
   5  -7   4  348.07   11.10
   5  -7   4  327.27   16.20
   6  -7   4   91.29   11.20
   7  -7   4   16.40    8.50
   8  -7   4    0.00    9.60
   9  -7   4   20.00   11.10
 -10   7  -4   21.40   10.80
  10  -7   4  -28.00   11.30
 -11   7  -4   14.60   12.20
  11  -7   4    4.90   14.50
 -12   7  -4  112.69   20.10
  12  -7   4   82.49   18.10
  -7  -6   4   65.19   17.30
  -6  -6   4    6.10   12.40
  -5  -6   4    6.20   10.60
  -5  -6   4   -5.30    7.10
  -4  -6   4    7.10    6.10
  -4  -6   4   11.60    9.30
  -3  -6   4   72.39   10.20
  -3  -6   4   74.19    8.40
  -2  -6   4   75.89    9.90
  -2  -6   4   57.79    7.50
  -1  -6   4   36.50    7.70
  -1  -6   4   31.30    4.40
   0  -6   4 5434.66   98.59
   0  -6   4 5334.37   93.39
   1  -6   4 3622.14   68.29
   1  -6   4 3620.94   63.69
   3  -6   4  373.96   12.30
   4  -6   4  261.57   13.60
   4  -6   4  257.17    9.60
   5  -6   4  582.14   13.60
   5  -6   4  539.95   19.40
   6  -6   4  606.74   21.60
  -7   6  -4  336.87   14.00
   7  -6   4  331.47   17.60
  -8   6  -4    1.70    6.50
   8  -6   4  -15.20    8.80
  -9   6  -4   27.00    8.70
   9  -6   4   22.20   11.40
 -10   6  -4   13.80    9.80
  10  -6   4    4.40   12.40
 -11   6  -4   53.79   12.70
  11  -6   4   67.59   15.00
 -12   6  -4  107.09   18.20
  12  -6   4   93.89   18.10
  -8  -5   4    7.00   15.60
  -8  -5   4   36.20   13.60
  -7  -5   4   19.90    9.80
  -7  -5   4    3.30   13.10
  -6  -5   4   11.50   11.00
  -6  -5   4   18.30    7.50
  -5  -5   4    4.60    6.00
  -5  -5   4    2.90    8.80
  -4  -5   4   61.89    9.90
  -3  -5   4   56.39    8.90
  -2  -5   4  718.53   21.40
  -2  -5   4  722.93   17.40
  -1  -5   4 3749.32   67.29
  -1  -5   4 3883.81   72.09
   0  -5   4  406.86   10.10
   0  -5   4  405.16   14.10
   1  -5   4    1.80    2.20
   1  -5   4   -3.90    3.80
   2  -5   4  511.75   14.10
   3  -5   4  196.28   10.70
   3  -5   4  205.48    8.30
   4  -5   4   16.70    5.60
   4  -5   4   23.90    3.90
  -5   5  -4   93.19    7.30
   5  -5   4   94.39   10.70
   5  -5   4   89.89    4.90
  -6   5  -4   36.90    5.80
   6  -5   4   39.50    8.70
  -7   5  -4   13.90    5.70
   7  -5   4   16.50    8.10
  -8   5  -4  243.48   14.00
   8  -5   4  269.07   18.00
  -9   5  -4  155.78   14.50
 -10   5  -4  196.18   18.30
  10  -5   4  184.28   20.00
 -11   5  -4    8.70   11.60
  11  -5   4    0.50   13.00
  11  -5   4   31.60   13.20
   8   4  -4   41.20   13.40
  -8  -4   4   60.69   14.60
  -8  -4   4   67.19   11.50
   7   4  -4  219.38   18.40
  -7  -4   4  223.18   21.00
  -7  -4   4  137.09   20.80
   6   4  -4  217.68   17.50
  -6  -4   4  209.68   17.10
  -6  -4   4  224.08   13.60
   5   4  -4  133.19   14.30
  -5  -4   4  159.28   10.90
  -5  -4   4  143.29   13.10
   4   4  -4  257.17    8.60
  -4  -4   4  274.67   13.90
  -4  -4   4  251.57   11.30
   3   4  -4   13.80    3.60
  -3  -4   4   14.60    6.20
  -3  -4   4   12.10    4.30
   2   4  -4  137.49    6.50
  -2  -4   4  132.39    9.70
  -2  -4   4  139.19    6.90
   1   4  -4   43.90    5.00
  -1  -4   4   52.19    8.00
  -1  -4   4   48.60    4.20
   0   4  -4 1904.91   35.20
   0  -4   4 1808.82   37.00
   0  -4   4 1881.71   32.90
   1  -4   4   13.80    1.90
   1  -4   4   17.00    3.90
   1  -4   4   12.00    1.90
   2  -4   4  121.29    6.60
   2  -4   4  115.59    4.60
  -3   4  -4    2.60    2.60
   3  -4   4    1.20    2.60
   3  -4   4   -2.40    4.10
  -4   4  -4    3.00    3.00
   4  -4   4   -0.70    2.40
  -5   4  -4  532.15   14.70
   5  -4   4  536.05   10.80
   5  -4   4  534.45   17.70
  -6   4  -4 1084.49   24.90
   6  -4   4 1014.20   27.60
  -7   4  -4  656.43   19.60
   7  -4   4  667.73   22.70
  -8   4  -4   -0.70    6.20
   8  -4   4    8.50    9.00
  -9   4  -4  301.67   17.40
 -10   4  -4  154.18   17.90
  10  -4   4  215.88   20.40
 -11   4  -4   25.20   12.20
  11  -4   4   49.20   15.40
 -10  -3   4   47.00   16.60
   9   3  -4   75.59   15.20
  -9  -3   4   66.99   20.60
   8   3  -4  110.19   15.00
  -8  -3   4   77.39   14.90
  -8  -3   4   99.79   12.00
   7   3  -4  378.86   27.30
  -7  -3   4  447.96   18.80
  -7  -3   4  461.25   20.60
   6   3  -4  401.96   19.40
  -6  -3   4  392.36   16.30
  -6  -3   4  392.96   17.70
   5   3  -4   25.60    7.30
   5   3  -4   42.30    4.60
  -5  -3   4   42.30    6.20
  -5  -3   4   38.10    7.40
   4   3  -4    4.30    3.50
   4   3  -4   10.70    5.80
  -4  -3   4   15.40    6.40
  -4  -3   4   13.80    4.80
   3   3  -4   84.59    5.50
  -3  -3   4   98.49    8.80
  -3  -3   4   82.99    6.60
   2   3  -4   64.99    4.90
  -2  -3   4   59.59    7.10
  -2  -3   4   68.09    5.10
   1   3  -4 2146.09   39.00
   1   3  -4 2127.99   37.60
  -1  -3   4 2120.69   37.60
  -1  -3   4 2149.88   41.30
   0   3  -4 1356.16   26.30
   0  -3   4 1350.66   27.70
   0  -3   4 1358.26   23.40
  -1   3  -4  456.65   11.80
   1  -3   4  464.05   12.10
  -2   3  -4  251.47    6.40
   2  -3   4  233.78    9.90
   2  -3   4  254.97    7.90
   2  -3   4  248.18    6.60
  -3   3  -4  178.48    6.50
   3  -3   4  168.38    9.10
   3  -3   4  177.28    6.20
  -4   3  -4    2.90    3.00
  -4   3  -4    4.00    2.80
   4  -3   4    7.40    2.30
   4  -3   4    0.90    4.60
  -5   3  -4    4.00    3.80
  -5   3  -4    1.00    2.70
   5  -3   4   -0.90    5.30
  -6   3  -4  658.53   18.60
   6  -3   4  642.64   20.70
  -7   3  -4   71.49    9.80
   7  -3   4   75.69   10.60
  -8   3  -4   13.30    7.00
   8  -3   4   10.20    9.10
  -9   3  -4   24.60    9.20
   9  -3   4   23.50   12.70
 -10   3  -4   15.70   10.00
  10  -3   4   16.80   12.40
 -11   3  -4  210.38   23.00
  11  -3   4  215.38   25.30
  10   2  -4   57.09   15.40
 -10  -2   4   20.80   12.00
   9   2  -4  118.89   16.50
  -9  -2   4  125.89   16.10
   8   2  -4  138.39   17.10
  -8  -2   4  139.69   14.80
  -8  -2   4  127.09   14.60
   7   2  -4   23.40    8.50
  -7  -2   4   10.50    7.80
  -7  -2   4    1.70    6.30
   6   2  -4  297.27   15.50
   6   2  -4  289.97   10.10
  -6  -2   4  280.37   14.40
  -6  -2   4  298.57   13.50
   5   2  -4  959.90   25.90
   5   2  -4  970.90   20.70
  -5  -2   4 1018.50   25.00
  -5  -2   4  994.60   23.90
   4   2  -4 1174.18   23.10
   4   2  -4 1199.28   27.70
  -4  -2   4 1143.39   25.10
  -4  -2   4 1101.19   28.70
   3   2  -4  243.48   10.30
   3   2  -4  252.57    8.00
  -3  -2   4  257.37    8.70
  -3  -2   4  250.37   10.30
   2   2  -4 3780.82   66.59
  -2  -2   4 3811.22   66.29
  -2  -2   4 3874.51   68.99
   1   2  -4 5923.91  101.49
   1   2  -4 5868.91   99.69
  -1  -2   4 5937.01   99.79
  -1  -2   4 6008.20  102.99
   0   2  -4 2012.20   37.10
   0  -2   4 2058.29   37.80
  -1   2  -4   80.69    2.70
  -1   2  -4   82.19    5.30
   1  -2   4   82.19    5.40
   1  -2   4   82.69    2.70
  -2   2  -4  579.44   13.50
  -2   2  -4  580.84   12.10
   2  -2   4  577.54   12.70
   2  -2   4  576.54   14.60
   2  -2   4  557.34   12.00
  -3   2  -4    3.40    3.00
   3  -2   4    5.10    4.20
   3  -2   4    5.80    2.50
  -4   2  -4   -1.70    3.30
   4  -2   4    0.20    4.10
   4  -2   4    0.50    2.30
  -5   2  -4   91.59    9.70
   5  -2   4   92.59    9.90
  -6   2  -4   63.89    8.50
   6  -2   4   58.39    8.50
  -7   2  -4  185.88   12.60
   7  -2   4  206.58   15.00
  -8   2  -4    9.80    7.60
   8  -2   4   -7.00    8.40
  -9   2  -4  153.08   16.10
   9  -2   4  138.49   17.50
 -10   2  -4   36.00   11.30
  10  -2   4   27.00   12.50
 -11   2  -4   33.80   13.10
  11  -2   4   45.40   16.40
  10   1  -4   14.80   12.50
 -10  -1   4   11.00   11.00
   9   1  -4  153.58   19.20
  -9  -1   4  158.98   16.50
   8   1  -4   52.79   10.80
  -8  -1   4   43.20    8.30
  -8  -1   4   43.40    8.60
   7   1  -4   92.49   11.80
   7   1  -4   77.79    9.00
  -7  -1   4   76.99    8.60
  -7  -1   4   69.59    8.50
   6   1  -4    2.40    5.60
   6   1  -4   -4.60    4.10
  -6  -1   4   -7.00    5.20
  -6  -1   4   -0.40    4.80
   5   1  -4  652.83   19.30
   5   1  -4  675.53   16.00
  -5  -1   4  663.13   18.10
  -5  -1   4  656.13   18.10
   4   1  -4 1265.17   28.40
   4   1  -4 1267.27   25.50
  -4  -1   4 1289.17   27.00
  -4  -1   4 1329.37   27.60
   3   1  -4 1053.59   21.20
   3   1  -4 1034.40   23.00
  -3  -1   4 1069.39   22.80
  -3  -1   4 1048.40   21.60
   2   1  -4  114.89    5.70
   2   1  -4  122.29    6.50
  -2  -1   4  125.79    6.90
  -2  -1   4  110.69    5.00
   1   1  -4  414.06   10.20
   1   1  -4  424.26    8.70
  -1  -1   4  418.96   11.00
   0   1  -4 1828.22   34.00
   0   1  -4 1867.11   31.90
   0  -1   4 1911.81   34.40
  -1   1  -4   -6.50    2.40
  -1   1  -4    0.80    1.80
   1  -1   4   -0.80    2.60
   1  -1   4   -0.80    1.80
   1  -1   4   -0.20    2.90
  -2   1  -4   11.00    2.90
  -2   1  -4   11.70    2.80
   2  -1   4   18.40    4.10
   2  -1   4   15.50    2.80
  -3   1  -4  318.47    9.80
   3  -1   4  301.17   11.10
   3  -1   4  295.07    8.30
  -4   1  -4  148.49    8.30
   4  -1   4  155.08    9.50
  -5   1  -4 2252.07   44.70
   5  -1   4 2198.48   46.10
  -6   1  -4 6359.46  114.79
   6  -1   4 6355.46  116.49
  -7   1  -4  240.48   14.50
   7  -1   4  259.67   15.90
  -8   1  -4   -3.10    7.10
   8  -1   4   11.50    9.30
  -9   1  -4   32.10   10.20
   9  -1   4   17.10   11.30
 -10   1  -4   -2.00   10.90
  10  -1   4   46.20   15.40
 -11   1  -4   13.70   14.40
  11  -1   4   43.20   17.90
  11   0  -4  416.56   27.50
 -11   0   4  437.36   25.10
  10   0  -4   84.79   14.90
 -10   0   4  101.89   13.80
   9   0  -4   76.19   11.80
  -9   0   4   77.89   10.70
   8   0  -4   44.30    6.80
   8   0  -4   56.89    9.80
  -8   0   4   58.79    7.90
  -8   0   4   65.19    9.20
   7   0  -4   88.99   11.60
   7   0  -4   88.49    9.20
  -7   0   4   84.89    9.50
  -7   0   4   79.09   10.10
   6   0  -4   15.20    5.80
   6   0  -4   15.70    4.80
  -6   0   4   10.10    4.80
  -6   0   4    9.40    5.20
   5   0  -4   69.19    6.50
  -5   0   4   57.89    6.90
   4   0  -4  205.28    8.10
   4   0  -4  209.68    9.20
  -4   0   4  210.48    8.60
  -4   0   4  207.28    8.60
   3   0  -4  524.15   12.80
   3   0  -4  515.35   13.10
  -3   0   4  507.45   12.60
  -3   0   4  515.85   13.10
   2   0  -4 1649.83   30.70
   2   0  -4 1704.13   31.20
  -2   0   4 1644.44   31.30
  -2   0   4 1662.63   30.50
   1   0  -4 2867.81   50.69
  -1   0   4 2904.41   49.70
  -1   0   4 2869.01   50.99
   0   0  -4 4558.54   78.99
   0   0  -4 4569.04   78.19
   0   0   4 4672.33   79.39
   0   0   4 4618.74   78.19
  -1   0  -4 1327.87   24.90
  -1   0  -4 1304.27   24.60
  -1   0  -4 1309.87   24.60
   1   0   4 1324.17   24.80
   1   0   4 1292.67   24.90
  -2   0  -4 1097.99   22.20
  -2   0  -4 1099.29   21.20
   2   0   4 1091.49   21.70
   2   0   4 1102.39   22.80
  -3   0  -4 2911.91   52.69
   3   0   4 2798.22   53.29
  -4   0  -4 4188.48   76.19
   4   0   4 4196.78   77.29
  -5   0  -4 2925.91   57.09
   5   0   4 2967.80   58.29
  -6   0  -4   75.79   10.40
   6   0   4   73.79   10.00
  -7   0  -4   14.60    7.70
   7   0   4    5.60    7.90
  -8   0  -4    1.50    8.00
   8   0   4    5.10    9.60
  -9   0  -4  107.59   13.50
   9   0   4  139.89   17.10
 -10   0  -4   22.60   12.20
  10   0   4   10.70   14.60
  11  -1  -4   15.80   13.00
 -11   1   4    9.50   11.40
  10  -1  -4   30.60   12.00
 -10   1   4   33.10   10.30
   9  -1  -4  435.96   17.20
   9  -1  -4  501.15   21.80
   8  -1  -4  206.18   14.10
   8  -1  -4  149.99   11.10
  -8   1   4  165.38   11.30
  -8   1   4  159.08   12.80
   7  -1  -4   16.50    5.20
   7  -1  -4   11.40    6.40
  -7   1   4    3.60    5.60
  -7   1   4    5.70    5.10
   6  -1  -4   40.70    6.40
  -6   1   4   40.80    5.30
  -6   1   4   32.70    5.70
   5  -1  -4    5.40    3.90
   5  -1  -4    4.80    4.10
  -5   1   4   -0.70    4.30
  -5   1   4    5.30    3.80
   4  -1  -4  160.88    7.70
   4  -1  -4  168.88    7.50
  -4   1   4  158.78    7.60
  -4   1   4  153.08    6.90
   3  -1  -4   25.40    3.90
   3  -1  -4   32.50    3.50
  -3   1   4   21.00    3.30
  -3   1   4   29.50    3.90
   2  -1  -4   86.19    5.60
   2  -1  -4   80.99    3.60
  -2   1   4   73.49    5.10
  -2   1   4   80.49    4.10
   1  -1  -4   88.09    4.90
  -1   1   4   83.19    5.10
   0  -1  -4  609.34   11.60
   0  -1  -4  592.64   13.30
   0  -1  -4  598.34   12.90
   0   1   4  601.94   13.60
  -1  -1  -4 1370.36   25.00
  -1  -1  -4 1358.06   26.40
  -1  -1  -4 1389.06   26.60
   1   1   4 1312.17   26.20
   1   1   4 1321.47   25.50
  -2  -1  -4 3532.35   60.49
  -2  -1  -4 3491.25   62.89
   2   1   4 3489.55   62.59
  -3  -1  -4   34.50    4.70
   3   1   4   49.40    5.80
   4   1   4  589.64   20.20
  -5  -1  -4  145.49   10.50
   5   1   4  139.79   11.40
  -6  -1  -4   24.40    7.20
   6   1   4   32.20    8.10
  -7  -1  -4  108.79   13.90
   7   1   4  102.89   14.40
  -8  -1  -4   58.39   11.30
   8   1   4   97.19   14.20
  -9  -1  -4   21.60   10.80
   9   1   4   47.50   13.50
 -10  -1  -4  174.88   22.20
  10   1   4  214.48   25.20
  12  -2  -4  123.69   18.90
  11  -2  -4  389.26   24.20
 -11   2   4  355.96   23.50
  10  -2  -4  145.39   15.50
  10  -2  -4  171.78   17.50
 -10   2   4  153.58   16.80
   9  -2  -4    2.10    8.40
   9  -2  -4   17.10    7.80
  -9   2   4   11.90    7.60
   8  -2  -4  288.77   13.60
   8  -2  -4  255.27   15.20
  -8   2   4  278.57   14.60
   7  -2  -4   88.69    9.30
   7  -2  -4   64.99    9.40
  -7   2   4   89.09    9.60
  -7   2   4   83.49    7.00
   6  -2  -4    4.30    4.60
   6  -2  -4    6.20    6.20
  -6   2   4    5.00    4.50
  -6   2   4    6.90    3.80
   5  -2  -4  146.79    8.80
   5  -2  -4  149.69    8.20
  -5   2   4  149.29    6.60
   4  -2  -4 1118.19   23.60
   4  -2  -4 1053.79   22.10
  -4   2   4 1074.19   21.60
   3  -2  -4 2831.92   51.19
   3  -2  -4 2769.52   48.80
  -3   2   4 2789.82   48.90
  -3   2   4 2790.92   49.80
   2  -2  -4 3396.16   60.09
   2  -2  -4 3378.16   56.89
  -2   2   4 3446.46   56.89
  -2   2   4 3313.87   59.49
   1  -2  -4  929.51   19.00
  -1   2   4  931.21   19.40
   0  -2  -4    0.10    2.10
   0  -2  -4   -2.00    2.90
   0  -2  -4    0.40    2.30
   0   2   4    0.00    2.00
   0   2   4    1.30    3.10
  -1  -2  -4 3590.44   64.39
  -1  -2  -4 3558.04   61.69
   1   2   4 3593.84   62.89
  -2  -2  -4  214.88    9.20
  -2  -2  -4  220.18    6.00
   2   2   4  226.68    8.80
   2   2   4  224.38    6.20
  -3  -2  -4   47.00    5.80
   3   2   4   46.80    3.60
   3   2   4   51.69    6.00
  -4  -2  -4   44.30    6.30
   4   2   4   57.99    7.60
   4   2   4   55.19    4.00
  -5  -2  -4   -3.20    5.90
   5   2   4   -3.40    6.00
  -6  -2  -4   34.50    8.20
   6   2   4   47.30    9.10
  -7  -2  -4   46.80   11.20
   7   2   4   52.59   11.30
  -8  -2  -4   26.90   10.70
   8   2   4   14.70   11.70
  -9  -2  -4   88.89   14.20
   9   2   4   73.49   15.40
  12  -3  -4   56.49   15.00
  11  -3  -4    7.60   12.20
 -11   3   4    5.60   11.10
  10  -3  -4   13.70    9.10
 -10   3   4   -3.10    8.90
   9  -3  -4    7.20    8.10
   9  -3  -4    5.00    7.30
  -9   3   4   -1.80    7.50
   8  -3  -4   55.49    8.00
   8  -3  -4   57.29    8.40
  -8   3   4   54.39    8.40
   7  -3  -4    3.20    5.20
   7  -3  -4    1.20    5.30
  -7   3   4   -0.50    4.70
  -7   3   4    7.80    3.80
   6  -3  -4  144.99    9.20
   6  -3  -4  147.99    9.60
  -6   3   4  152.38    9.50
  -6   3   4  139.19    6.70
   5  -3  -4 2015.50   40.10
   5  -3  -4 1986.30   38.70
  -5   3   4 2038.20   36.90
   4  -3  -4  369.06   10.20
   4  -3  -4  368.66   11.70
  -4   3   4  357.26    9.90
   3  -3  -4 1599.34   32.20
   3  -3  -4 1637.34   29.40
  -3   3   4 1658.83   31.10
   2  -3  -4  662.03   15.40
   2  -3  -4  628.84   12.50
  -2   3   4  651.33   15.10
   1  -3  -4  742.53   14.00
   1  -3  -4  711.73   15.90
   0  -3  -4 1103.09   23.80
   0  -3  -4 1119.19   21.60
   0   3   4 1113.99   21.50
  -1  -3  -4  363.76   11.90
  -1  -3  -4  370.26    8.60
   1   3   4  354.26   10.60
  -2  -3  -4   89.59    3.60
   2   3   4   92.99    4.30
   2   3   4   81.49    7.10
  -3  -3  -4  204.58   10.80
   3   3   4  217.28   11.20
  -4  -3  -4  697.93   21.00
   4   3   4  702.73   20.60
  -5  -3  -4   -0.20    6.40
   5   3   4    3.20    6.40
  -6  -3  -4  427.56   19.60
   6   3   4  436.16   19.50
  -7  -3  -4  241.48   18.10
   7   3   4  217.38   19.10
  -8  -3  -4   53.99   12.70
   8   3   4   42.10   13.10
  -9  -3  -4  105.49   16.30
   9   3   4   77.49   17.00
  12  -4  -4   -5.60   13.90
 -12   4   4   -3.60   13.00
  11  -4  -4   90.29   14.10
  11  -4  -4  150.18   20.10
 -11   4   4  113.39   14.00
  10  -4  -4   49.40   11.70
  10  -4  -4   63.19   11.00
 -10   4   4   47.30   10.50
   9  -4  -4   60.09    9.70
   9  -4  -4   38.60    9.20
  -9   4   4   36.60    8.60
   8  -4  -4   -0.90    5.80
   8  -4  -4    8.00    6.50
  -8   4   4    5.30    6.20
   7  -4  -4    1.70    5.20
   7  -4  -4    7.20    5.70
  -7   4   4   -0.80    3.50
   6  -4  -4 2015.30   40.80
   6  -4  -4 2049.09   42.30
  -6   4   4 2098.39   37.80
   5  -4  -4  777.72   18.20
   5  -4  -4  757.12   19.80
  -5   4   4  765.72   16.80
   4  -4  -4  805.72   17.30
   4  -4  -4  815.52   23.70
  -4   4   4  816.02   17.80
   3  -4  -4 1251.57   26.70
   3  -4  -4 1275.87   23.80
   2  -4  -4   28.20    4.30
   2  -4  -4   30.00    3.40
   1  -4  -4  344.17   10.00
   0  -4  -4  492.15   14.80
   0  -4  -4  508.05   11.70
  -1  -4  -4  412.06    9.50
  -1  -4  -4  419.56   13.90
   1   4   4  410.36   12.50
  -2  -4  -4  114.19    9.10
   2   4   4  127.09    9.00
  -3  -4  -4   14.30    5.40
   3   4   4    4.60    5.30
  -4  -4  -4   11.90    6.70
   4   4   4    7.60    6.50
  -5  -4  -4   49.10    8.90
   5   4   4   51.89    9.80
  -6  -4  -4   39.30    9.60
   6   4   4   27.10   15.80
  -7  -4  -4   86.89   13.50
   7   4   4   80.99   14.60
  -8  -4  -4   24.30   12.90
   8   4   4   23.10   14.60
  12  -5  -4  125.69   17.30
  11  -5  -4  333.77   21.80
  11  -5  -4  314.87   23.40
  10  -5  -4   22.80   10.40
  10  -5  -4   47.50   10.50
   9  -5  -4  157.88   14.80
   9  -5  -4  120.29   15.30
   8  -5  -4  119.49   11.00
   8  -5  -4  113.09   12.60
   7  -5  -4   51.29    8.10
   7  -5  -4   62.89    7.70
   6  -5  -4  121.49    9.00
   6  -5  -4  136.79   10.30
   5  -5  -4   14.80    4.80
   5  -5  -4    9.20    4.20
   4  -5  -4 1413.66   27.60
   4  -5  -4 1389.16   30.30
   3  -5  -4 1469.05   31.40
   3  -5  -4 1566.74   29.10
   2  -5  -4  135.09    7.30
   1  -5  -4  148.09    9.20
   1  -5  -4  148.69    6.90
   0  -5  -4 1050.09   21.20
   0  -5  -4 1048.30   25.10
  -1  -5  -4  403.76   14.80
  -1  -5  -4  390.16    9.30
  -2  -5  -4  290.07   13.60
   2   5   4  285.37   12.80
  -3  -5  -4  261.87   13.70
   3   5   4  240.78   13.70
  -4  -5  -4  509.75   20.10
   4   5   4  516.05   20.10
  -5  -5  -4  234.68   18.00
   5   5   4  259.97   18.10
  -6  -5  -4  142.39   17.00
   6   5   4  138.19   19.30
  -7  -5  -4   22.20   13.70
  -7  -5  -4    2.10   11.50
   7   5   4    6.00   13.70
  12  -6  -4  109.69   17.50
  11  -6  -4   23.10   12.20
  11  -6  -4    8.30   12.10
  10  -6  -4   21.10    9.10
  10  -6  -4    0.60    9.80
   9  -6  -4   38.20    8.80
   9  -6  -4   18.00   11.30
   8  -6  -4   -2.50    6.40
   8  -6  -4    7.90    7.00
   7  -6  -4   29.10    7.40
   7  -6  -4   45.40    7.30
   6  -6  -4   85.49   10.10
   6  -6  -4   71.09    8.00
   5  -6  -4  560.14   17.60
   5  -6  -4  555.64   15.10
   4  -6  -4  124.49    9.00
   4  -6  -4  116.69    7.30
   3  -6  -4  292.67    9.80
   3  -6  -4  297.47   11.40
   2  -6  -4   81.29    7.00
   1  -6  -4  760.12   17.80
   1  -6  -4  757.92   21.10
   0  -6  -4  549.54   13.30
   0  -6  -4  554.84   17.80
  -1  -6  -4  821.12   23.30
  -2  -6  -4  180.68   12.90
  -3  -6  -4  221.78   14.30
   3   6   4  222.88   15.10
  -4  -6  -4  222.18   22.00
   4   6   4  270.87   17.50
  -5  -6  -4  177.38   17.40
   5   6   4  217.08   19.90
  -6  -6  -4   31.60   12.10
   6   6   4   61.79   14.70
  -7  -6  -4   89.59   17.70
   7   6   4   88.59   17.50
  12  -7  -4   19.00   15.00
  11  -7  -4   71.69   14.50
  10  -7  -4  157.18   18.00
   9  -7  -4  265.87   18.40
   9  -7  -4  257.67   15.30
   8  -7  -4   -2.90    6.50
   8  -7  -4   23.60    8.20
   7  -7  -4  319.67   13.60
   7  -7  -4  318.47   16.10
   6  -7  -4  595.04   19.70
   6  -7  -4  590.24   17.40
   5  -7  -4  109.19   10.20
   5  -7  -4  102.99    8.50
   4  -7  -4  203.58    9.30
   4  -7  -4  200.38   10.80
   3  -7  -4    6.10    4.10
   3  -7  -4    0.60    4.30
   2  -7  -4   -5.40    5.10
   2  -7  -4    4.50    4.10
   1  -7  -4  326.67   14.80
   1  -7  -4  324.37   10.80
   0  -7  -4  708.53   22.20
   0  -7  -4  723.63   18.20
  -1  -7  -4  382.26   16.90
  -2  -7  -4  721.73   24.00
  -3  -7  -4   94.39   11.60
  -4  -7  -4   12.90    9.80
  -5  -7  -4   53.29   12.60
  -6  -7  -4  233.28   24.20
  -6  -7  -4  237.68   26.60
  11  -8  -4  258.97   24.10
  10  -8  -4  256.37   21.40
   9  -8  -4   18.20   10.10
   8  -8  -4   19.50    8.90
   7  -8  -4   12.70    7.30
   7  -8  -4    3.40    7.40
   6  -8  -4   45.60    8.00
   6  -8  -4   50.99    6.90
   5  -8  -4   54.89    7.80
   4  -8  -4   67.19    7.80
   4  -8  -4   86.69    8.30
   3  -8  -4   38.90    5.90
   2  -8  -4    8.30    6.50
   2  -8  -4   14.90    4.50
   1  -8  -4   37.90    8.30
   0  -8  -4   73.89    9.40
  -1  -8  -4   94.49   10.80
  -2  -8  -4   16.00    8.90
  -3  -8  -4   16.30    9.80
  -4  -8  -4    9.40   11.10
  -5  -8  -4   34.50   13.80
  11  -9  -4  -12.10   13.40
  10  -9  -4   10.40   11.90
   9  -9  -4   33.60   11.50
   8  -9  -4  114.69   12.80
   7  -9  -4  180.98   15.80
   6  -9  -4  641.24   22.50
   5  -9  -4  461.65   18.20
   4  -9  -4   34.60    7.40
   3  -9  -4   29.90    6.10
   3  -9  -4   24.00    7.80
   2  -9  -4   40.20    7.30
   2  -9  -4   37.30    8.80
   1  -9  -4  267.97   16.50
   0  -9  -4  526.65   21.80
  -1  -9  -4    8.50    9.20
  -2  -9  -4   27.10   10.70
  -3  -9  -4  -20.50   10.80
  10 -10  -4    0.50   12.80
   9 -10  -4   56.49   12.80
   8 -10  -4  104.39   13.00
   7 -10  -4    1.50    9.00
   6 -10  -4   53.19    9.60
   5 -10  -4   -8.30    7.40
   4 -10  -4  299.07   17.70
   4 -10  -4  313.67   15.70
   3 -10  -4  312.67   18.70
   2 -10  -4   43.20    9.70
   1 -10  -4  508.75   22.90
   0 -10  -4   24.80   10.50
  -1 -10  -4   40.70   12.00
  -2 -10  -4  191.28   19.80
   9 -11  -4   22.30   12.60
   8 -11  -4   26.50   11.50
   7 -11  -4   43.70   11.70
   5 -11  -4  184.18   17.10
   5 -11  -4  222.48   18.10
   4 -11  -4  389.66   21.50
   3 -11  -4  142.79   18.50
   2 -11  -4  242.68   19.10
   0 -11  -4  155.68   20.00
   8 -12  -4   73.59   15.40
   7 -12  -4   18.90   12.40
   6 -12  -4    4.40   11.20
   5 -12  -4   24.60   12.60
   4 -12  -4    3.40   11.60
   3 -12  -4   -3.40   12.10
   2 -12  -4   14.00   12.40
   2 -12   5  -10.90   14.50
   3 -12   5    8.50   12.60
   3 -12   5    6.60   12.90
   4 -12   5   21.30   13.80
   5 -12   5  -14.60   13.10
   6 -12   5   86.89   15.90
   7 -12   5    6.30   14.00
   0 -11   5  192.98   23.40
   1 -11   5   67.69   14.00
   2 -11   5   10.90   11.20
   3 -11   5   -3.70   11.00
   4 -11   5    4.60    9.90
   4 -11   5   -6.60   11.40
   5 -11   5   24.30   12.20
   6 -11   5   -1.50   11.30
   7 -11   5  119.99   16.40
   8 -11   5  137.39   18.60
   9 -11   5  -11.20   14.40
  -2 -10   5   45.40   15.30
  -1 -10   5   32.30   13.30
   0 -10   5   77.69   14.10
   1 -10   5  145.49   17.90
   2 -10   5   15.10    9.60
   3 -10   5  117.39   13.50
   4 -10   5   86.79   13.70
   4 -10   5   73.79   10.10
   5 -10   5  141.29   18.00
   6 -10   5  -14.80    9.80
   7 -10   5  193.18   20.00
   8 -10   5   12.80   13.60
   9 -10   5   29.10   14.50
  10 -10   5  -10.10   14.70
  -3  -9   5   -7.60   13.20
  -2  -9   5    6.50   12.00
  -1  -9   5   11.10   10.30
   0  -9   5   -7.70    9.10
   1  -9   5   34.30    9.80
   2  -9   5  116.09   13.30
   3  -9   5  615.64   21.10
   4  -9   5  312.57   14.40
   4  -9   5  331.77   19.10
   5  -9   5  275.57   18.70
   5  -9   5  270.27   12.50
   6  -9   5  123.99   20.90
   7  -9   5  118.59   16.60
   8  -9   5    6.00   11.60
   9  -9   5   44.80   12.90
  10  -9   5  490.35   29.30
  -5  -8   5   23.10   15.20
  -4  -8   5   17.10   13.50
  -3  -8   5  -10.50   11.30
  -2  -8   5    6.10   10.00
  -1  -8   5   16.90    9.20
   0  -8   5  477.55   20.30
   1  -8   5   55.09    9.10
   2  -8   5  257.57   13.80
   3  -8   5  151.78   11.30
   4  -8   5    6.50    5.40
   4  -8   5    8.90    7.70
   5  -8   5   95.69    8.80
   5  -8   5  117.99   13.30
   6  -8   5  161.68   15.30
   7  -8   5  616.74   25.50
   8  -8   5  302.67   21.00
   9  -8   5   40.40   13.20
  10  -8   5    7.70   13.80
  11  -8   5   15.80   15.90
  -6  -7   5   47.80   16.60
  -5  -7   5  296.37   23.30
  -4  -7   5   99.69   14.50
  -3  -7   5   55.19   11.40
  -2  -7   5  526.05   22.00
  -1  -7   5   39.60    8.40
   0  -7   5   11.40    3.80
   0  -7   5   13.80    6.90
   1  -7   5   52.89    5.50
   1  -7   5   57.39    8.00
   2  -7   5  319.87    9.40
   2  -7   5  324.37   13.60
   3  -7   5   86.59    9.00
   4  -7   5   82.19    9.80
   5  -7   5  276.17   10.40
   5  -7   5  265.17   15.70
   6  -7   5  733.03   25.30
   7  -7   5  374.36   19.70
   8  -7   5   99.99   15.50
  -9   7  -5  162.68   16.10
   9  -7   5  150.68   19.80
 -10   7  -5  274.77   20.00
  10  -7   5  252.07   23.30
 -11   7  -5   57.79   14.10
  11  -7   5   41.00   16.10
  -7  -6   5  235.78   26.00
  -6  -6   5  159.28   18.60
  -5  -6   5  109.59   14.30
  -4  -6   5    3.40    9.20
  -4  -6   5   -4.80    5.40
  -3  -6   5   43.10    6.10
  -3  -6   5   40.40    9.40
  -2  -6   5   82.09    7.10
  -2  -6   5   72.49    9.50
  -1  -6   5  185.48    7.90
  -1  -6   5  177.98   12.70
   0  -6   5   63.19    8.10
   0  -6   5   59.19    5.00
   1  -6   5 1622.74   35.50
   1  -6   5 1637.14   29.90
   2  -6   5   25.70    5.70
   2  -6   5   24.80    3.10
   3  -6   5  216.28   12.50
   3  -6   5  221.88   10.10
   4  -6   5   31.40    4.80
   4  -6   5   26.80    7.10
   5  -6   5   13.30    3.80
   5  -6   5   10.30    6.70
  -6   6  -5    4.40    4.80
   6  -6   5    6.70    7.70
  -7   6  -5  196.28   11.70
   7  -6   5  201.48   15.80
  -8   6  -5   -7.10    6.60
   8  -6   5   -4.40    9.20
  -9   6  -5  141.69   14.90
   9  -6   5  162.78   19.40
 -10   6  -5  279.97   19.50
  10  -6   5  209.38   21.80
 -11   6  -5  194.88   21.20
  11  -6   5  205.08   22.20
  12  -6   5  210.48   25.80
  -8  -5   5    9.20   15.40
  -7  -5   5   68.39   13.10
  -7  -5   5   32.80   14.10
  -6  -5   5  148.59   13.20
  -6  -5   5  111.29   14.80
  -5  -5   5   74.29    9.70
  -5  -5   5   65.99   11.70
  -4  -5   5  207.58   10.80
  -4  -5   5  210.18   14.90
   3   5  -5  261.37    9.50
  -3  -5   5  258.87   15.00
  -3  -5   5  260.07   10.70
   2   5  -5  294.77   10.00
  -2  -5   5  274.87   14.00
  -2  -5   5  291.07    9.90
   1   5  -5  709.83   16.60
  -1  -5   5  636.64   19.80
  -1  -5   5  667.63   14.80
   0  -5   5 2784.02   47.70
   0  -5   5 2692.13   53.29
   1  -5   5  801.42   14.80
   1  -5   5  807.62   14.80
   1  -5   5  730.23   22.40
   2  -5   5   72.59    4.10
   2  -5   5   73.39    6.90
   3  -5   5   35.90    6.10
   3  -5   5   41.40    4.90
   4  -5   5   -1.80    3.30
   4  -5   5    8.00    5.80
  -5   5  -5    3.30    4.00
   5  -5   5    6.10    3.20
   5  -5   5    2.50    6.90
  -6   5  -5  158.28    9.70
   6  -5   5  149.79   13.10
  -7   5  -5  198.08   11.80
   7  -5   5  203.68   15.50
  -8   5  -5  710.13   22.10
   8  -5   5  669.63   25.60
  -9   5  -5  216.68   16.60
   9  -5   5  186.28   18.60
 -10   5  -5   22.00   10.70
  10  -5   5    0.20   11.70
 -11   5  -5   92.59   15.10
  11  -5   5   93.19   16.90
  -8  -4   5   32.90   10.20
  -8  -4   5  -12.90   12.60
  -7  -4   5  201.78   15.20
  -7  -4   5  159.18   16.20
  -6  -4   5   -6.70    9.00
  -6  -4   5   13.20    6.50
  -5  -4   5  151.78   14.20
   4   4  -5  441.86   12.20
  -4  -4   5  433.56   17.50
  -4  -4   5  445.76   14.40
   3   4  -5    7.40    3.80
  -3  -4   5    0.90    3.80
  -3  -4   5    6.00    6.10
   2   4  -5    2.00    3.50
  -2  -4   5    8.60    3.20
  -2  -4   5    8.10    5.50
   1   4  -5    9.20    3.30
  -1  -4   5    1.40    4.40
  -1  -4   5    5.00    2.40
   0   4  -5    0.60    3.20
   0  -4   5    1.20    4.60
  -1   4  -5  109.89    6.70
   1  -4   5  105.89    7.60
   2  -4   5   13.50    2.20
   2  -4   5   17.40    4.00
  -3   4  -5   41.70    4.20
   3  -4   5   38.40    6.90
   3  -4   5   39.50    5.00
  -4   4  -5   93.89    6.20
   4  -4   5   97.69    5.70
   4  -4   5   77.29    9.10
  -5   4  -5   21.80    4.50
   5  -4   5   18.30    6.30
   5  -4   5   20.60    3.20
  -6   4  -5   56.89    7.70
   6  -4   5   81.29   10.10
  -7   4  -5    5.10    5.40
   7  -4   5    1.80    7.30
  -8   4  -5   36.60    7.80
   8  -4   5   36.90   10.20
  -9   4  -5  183.88   15.90
   9  -4   5  206.88   19.60
 -10   4  -5    8.30   10.30
  10  -4   5   13.20   12.00
 -11   4  -5   11.20   12.30
  11  -4   5    2.80   13.70
 -10  -3   5  123.19   19.10
   9   3  -5   52.49   15.10
  -9  -3   5   71.39   12.60
   8   3  -5  275.77   21.60
  -8  -3   5  286.67   18.60
  -8  -3   5  248.28   21.40
   7   3  -5   66.09   11.60
  -7  -3   5   53.69   10.70
  -7  -3   5   88.89   12.00
   6   3  -5   32.30    9.00
  -6  -3   5   35.80    8.90
  -6  -3   5   47.20    7.20
   5   3  -5   -1.00    3.80
   5   3  -5   -5.30    6.40
  -5  -3   5   -2.70    6.50
  -5  -3   5   16.60    5.00
   4   3  -5   17.00    4.00
   4   3  -5   18.20    6.50
  -4  -3   5   29.60    7.00
  -4  -3   5   23.10    4.80
   3   3  -5    6.50    3.40
  -3  -3   5    6.00    3.40
  -3  -3   5   11.80    5.50
   2   3  -5   23.00    3.70
  -2  -3   5   27.40    3.30
   1   3  -5   14.20    2.40
   1   3  -5   11.60    3.20
  -1  -3   5   21.20    5.10
  -1  -3   5   14.10    2.10
   0   3  -5  829.52   18.30
   0  -3   5  838.52   19.50
  -1   3  -5 1352.46   27.10
   1  -3   5 1342.67   27.20
  -2   3  -5  346.97   10.60
  -2   3  -5  368.56    8.10
   2  -3   5  354.86    8.10
   2  -3   5  352.66   12.10
   2  -3   5  358.36   10.20
  -3   3  -5    1.60    2.50
   3  -3   5    5.40    2.90
   3  -3   5    9.80    4.80
  -4   3  -5  173.68    7.70
   4  -3   5  177.48    6.50
  -5   3  -5 1170.18   26.10
   5  -3   5 1163.78   28.70
   5  -3   5 1216.28   22.60
  -6   3  -5 1035.20   25.00
   6  -3   5 1012.90   27.70
  -7   3  -5   -7.90    5.30
   7  -3   5    0.80    8.20
  -8   3  -5  114.79   12.60
   8  -3   5  173.78   17.00
   9  -3   5    4.10   10.70
 -10   3  -5   -4.80    9.90
  10  -3   5  -13.10   11.10
 -11   3  -5   38.30   13.30
  11  -3   5  -12.10   14.30
  10   2  -5   70.79   16.60
 -10  -2   5   79.09   13.90
   9   2  -5    2.60   12.40
  -9  -2   5    9.20   10.00
   8   2  -5  122.39   17.20
  -8  -2   5  119.09   12.50
  -8  -2   5  105.89   13.60
   7   2  -5  177.78   15.10
  -7  -2   5  178.08   14.00
  -7  -2   5  195.38   13.30
   6   2  -5  162.88    9.00
   6   2  -5  159.78   13.40
  -6  -2   5  177.48   11.20
  -6  -2   5  169.18   12.10
   5   2  -5  310.17   10.70
   5   2  -5  326.77   14.90
  -5  -2   5  303.17   13.60
  -5  -2   5  328.97   12.40
   4   2  -5  217.98    8.50
   4   2  -5  233.78   11.50
  -4  -2   5  228.18   11.40
  -4  -2   5  231.58    9.40
   3   2  -5   55.79    5.50
  -3  -2   5   59.19    7.80
  -3  -2   5   59.29    5.20
   2   2  -5  120.49    6.30
  -2  -2   5  124.79    5.10
   1   2  -5  599.84   14.10
   1   2  -5  612.64   11.60
  -1  -2   5  608.64   11.50
  -1  -2   5  591.14   15.40
   0   2  -5  527.55   13.00
   0  -2   5  526.85   13.60
  -1   2  -5  396.36   10.90
  -1   2  -5  381.86    7.80
   1  -2   5  398.86    7.80
   1  -2   5  400.96   11.10
  -2   2  -5   85.79    4.60
  -2   2  -5   84.69    6.00
   2  -2   5   83.19    4.40
   2  -2   5   91.89    5.60
   2  -2   5   83.29    7.00
  -3   2  -5   85.69    6.20
  -3   2  -5   93.59    5.90
   3  -2   5   99.89    5.40
   3  -2   5   96.39    8.10
  -4   2  -5    8.90    3.80
   4  -2   5   13.40    3.20
   4  -2   5   14.90    5.30
  -5   2  -5 2422.86   49.70
   5  -2   5 2451.25   49.80
  -6   2  -5  123.99   10.20
   6  -2   5  108.89   12.10
  -7   2  -5  261.37   14.20
   7  -2   5  261.27   17.30
  -8   2  -5  584.94   21.90
   8  -2   5  587.74   23.90
  -9   2  -5  166.48   16.80
   9  -2   5  182.78   19.70
 -10   2  -5   68.29   13.00
  10  -2   5   84.29   15.50
 -11   2  -5   35.80   13.80
  11  -2   5   75.49   17.00
  10   1  -5  164.88   22.00
 -10  -1   5  146.09   19.10
   9   1  -5  138.29   17.60
  -9  -1   5  106.59   12.80
   8   1  -5  120.79   14.90
  -8  -1   5  104.29   12.40
  -8  -1   5  103.79   11.10
   7   1  -5  175.48   10.60
   7   1  -5  153.18   13.20
  -7  -1   5  190.08   12.60
  -7  -1   5  153.18   12.00
   6   1  -5  298.77   14.60
   6   1  -5  307.07   11.80
  -6  -1   5  289.97   13.20
  -6  -1   5  297.47   12.90
   5   1  -5  474.25   13.60
   5   1  -5  506.35   16.50
  -5  -1   5  502.85   15.30
  -5  -1   5  490.85   15.60
   4   1  -5    0.60    3.10
   4   1  -5   -0.10    4.10
  -4  -1   5    4.70    3.40
  -4  -1   5   -3.10    4.20
   3   1  -5   36.20    4.90
   3   1  -5   36.40    4.10
  -3  -1   5   37.70    4.60
  -3  -1   5   29.40    4.80
   2   1  -5 1408.26   27.20
  -2  -1   5 1389.16   25.90
  -2  -1   5 1376.36   28.10
   1   1  -5 2135.99   36.40
   1   1  -5 2059.29   38.60
  -1  -1   5 2091.59   39.30
   0   1  -5  174.08    6.80
   0   1  -5  166.28    4.70
   0  -1   5  165.58    7.10
  -1   1  -5 1865.01   34.30
  -1   1  -5 1842.92   32.70
   1  -1   5 1818.52   32.70
   1  -1   5 1839.52   34.30
   1  -1   5 1826.42   34.50
  -2   1  -5 3378.46   60.79
  -2   1  -5 3451.15   60.19
   2  -1   5 3454.25   61.89
   2  -1   5 3432.56   60.49
  -3   1  -5   34.40    4.30
  -3   1  -5   35.50    3.90
   3  -1   5   29.60    3.80
   3  -1   5   42.10    5.80
  -4   1  -5  553.04   15.20
   4  -1   5  548.05   17.00
  -5   1  -5  405.16   14.40
   5  -1   5  430.36   16.40
  -6   1  -5 1532.45   35.00
   6  -1   5 1505.35   36.70
  -7   1  -5 1002.80   28.20
   7  -1   5 1001.20   29.80
  -8   1  -5  109.89   14.40
   8  -1   5  124.29   16.10
  -9   1  -5    8.20    9.70
   9  -1   5   20.80   11.80
 -10   1  -5  294.87   22.30
  10  -1   5  302.87   26.40
  11   0  -5   29.60   14.10
 -11   0   5   32.80   12.80
  10   0  -5   42.60   13.40
 -10   0   5   15.80   10.00
   9   0  -5   34.50   10.80
  -9   0   5   26.20    8.90
   8   0  -5   16.30    8.30
   8   0  -5   12.60    6.30
  -8   0   5    1.70    6.80
  -8   0   5   -5.90    6.50
   7   0  -5  320.07   15.50
   7   0  -5  328.47   12.90
  -7   0   5  329.37   13.60
  -7   0   5  309.47   14.40
   6   0  -5  626.14   17.60
   6   0  -5  649.34   19.60
  -6   0   5  643.54   18.70
   5   0  -5  218.18    9.40
  -5   0   5  222.28   10.10
   4   0  -5  150.88    7.50
   4   0  -5  151.48    8.00
  -4   0   5  152.38    7.50
  -4   0   5  147.39    8.00
   3   0  -5   32.20    4.10
   3   0  -5   20.30    3.80
  -3   0   5   20.30    4.20
  -3   0   5   23.20    3.40
   2   0  -5 1359.96   26.50
  -2   0   5 1331.17   26.80
   1   0  -5  873.81   18.50
  -1   0   5  888.51   18.80
   0   0  -5 1458.95   26.60
   0   0  -5 1437.86   27.50
   0   0   5 1425.16   27.90
   0   0   5 1453.75   26.50
  -1   0  -5 1510.25   28.40
  -1   0  -5 1481.95   28.20
   1   0   5 1504.85   28.40
   1   0   5 1499.35   28.90
  -2   0  -5  159.88    6.40
  -2   0  -5  153.38    7.00
   2   0   5  151.18    7.70
   2   0   5  145.79    6.90
  -3   0  -5  126.79    7.60
  -3   0  -5  125.49    5.90
   3   0   5  120.59    8.20
   3   0   5  125.99    6.50
   4   0   5  255.37   13.90
  -5   0  -5  860.91   22.60
   5   0   5  822.62   23.30
  -6   0  -5   66.59    8.30
   6   0   5   64.89    9.30
  -7   0  -5  231.08   15.70
   7   0   5  210.58   15.80
  -8   0  -5   77.89   13.00
  -9   0  -5   71.99   12.40
 -10   0  -5  210.88   22.00
  10   0   5  299.67   28.30
  11  -1  -5  139.19   17.10
 -11   1   5  205.28   21.00
  10  -1  -5   26.00   11.10
 -10   1   5   25.50    9.90
   9  -1  -5 1019.50   31.00
   9  -1  -5 1009.80   26.90
   8  -1  -5  347.67   14.50
   8  -1  -5  361.36   17.00
  -8   1   5  334.27   13.90
  -8   1   5  329.87   16.10
   7  -1  -5   39.20    6.60
   7  -1  -5   51.39    7.80
  -7   1   5   57.79    7.20
  -7   1   5   49.90    6.90
   6  -1  -5  468.35   14.70
   6  -1  -5  461.25   15.40
  -6   1   5  470.65   15.40
  -6   1   5  451.65   13.80
   5  -1  -5 2136.99   42.20
   5  -1  -5 2146.09   42.00
  -5   1   5 2180.68   41.10
   4  -1  -5   28.70    4.60
   4  -1  -5   22.10    4.00
  -4   1   5   14.80    3.60
  -4   1   5   22.90    4.00
   3  -1  -5  608.44   13.60
  -3   1   5  628.64   14.80
   2  -1  -5   57.19    5.30
  -2   1   5   57.99    3.80
  -2   1   5   48.10    5.50
   1  -1  -5  322.77    9.30
  -1   1   5  336.17    6.80
  -1   1   5  329.67    6.70
   0  -1  -5  867.51   16.50
   0  -1  -5  869.21   18.10
   0  -1  -5  884.31   18.40
   0   1   5  889.71   16.60
   0   1   5  879.81   18.80
  -1  -1  -5 1563.14   29.40
  -1  -1  -5 1568.54   30.60
   1   1   5 1579.84   30.80
   1   1   5 1589.24   29.60
  -2  -1  -5  145.59    7.60
  -2  -1  -5  133.29    5.40
   2   1   5  130.79    7.40
   2   1   5  121.69    7.00
  -3  -1  -5  245.78   10.40
  -3  -1  -5  261.47    7.60
   3   1   5  257.47   10.70
  -4  -1  -5    7.70    4.90
   4   1   5   -2.60    5.20
  -5  -1  -5   90.19   10.40
   5   1   5   83.29   10.30
  -6  -1  -5  195.68   13.60
   6   1   5  195.18   14.80
  -7  -1  -5  130.19   14.80
   7   1   5  179.98   15.90
  -8  -1  -5  102.99   13.70
   8   1   5   86.49   14.50
  -9  -1  -5  103.09   14.90
   9   1   5  101.09   16.30
 -10  -1  -5   40.40   14.50
  10   1   5   74.39   17.50
  12  -2  -5   26.10   16.80
  11  -2  -5   51.39   13.40
 -11   2   5   31.40   12.00
  10  -2  -5   63.99   10.60
  10  -2  -5   74.29   12.10
 -10   2   5   47.20   10.90
   9  -2  -5   83.49   11.00
   9  -2  -5   90.69   10.10
  -9   2   5   69.69   10.20
   8  -2  -5   59.59    8.10
   8  -2  -5   65.59    9.10
  -8   2   5   66.29    8.90
   7  -2  -5  221.38   11.80
   7  -2  -5  230.88   12.10
  -7   2   5  239.88   12.50
  -7   2   5  231.08    9.90
   6  -2  -5  269.87   11.70
   6  -2  -5  245.18   11.60
  -6   2   5  273.47    9.80
  -6   2   5  253.17   11.60
   5  -2  -5    4.20    4.50
   5  -2  -5    2.20    3.70
  -5   2   5    4.70    4.00
  -5   2   5    5.80    3.50
   4  -2  -5   52.79    4.80
   4  -2  -5   54.19    6.50
  -4   2   5   50.59    5.30
   3  -2  -5   11.70    3.50
   3  -2  -5   10.50    2.30
  -3   2   5    4.90    3.20
  -3   2   5   13.70    2.90
   2  -2  -5  239.18    8.80
  -2   2   5  251.77    8.70
   1  -2  -5 1274.07   25.20
  -1   2   5 1278.87   25.80
   0  -2  -5  372.16   11.20
   0  -2  -5  375.56    8.60
   0  -2  -5  375.46    9.80
   0   2   5  385.46    8.60
   0   2   5  380.36   11.20
  -1  -2  -5  340.07   11.10
  -1  -2  -5  339.77    8.90
   1   2   5  338.37    9.60
  -2  -2  -5    3.10    3.80
  -2  -2  -5    2.20    2.20
   2   2   5    5.50    3.70
  -3  -2  -5  154.28    9.40
  -3  -2  -5  156.68    5.60
   3   2   5  159.28    9.30
   4   2   5  134.79   10.30
  -5  -2  -5  251.97   14.00
   5   2   5  245.28   14.10
  -6  -2  -5   76.89   10.10
   6   2   5   49.60    9.60
  -7  -2  -5   21.00    9.40
   7   2   5   11.60   10.20
  -8  -2  -5   50.49   12.10
   8   2   5   92.89   14.30
  -9  -2  -5    3.30   11.80
   9   2   5    8.40   13.90
  12  -3  -5  101.89   16.40
  11  -3  -5  108.49   14.70
  11  -3  -5   91.89   14.40
 -11   3   5   92.99   13.60
  10  -3  -5    9.20    9.50
  10  -3  -5   18.50   12.10
 -10   3   5   18.90    9.50
   9  -3  -5   24.40    8.00
   9  -3  -5   28.60    8.30
  -9   3   5   18.80    8.20
   8  -3  -5  162.28   11.90
   8  -3  -5  153.58   12.40
  -8   3   5  143.59   12.30
   7  -3  -5    6.00    5.30
   7  -3  -5   -8.70    5.20
  -7   3   5    0.60    4.10
  -7   3   5   -9.20    4.80
   6  -3  -5  236.18   11.90
   6  -3  -5  256.27   10.90
  -6   3   5  260.17    9.20
   5  -3  -5  728.83   17.10
   5  -3  -5  760.22   19.40
  -5   3   5  717.03   16.70
   4  -3  -5 1027.50   20.40
   4  -3  -5 1020.50   23.70
  -4   3   5 1051.69   21.70
   3  -3  -5   83.39    3.50
   3  -3  -5   85.19    6.80
  -3   3   5   76.09    5.90
   2  -3  -5  126.69    6.90
  -2   3   5  120.39    7.10
   1  -3  -5  158.98    4.40
   1  -3  -5  143.79    6.80
  -1   3   5  170.38    7.90
   0  -3  -5  314.37   10.90
   0  -3  -5  300.37    8.80
   0   3   5  322.97    8.40
  -1  -3  -5   10.90    2.60
  -1  -3  -5   16.80    4.70
   1   3   5    9.00    3.60
  -2  -3  -5   -1.20    2.10
  -2  -3  -5    0.20    4.20
   2   3   5   -1.10    3.90
  -3  -3  -5   58.69    7.30
   3   3   5   55.59    7.00
  -4  -3  -5  765.62   22.20
   4   3   5  718.43   21.20
  -5  -3  -5  166.88   13.50
   5   3   5  167.28   12.90
  -6  -3  -5    4.70    7.90
   6   3   5   13.90    9.20
  -7  -3  -5   -1.50    9.10
   7   3   5    8.40   10.60
  -8  -3  -5   57.59   13.10
   8   3   5   69.59   14.50
   9   3   5   10.40   15.90
  12  -4  -5  179.18   23.70
  11  -4  -5  173.18   20.40
  11  -4  -5  156.18   20.20
 -11   4   5  167.08   19.60
  10  -4  -5   71.59   11.20
  10  -4  -5   74.59   12.00
 -10   4   5   76.29   11.40
   9  -4  -5  341.17   18.00
   9  -4  -5  372.66   18.10
   8  -4  -5  600.34   19.60
   8  -4  -5  595.74   20.60
   7  -4  -5  263.77   13.90
   7  -4  -5  276.87   12.10
  -7   4   5  289.27    9.80
   6  -4  -5 2602.54   49.90
   6  -4  -5 2644.24   52.49
  -6   4   5 2657.93   48.30
   5  -4  -5  737.93   17.30
   5  -4  -5  769.52   20.30
  -5   4   5  793.32   17.80
   4  -4  -5    9.00    4.60
   4  -4  -5    6.80    3.00
  -4   4   5    2.70    3.60
   3  -4  -5   25.80    4.80
   3  -4  -5   22.60    3.00
  -3   4   5   20.90    4.30
   2  -4  -5  168.48    8.10
   2  -4  -5  163.28    4.70
   2  -4  -5  158.08    4.80
   1  -4  -5    1.60    2.50
   1  -4  -5    2.70    2.90
   0  -4  -5    1.70    2.60
   0  -4  -5   -2.50    3.70
  -1  -4  -5  225.98    7.00
  -1  -4  -5  214.38   11.00
   1   4   5  228.28    9.40
  -2  -4  -5  198.68    5.80
  -2  -4  -5  212.88   11.10
   2   4   5  194.88   10.60
  -3  -4  -5   16.60    6.10
   3   4   5   20.30    6.20
  -4  -4  -5   -7.50    6.10
   4   4   5    4.20    6.90
  -5  -4  -5  214.88   15.40
   5   4   5  224.08   16.10
  -6  -4  -5  535.35   23.20
   6   4   5  487.95   35.20
  -7  -4  -5  436.66   23.60
   7   4   5  428.16   24.80
  -8  -4  -5  204.38   22.90
   8   4   5  244.08   25.20
  12  -5  -5   72.39   16.20
  11  -5  -5  646.44   27.40
  11  -5  -5  651.93   27.90
  10  -5  -5  398.36   19.30
  10  -5  -5  398.16   21.30
   9  -5  -5  262.87   14.60
   9  -5  -5  253.17   17.00
   8  -5  -5   62.49    9.40
   8  -5  -5   90.49   10.00
   7  -5  -5  341.37   15.60
   6  -5  -5   34.20    5.50
   6  -5  -5   36.00    6.80
   5  -5  -5    1.00    3.80
   5  -5  -5   -3.00    4.60
   4  -5  -5   55.99    4.90
   4  -5  -5   50.49    6.00
   3  -5  -5   25.60    4.90
   3  -5  -5   28.60    4.10
   2  -5  -5  673.83   17.00
   1  -5  -5 1364.16   28.10
   1  -5  -5 1428.06   31.20
   0  -5  -5    2.00    2.90
   0  -5  -5    4.50    4.60
  -1  -5  -5  344.87    9.10
  -1  -5  -5  345.57   14.30
  -2  -5  -5  120.59   10.60
   2   5   5  135.29   10.20
  -3  -5  -5   33.20    7.80
   3   5   5   24.70    7.30
  -4  -5  -5   17.10    7.70
   4   5   5    9.80    7.60
  -5  -5  -5   50.99   10.30
   5   5   5   45.90   11.00
  -6  -5  -5  230.78   19.40
   6   5   5  264.37   21.40
  -7  -5  -5  281.47   22.70
   7   5   5  238.48   24.90
  12  -6  -5   83.09   16.80
  11  -6  -5  -12.10   11.50
  10  -6  -5  213.88   19.20
  10  -6  -5  271.77   27.30
   9  -6  -5  124.59   12.40
   9  -6  -5   97.09   12.50
   8  -6  -5  139.79   11.00
   8  -6  -5   99.89   13.00
   7  -6  -5   98.99   12.00
   7  -6  -5   80.79   10.90
   6  -6  -5    6.60    5.60
   6  -6  -5   16.30    5.20
   5  -6  -5  323.77   10.60
   5  -6  -5  313.07   13.50
   4  -6  -5 2090.69   38.60
   4  -6  -5 2037.10   42.30
   3  -6  -5 2219.88   44.10
   3  -6  -5 2188.68   40.60
   1  -6  -5    2.80    5.20
   1  -6  -5    3.70    3.40
   0  -6  -5  622.44   14.90
   0  -6  -5  643.84   19.90
  -1  -6  -5  128.89   11.60
  -2  -6  -5   82.49   11.20
  -3  -6  -5    9.50    7.40
   3   6   5   11.10    8.20
  -4  -6  -5  176.98   16.30
   4   6   5  152.48   16.20
  -5  -6  -5   62.09   11.80
   5   6   5   60.99   13.10
  -6  -6  -5   20.60   11.90
   6   6   5   10.10   13.90
  -7  -6  -5   32.50   16.70
   7   6   5  -17.80   23.90
  12  -7  -5  -14.30   19.60
  11  -7  -5   13.80   12.20
  10  -7  -5   -3.80   10.50
   9  -7  -5    3.20    9.70
   8  -7  -5   35.30   10.00
   7  -7  -5   -7.00    7.60
   7  -7  -5    5.20    7.00
   6  -7  -5  711.73   18.30
   6  -7  -5  706.23   22.30
   5  -7  -5  285.97   13.40
   5  -7  -5  262.87   10.20
   4  -7  -5    1.80    4.30
   4  -7  -5   -5.40    4.60
   3  -7  -5   12.60    4.80
   3  -7  -5   15.50    4.30
   2  -7  -5    2.40    4.10
   2  -7  -5    2.00    5.50
   1  -7  -5   49.30    8.10
   1  -7  -5   50.09    6.60
   0  -7  -5  714.83   22.90
  -1  -7  -5   -6.80    6.20
  -2  -7  -5   37.70    8.90
  -3  -7  -5    6.60    8.70
  -4  -7  -5   56.09   11.50
  -5  -7  -5  -16.30   10.60
  11  -8  -5    7.70   12.50
  10  -8  -5   38.90   12.40
   9  -8  -5   93.09   12.90
   8  -8  -5  132.89   15.60
   7  -8  -5   -2.50    7.10
   6  -8  -5   54.29    8.70
   5  -8  -5  141.09   11.80
   4  -8  -5  234.28   12.80
   3  -8  -5  137.69    9.70
   3  -8  -5  122.19    9.70
   2  -8  -5    4.90    6.60
   2  -8  -5   15.60    4.70
   1  -8  -5  465.35   19.30
   0  -8  -5    8.80    7.40
  -1  -8  -5   20.70    9.40
  -2  -8  -5  138.89   16.60
  -3  -8  -5    8.60   10.30
  -4  -8  -5   25.90   12.20
  10  -9  -5   36.70   13.50
   9  -9  -5   50.39   11.80
   8  -9  -5    8.30    9.50
   7  -9  -5  211.48   16.60
   6  -9  -5   83.19   10.30
   5  -9  -5   32.10    7.80
   4  -9  -5   -6.30    6.10
   3  -9  -5  261.87   16.60
   3  -9  -5  282.27   13.00
   2  -9  -5    9.20    7.90
   1  -9  -5    8.70    8.30
   0  -9  -5   76.89   11.00
  -1  -9  -5   99.49   12.40
  -2  -9  -5   68.89   12.80
  -3  -9  -5    8.20   12.40
  10 -10  -5  290.37   25.70
   9 -10  -5   73.49   14.10
   8 -10  -5  230.68   20.50
   7 -10  -5  185.18   17.60
   6 -10  -5  458.95   21.50
   5 -10  -5  196.18   20.90
   4 -10  -5   -1.90    6.80
   4 -10  -5   -3.90    8.50
   3 -10  -5   14.10    9.30
   2 -10  -5   -5.60    8.50
   1 -10  -5  -14.00    9.10
   0 -10  -5  127.59   17.50
  -1 -10  -5  191.48   20.50
  -2 -10  -5  110.99   15.50
   9 -11  -5   93.49   15.90
   8 -11  -5   26.40   12.70
   7 -11  -5   -0.30   10.80
   6 -11  -5   11.60   10.20
   5 -11  -5   80.89   11.40
   5 -11  -5   88.99   12.50
   4 -11  -5  214.08   19.40
   3 -11  -5   34.00   11.40
   2 -11  -5  103.09   14.00
   1 -11  -5   11.90   11.60
   0 -11  -5    6.10   12.50
   7 -12  -5   21.00   12.60
   6 -12  -5  214.28   20.70
   5 -12  -5  148.49   16.10
   4 -12  -5   16.00   13.10
   3 -12  -5   86.99   21.10
   2 -12   6  113.19   17.10
   3 -12   6   97.89   15.20
   3 -12   6   80.89   15.50
   4 -12   6  125.29   18.10
   5 -12   6   97.49   16.50
   6 -12   6   14.40   14.20
   7 -12   6   48.10   19.70
   0 -11   6   21.90   14.60
   1 -11   6  136.29   16.70
   2 -11   6   42.00   12.70
   3 -11   6  218.48   20.10
   4 -11   6  101.29   15.70
   4 -11   6   84.89   13.70
   5 -11   6   12.30   12.20
   6 -11   6    9.80   13.00
   7 -11   6   63.29   15.10
   8 -11   6   25.60   14.60
  -2 -10   6    2.00   15.30
  -1 -10   6   28.50   13.50
   0 -10   6    6.70   11.60
   1 -10   6    5.70   10.50
   2 -10   6   31.90   10.50
   4 -10   6   23.50   10.70
   4 -10   6    2.20    8.00
   5 -10   6  159.58   19.30
   6 -10   6  218.18   20.80
   7 -10   6  154.68   20.50
   8 -10   6  -15.30   12.50
   9 -10   6   39.40   16.00
  -3  -9   6   27.60   14.70
  -2  -9   6   40.10   13.60
  -1  -9   6   10.60   10.90
   0  -9   6  149.99   17.00
   1  -9   6  216.18   17.00
   2  -9   6   46.60   10.00
   3  -9   6   67.99    9.40
   4  -9   6   88.99   12.90
   4  -9   6   78.59   10.80
   6  -9   6   83.69   13.30
   7  -9   6   16.60   11.20
   8  -9   6   23.60   12.30
   9  -9   6    4.10   13.00
  10  -9   6  137.09   19.20
  -5  -8   6   -0.10   16.20
  -4  -8   6    8.10   14.10
  -3  -8   6  188.18   21.30
  -2  -8   6  323.67   21.60
   0  -8   6 2123.09   48.80
   1  -8   6  447.06   19.20
   2  -8   6  167.88   13.00
   3  -8   6  132.39   11.10
   4  -8   6  103.89   13.60
   4  -8   6  106.39    9.70
   5  -8   6  184.58   15.60
   5  -8   6  200.18   10.70
   6  -8   6  118.19   15.70
   7  -8   6   30.70   12.90
   8  -8   6   85.49   14.60
   9  -8   6   50.99   14.80
  10  -8   6    9.70   14.50
  11  -8   6   14.50   21.40
  -6  -7   6    4.70   15.10
  -5  -7   6  271.87   24.40
  -4  -7   6  324.57   23.50
  -3  -7   6  261.07   20.00
  -2  -7   6  142.49   15.40
  -1  -7   6 1214.78   32.60
   0  -7   6  347.37   16.80
   1  -7   6  185.28   13.10
   2  -7   6   77.69    9.80
   3  -7   6  192.68   11.00
   4  -7   6   10.20    6.30
   4  -7   6   10.20    7.40
   5  -7   6  668.93   23.40
   5  -7   6  621.24   16.60
   6  -7   6   58.79   10.90
   7  -7   6   52.89   10.70
   8  -7   6   55.59   12.60
  -9   7  -6   12.40    9.10
   9  -7   6   -9.00   12.00
 -10   7  -6   48.70   12.10
  10  -7   6   69.89   15.50
 -11   7  -6   30.80   13.70
  11  -7   6   -8.10   15.80
  -7  -6   6  -23.00   14.10
  -6  -6   6   15.10   12.50
  -5  -6   6    6.90   11.70
  -4  -6   6  376.56   28.80
  -3  -6   6   36.90    9.50
  -2  -6   6   51.99    9.10
  -1  -6   6  130.89    7.50
  -1  -6   6  154.58   12.60
   0  -6   6  267.27    7.40
   0  -6   6  258.87   14.10
   1  -6   6   -3.00    5.60
   2  -6   6 2094.69   42.60
   3  -6   6 2240.68   47.70
   4  -6   6  584.74   15.90
   4  -6   6  618.74   20.90
   5  -6   6  205.08   13.90
   5  -6   6  215.58    8.90
  -6   6  -6  304.37   12.30
   6  -6   6  285.57   17.10
  -7   6  -6  147.09   11.10
   7  -6   6  140.59   14.90
  -8   6  -6   12.10    7.30
   8  -6   6    4.90   11.20
  -9   6  -6  209.38   16.80
   9  -6   6  146.39   19.90
 -10   6  -6   10.20   10.80
  10  -6   6  -23.20   12.40
 -11   6  -6   31.00   13.80
  11  -6   6   33.20   15.80
  -8  -5   6   75.39   17.10
  -7  -5   6  178.68   21.50
  -6  -5   6   43.80   12.70
  -5  -5   6   13.80   10.40
  -5  -5   6    4.30    5.80
  -4  -5   6   10.30    4.90
  -4  -5   6   18.90    9.20
   3   5  -6   -1.30    4.30
  -3  -5   6    7.10    7.40
  -3  -5   6    2.70    3.80
   2   5  -6  166.08    8.90
  -2  -5   6  164.08   12.40
  -2  -5   6  156.48    7.40
   1   5  -6  333.27   11.70
  -1  -5   6  329.17    8.60
  -1  -5   6  335.07   14.80
   0  -5   6  488.05   16.40
  -1   5  -6  750.42   19.00
   1  -5   6  756.12   20.10
   2  -5   6    6.10    4.80
   3  -5   6   10.00    4.30
   3  -5   6    7.90    5.50
   4  -5   6   98.49   10.30
   4  -5   6   86.59    6.80
  -5   5  -6  171.28    8.90
   5  -5   6  180.58   13.50
   5  -5   6  183.58    7.70
  -6   5  -6  712.83   19.00
   6  -5   6  720.03   23.90
  -7   5  -6    8.20    5.70
   7  -5   6   -2.20    7.90
  -8   5  -6    7.70    6.90
   8  -5   6   -3.30    9.70
  -9   5  -6   -6.70    8.40
   9  -5   6   -3.50   11.00
 -10   5  -6  221.48   20.50
  10  -5   6  268.67   23.00
 -11   5  -6  209.68   23.60
  11  -5   6  192.38   24.70
  -8  -4   6  114.79   15.90
  -7  -4   6  173.18   14.60
  -7  -4   6  159.48   18.20
  -6  -4   6  304.37   14.40
  -6  -4   6  248.18   18.20
  -5  -4   6  193.78   14.90
  -5  -4   6  199.08   10.80
   4   4  -6  267.77   10.40
  -4  -4   6  269.17   15.70
   3   4  -6  173.98    8.80
  -3  -4   6  157.18   12.60
  -3  -4   6  187.28    8.20
   2   4  -6  221.78    9.40
  -2  -4   6  230.18    7.70
  -2  -4   6  224.48   12.30
   1   4  -6   48.50    5.30
  -1  -4   6   50.89    7.00
  -1  -4   6   53.29    3.30
   0   4  -6   -0.60    3.50
  -1   4  -6  306.07   11.00
   1  -4   6  323.67   11.60
   2  -4   6  111.59    7.40
   2  -4   6  112.19    3.60
  -3   4  -6   -0.90    2.50
   3  -4   6    0.90    3.40
   3  -4   6    8.00    5.50
  -4   4  -6   46.00    5.60
   4  -4   6   50.89    7.30
   4  -4   6   49.10    5.60
  -5   4  -6  794.82   19.50
   5  -4   6  844.22   17.60
   5  -4   6  843.92   24.10
  -6   4  -6   32.70    5.80
   6  -4   6   18.20    7.50
   6  -4   6   31.10    3.60
  -7   4  -6  383.56   15.20
   7  -4   6  369.46   19.10
  -8   4  -6  238.78   14.40
   8  -4   6  236.88   17.90
  -9   4  -6   28.60   11.10
   9  -4   6    0.80   11.40
 -10   4  -6   46.60   12.20
  10  -4   6   21.10   13.40
 -11   4  -6  115.09   16.50
  11  -4   6  106.69   17.40
   9   3  -6  170.38   23.40
  -9  -3   6  158.28   19.30
   8   3  -6   12.50   11.90
  -8  -3   6    9.00   11.60
  -8  -3   6   25.90    9.50
   7   3  -6  153.08   17.50
  -7  -3   6  127.69   15.10
  -7  -3   6  162.48   13.30
   6   3  -6   34.80    9.60
  -6  -3   6   33.50    8.80
   5   3  -6  803.32   19.00
  -5  -3   6  846.72   21.10
  -5  -3   6  774.32   23.70
   4   3  -6  266.77   10.00
  -4  -3   6  249.08   13.70
  -4  -3   6  269.37   10.30
   3   3  -6   42.80    5.10
  -3  -3   6   31.20    6.90
  -3  -3   6   39.80    5.40
   2   3  -6   -0.70    3.30
  -2  -3   6    2.90    2.50
  -2  -3   6    0.50    5.00
   1   3  -6  678.53   16.50
   1   3  -6  719.93   13.00
  -1  -3   6  679.53   18.20
   0   3  -6  418.06   12.00
   0  -3   6  401.86   12.90
  -1   3  -6   67.49    6.10
   1  -3   6   71.49    6.80
  -2   3  -6    2.30    1.90
  -2   3  -6   -1.80    3.00
   2  -3   6   -1.30    3.10
   2  -3   6   -2.80    4.10
   2  -3   6   -0.50    1.90
  -3   3  -6 1583.74   29.80
  -3   3  -6 1568.64   32.30
   3  -3   6 1609.44   34.00
   3  -3   6 1576.34   30.70
  -4   3  -6  187.88    8.20
   4  -3   6  188.28    7.40
   4  -3   6  185.48   11.40
  -5   3  -6  717.93   19.30
   5  -3   6  730.93   16.00
   5  -3   6  708.23   21.70
  -6   3  -6  564.24   17.40
   6  -3   6  555.64   20.50
  -7   3  -6  131.59   11.50
   7  -3   6  145.49   14.10
  -8   3  -6    5.70    7.20
   8  -3   6    6.50    9.70
  -9   3  -6   51.99   10.70
   9  -3   6   59.49   13.50
 -10   3  -6  107.59   14.10
  10  -3   6   88.79   15.70
 -11   3  -6   63.59   14.20
  11  -3   6   99.59   17.90
  10   2  -6    8.50   14.30
 -10  -2   6    0.10   11.60
   9   2  -6   -9.40   11.60
  -9  -2   6    0.00    9.60
   8   2  -6   30.30   10.70
  -8  -2   6   17.20    8.40
  -8  -2   6   24.90   10.00
   7   2  -6   26.60    9.00
  -7  -2   6   31.20    7.20
  -7  -2   6   18.20    8.30
   6   2  -6  175.48   13.60
   6   2  -6  189.98   10.50
  -6  -2   6  197.48   11.30
  -6  -2   6  189.08   13.10
   5   2  -6  334.67   15.10
   5   2  -6  349.87   12.20
  -5  -2   6  335.17   12.60
  -5  -2   6  352.96   14.50
   4   2  -6  716.93   20.30
   4   2  -6  701.83   17.30
  -4  -2   6  725.53   17.70
  -4  -2   6  716.43   20.10
   3   2  -6  451.85   12.70
  -3  -2   6  459.85   11.90
  -3  -2   6  453.45   14.90
   2   2  -6  753.02   17.40
  -2  -2   6  752.02   19.20
  -2  -2   6  765.62   15.40
   1   2  -6 1550.74   30.50
   1   2  -6 1583.24   27.30
  -1  -2   6 1548.55   31.70
   0   2  -6 6186.68  106.89
   0  -2   6 6148.29  107.39
  -1   2  -6 2288.57   42.80
  -1   2  -6 2265.37   39.20
   1  -2   6 2245.98   43.30
   1  -2   6 2333.17   42.80
  -2   2  -6  737.43   15.10
  -2   2  -6  741.73   17.30
   2  -2   6  727.53   18.20
   2  -2   6  733.83   16.70
  -3   2  -6   24.30    3.90
  -3   2  -6   21.70    3.70
   3  -2   6   25.20    5.40
   3  -2   6   26.90    3.90
  -4   2  -6  361.96   11.90
   4  -2   6  360.46   14.00
   4  -2   6  366.66   10.50
  -5   2  -6 1145.09   26.40
   5  -2   6 1136.89   28.50
  -6   2  -6   79.59    9.60
   6  -2   6   86.89   12.70
  -7   2  -6  107.49   11.70
   7  -2   6   88.49   12.10
  -8   2  -6  270.47   16.60
   8  -2   6  260.37   19.30
  -9   2  -6  212.38   18.20
   9  -2   6  245.48   20.70
 -10   2  -6   10.60   11.70
  10  -2   6   -5.20   13.30
 -11   2  -6  -32.10   13.70
  10   1  -6  107.39   16.40
 -10  -1   6   95.49   16.20
   9   1  -6   29.00   11.50
  -9  -1   6   30.50    9.60
   8   1  -6   -3.90    8.70
  -8  -1   6    1.60    7.20
  -8  -1   6   -1.80    8.20
   7   1  -6    7.30    7.40
   7   1  -6    2.80    5.60
  -7  -1   6   -9.00    6.30
  -7  -1   6   -4.70    5.60
   6   1  -6   43.20    6.10
   6   1  -6   37.50    7.60
  -6  -1   6   27.40    7.00
  -6  -1   6   34.80    6.10
   5   1  -6  578.44   18.20
   5   1  -6  554.84   15.90
  -5  -1   6  577.44   16.50
  -5  -1   6  579.24   17.30
   4   1  -6  284.67   11.70
   4   1  -6  297.97   10.50
  -4  -1   6  298.87   10.20
   3   1  -6  628.34   15.60
  -3  -1   6  626.34   14.50
  -3  -1   6  621.04   16.80
   2   1  -6  579.64   14.10
  -2  -1   6  552.34   15.20
   1   1  -6  518.45   13.40
   1   1  -6  524.55   11.00
  -1  -1   6  540.35   14.10
   0   1  -6  536.05   13.50
   0   1  -6  550.64   11.20
   0  -1   6  537.25   14.00
  -1   1  -6 1921.91   34.40
   1  -1   6 1951.10   36.40
   1  -1   6 1874.61   36.30
  -2   1  -6 3163.78   55.79
  -2   1  -6 3097.89   56.69
   2  -1   6 3115.29   56.49
   2  -1   6 3192.78   57.69
  -3   1  -6    5.90    3.50
  -3   1  -6   -1.10    2.90
   3  -1   6    1.20    3.20
   3  -1   6    1.00    4.40
  -4   1  -6 1093.59   24.30
   4  -1   6 1064.49   22.40
   4  -1   6 1013.50   28.80
  -5   1  -6  128.99   10.00
   5  -1   6  137.29   11.70
  -6   1  -6  239.68   13.60
   6  -1   6  261.77   16.00
  -7   1  -6  185.98   14.20
   7  -1   6  172.48   15.20
  -8   1  -6 1124.99   32.60
   8  -1   6 1101.19   41.30
  -9   1  -6  146.19   17.60
   9  -1   6  118.59   15.70
 -10   1  -6   -2.90   11.50
  10  -1   6    0.00   14.20
  11   0  -6  114.99   17.10
 -11   0   6  152.58   16.70
  10   0  -6   31.80   12.80
 -10   0   6   43.90   11.30
   9   0  -6   13.00    9.80
  -9   0   6   18.10    8.70
   8   0  -6   16.00    8.60
   8   0  -6   24.10    7.10
  -8   0   6   27.30    7.80
  -8   0   6   12.30    7.50
   7   0  -6  343.67   13.70
   7   0  -6  323.57   15.80
  -7   0   6  352.16   14.90
  -7   0   6  371.16   14.80
   6   0  -6 1289.77   30.70
   6   0  -6 1327.47   29.00
  -6   0   6 1271.87   29.70
  -6   0   6 1320.27   29.50
   5   0  -6    8.30    5.30
  -5   0   6   -3.40    8.00
  -5   0   6   -1.60    4.00
   4   0  -6  183.98    8.60
   4   0  -6  179.18    8.80
  -4   0   6  173.78    8.10
  -4   0   6  181.48    9.20
   3   0  -6  986.60   21.60
   3   0  -6  978.70   21.00
  -3   0   6  990.60   22.00
   2   0  -6  531.35   13.60
  -2   0   6  540.25   14.10
   1   0  -6  387.36   10.90
  -1   0   6  374.66   11.30
   0   0  -6 1450.35   27.10
   0   0  -6 1424.26   28.20
   0   0   6 1439.06   26.90
  -1   0  -6 3673.53   65.09
  -1   0  -6 3696.33   64.69
   1   0   6 3716.03   64.79
   1   0   6 3616.34   65.59
  -2   0  -6  383.86   10.70
  -2   0  -6  402.26   11.40
   2   0   6  397.16   11.80
   2   0   6  400.86   11.60
  -3   0  -6  333.07    9.80
  -3   0  -6  334.67   11.20
   3   0   6  329.87   12.20
   3   0   6  319.27   10.60
  -4   0  -6   65.99    8.10
   4   0   6   63.59    8.20
  -5   0  -6  566.14   18.10
   5   0   6  567.84   19.30
  -6   0  -6  591.14   20.40
   6   0   6  588.14   21.20
  -7   0  -6   22.30    8.80
   7   0   6   53.19   10.30
  -8   0  -6   88.99   12.40
   8   0   6   58.99   12.90
  -9   0  -6   35.20   11.60
   9   0   6   58.09   14.70
 -10   0  -6   37.40   13.40
  10   0   6   31.80   16.90
 -11   1   6   59.29   13.30
  10  -1  -6   46.40   12.10
 -10   1   6   31.00   10.70
   9  -1  -6  548.85   20.00
   9  -1  -6  578.14   22.80
  -9   1   6  484.75   26.90
   8  -1  -6   68.29    8.40
   8  -1  -6  105.39   12.10
  -8   1   6   87.89   10.30
  -8   1   6   83.89    9.70
   7  -1  -6  674.43   19.40
   7  -1  -6  659.23   20.40
  -7   1   6  628.24   18.40
  -7   1   6  637.04   20.30
   6  -1  -6  767.62   20.40
   6  -1  -6  777.72   21.00
  -6   1   6  801.42   21.30
  -6   1   6  796.52   20.10
   5  -1  -6 1098.59   24.80
   5  -1  -6 1096.29   24.40
  -5   1   6 1074.99   24.70
  -5   1   6 1050.69   23.90
   4  -1  -6    1.20    3.10
   4  -1  -6    0.40    4.00
  -4   1   6    2.70    3.70
   3  -1  -6  382.96    9.80
   3  -1  -6  387.06   11.90
  -3   1   6  397.06   11.60
  -2   1   6  235.58    6.40
   1  -1  -6   74.79    5.60
   0  -1  -6  388.56   10.50
   0  -1  -6  386.46   10.90
   0   1   6  396.66    9.00
   0   1   6  363.96   11.30
  -1  -1  -6  815.72   18.40
  -1  -1  -6  792.52   17.30
   1   1   6  806.82   17.20
   1   1   6  793.12   18.60
  -2  -1  -6   98.39    5.50
  -2  -1  -6   89.89    7.10
   2   1   6   91.29    6.90
   2   1   6  106.89    7.40
  -3  -1  -6   46.90    4.70
  -3  -1  -6   58.09    7.50
   3   1   6   48.20    6.40
  -4  -1  -6  164.78   10.80
   4   1   6  164.38   11.10
  -5  -1  -6  426.86   16.60
   5   1   6  417.76   16.40
  -6  -1  -6  650.23   22.30
   6   1   6  629.84   22.60
  -7  -1  -6  318.37   18.20
   7   1   6  329.47   20.00
  -8  -1  -6   53.39   11.70
   8   1   6   47.80   13.20
  -9  -1  -6   54.59   13.60
   9   1   6   30.80   14.20
  12  -2  -6    2.70   16.90
  11  -2  -6    8.70   12.40
 -11   2   6   26.80   12.00
  10  -2  -6   97.99   12.10
 -10   2   6  108.39   13.20
   9  -2  -6  367.16   18.40
   9  -2  -6  338.57   16.80
  -9   2   6  335.47   27.80
   8  -2  -6   82.79    9.20
   8  -2  -6   76.49   10.60
  -8   2   6  106.89   11.70
  -8   2   6   89.29   10.10
   7  -2  -6   34.00    6.40
   7  -2  -6   24.30    6.30
  -7   2   6   22.90    6.10
  -7   2   6   32.40    6.00
   6  -2  -6 2735.03   53.09
   6  -2  -6 2820.02   54.19
  -6   2   6 2685.53   51.59
  -6   2   6 2871.41   54.89
   5  -2  -6  401.86   12.00
   5  -2  -6  411.76   13.80
  -5   2   6  388.96   12.20
   4  -2  -6    6.50    2.80
  -4   2   6    6.40    3.50
   3  -2  -6    5.10    3.60
   3  -2  -6    7.00    2.00
  -3   2   6    2.80    3.20
  -3   2   6    6.60    2.60
   2  -2  -6 1821.92   35.20
  -2   2   6 1784.62   35.00
   1  -2  -6 1239.68   25.10
  -1   2   6 1220.78   25.70
   0  -2  -6  425.06   11.20
   0  -2  -6  400.86    9.30
   0  -2  -6  420.96   12.30
   0   2   6  409.36   12.60
   0   2   6  415.86    9.30
  -1  -2  -6   27.70    4.80
  -1  -2  -6   32.30    4.30
   1   2   6   38.40    5.10
   1   2   6   39.10    4.20
  -2  -2  -6  145.19    6.10
   2   2   6  140.89    7.80
  -3  -2  -6   83.19    5.10
  -3  -2  -6   77.09    8.50
   3   2   6   67.79    8.60
  -4  -2  -6   22.40    6.60
   4   2   6   14.90    6.20
  -5  -2  -6   16.80    6.80
   5   2   6   17.60    7.30
  -6  -2  -6  376.56   18.40
   6   2   6  392.26   19.10
  -7  -2  -6  289.97   19.20
   7   2   6  219.48   26.20
  -8  -2  -6   12.20   11.50
   8   2   6   19.70   12.10
  -9  -2  -6   22.90   13.00
   9   2   6    4.00   14.30
  12  -3  -6  107.69   17.90
  11  -3  -6   26.20   12.00
  11  -3  -6   -3.00   11.50
 -11   3   6    6.00   11.10
  10  -3  -6   42.50   12.80
  10  -3  -6   57.29   11.10
 -10   3   6   62.49   11.10
   9  -3  -6  346.57   17.90
   9  -3  -6  362.26   17.00
  -9   3   6  372.36   27.20
   8  -3  -6    6.80    7.70
   8  -3  -6    3.50    6.70
  -8   3   6   -0.10    6.20
   7  -3  -6  326.47   12.80
   7  -3  -6  312.07   14.40
  -7   3   6  316.77   11.50
   6  -3  -6  413.16   13.20
   6  -3  -6  425.46   15.10
  -6   3   6  401.86   12.40
   5  -3  -6   62.79    5.80
   5  -3  -6   72.59    8.00
  -5   3   6   65.79    6.50
   4  -3  -6   24.90    3.00
   4  -3  -6   18.80    4.70
  -4   3   6   27.70    3.80
  -4   3   6   21.90    4.30
   3  -3  -6  159.28    8.60
  -3   3   6  154.48    7.80
   2  -3  -6  627.64   15.90
  -2   3   6  627.24   16.10
   1  -3  -6 1093.99   22.90
  -1   3   6 1080.09   24.00
   0  -3  -6  977.70   22.70
   0  -3  -6  987.00   20.50
   0  -3  -6 1000.10   19.60
   0   3   6  964.70   19.00
   0   3   6  950.80   22.70
  -1  -3  -6  367.96    9.90
  -1  -3  -6  355.56   13.00
   1   3   6  349.47   10.50
  -2  -3  -6  103.19    8.50
  -2  -3  -6  117.59    5.50
   2   3   6  114.49    7.80
  -3  -3  -6   17.10    2.90
  -3  -3  -6   12.10    5.50
   3   3   6    9.00    5.50
  -4  -3  -6  159.08   12.00
   4   3   6  159.58   11.90
  -5  -3  -6  138.09   13.60
   5   3   6  115.09   12.80
  -6  -3  -6   60.39   10.90
   6   3   6   51.79   10.90
  -7  -3  -6  106.99   13.60
   7   3   6  109.19   14.70
  -8  -3  -6   11.70   12.50
   8   3   6   28.80   13.70
  11  -4  -6   21.80   11.70
  11  -4  -6    6.90   11.70
  10  -4  -6  215.48   18.00
  10  -4  -6  199.38   16.30
   9  -4  -6  313.77   15.60
   9  -4  -6  320.17   18.00
   8  -4  -6  176.78   11.30
   8  -4  -6  150.28   13.60
   7  -4  -6    7.70    6.50
   7  -4  -6    6.40    6.70
  -7   4   6    4.40    4.60
   6  -4  -6   71.59    6.80
   6  -4  -6   75.29    9.60
  -6   4   6   78.59    7.40
   5  -4  -6   31.90    5.70
   5  -4  -6   38.70    4.40
  -5   4   6   29.30    5.10
   4  -4  -6   10.80    4.70
   4  -4  -6    8.50    2.40
  -4   4   6    5.40    4.20
   3  -4  -6  196.48   10.10
  -3   4   6  187.28    8.90
   2  -4  -6  492.55   13.80
  -2   4   6  477.15   14.60
   1  -4  -6 1185.68   27.10
   1  -4  -6 1176.78   24.80
   1  -4  -6 1196.08   22.10
   0  -4  -6 1447.46   31.80
   0  -4  -6 1440.66   28.40
  -1  -4  -6 1328.37   30.40
  -1  -4  -6 1299.17   25.50
   1   4   6 1302.37   27.20
  -2  -4  -6   57.29    4.60
  -2  -4  -6   42.40    6.70
   2   4   6   61.59    8.60
  -3  -4  -6  172.58   12.00
   3   4   6  168.78   11.20
  -4  -4  -6   52.49    8.70
   4   4   6   72.99    9.40
  -5  -4  -6   16.70   10.30
   5   4   6   28.60    9.40
  -6  -4  -6   33.10   10.20
   6   4   6    5.10   10.50
  -7  -4  -6   89.89   14.00
   7   4   6  101.49   15.10
  -8  -4  -6    4.40   16.20
   8   4   6  -20.60   15.60
  12  -5  -6   23.10   14.60
  11  -5  -6    1.00   11.80
  10  -5  -6  236.88   19.60
   9  -5  -6  454.75   17.60
   9  -5  -6  444.86   32.60
   8  -5  -6   70.99    9.60
   8  -5  -6   75.99   10.10
   7  -5  -6   81.29    8.20
   7  -5  -6   83.79    9.50
  -7   5   6   77.59    7.90
   6  -5  -6   20.90    4.80
   6  -5  -6   16.70    6.40
  -6   5   6   17.40    4.80
   5  -5  -6  190.88   11.30
   5  -5  -6  189.28    7.50
  -5   5   6  198.28    9.60
   4  -5  -6  753.42   15.00
   4  -5  -6  745.13   20.20
   3  -5  -6  506.65   15.30
   2  -5  -6 1480.35   25.60
   2  -5  -6 1287.97   33.10
   2  -5  -6 1402.16   25.40
   1  -5  -6 3652.43   68.79
   1  -5  -6 3554.04   65.09
   0  -5  -6 1872.91   35.70
   0  -5  -6 1861.01   40.20
  -1  -5  -6   -2.00    5.40
  -1  -5  -6    1.60    3.00
  -2  -5  -6  471.05   17.90
   2   5   6  476.15   16.10
  -3  -5  -6  169.48   13.30
   3   5   6  158.68   12.50
  -4  -5  -6   38.40    9.40
   4   5   6   33.30    9.00
  -5  -5  -6  199.18   17.70
   5   5   6  239.38   18.50
  -6  -5  -6   90.89   13.50
   6   5   6  158.48   20.20
  -7  -5  -6   77.69   14.60
   7   5   6   68.19   16.50
  12  -6  -6    8.20   15.40
  11  -6  -6  137.29   16.50
  10  -6  -6   91.09   12.70
   9  -6  -6   41.30   10.50
   8  -6  -6   28.30    8.70
   7  -6  -6   33.70    6.90
   7  -6  -6    5.60    7.00
   6  -6  -6   22.70    7.00
   6  -6  -6   27.10    5.10
   5  -6  -6  211.08    8.20
   5  -6  -6  208.38   12.40
   4  -6  -6 1881.81   34.60
   4  -6  -6 1923.71   40.30
   3  -6  -6  702.13   14.90
   3  -6  -6  687.43   19.00
   2  -6  -6  608.14   16.70
   1  -6  -6   11.30    5.80
   1  -6  -6   18.10    4.40
   0  -6  -6   -2.10    5.20
   0  -6  -6   -3.30    3.30
  -1  -6  -6   53.19    8.20
  -2  -6  -6  178.58   13.70
  -3  -6  -6   13.80   10.50
   3   6   6   15.60    8.60
  -4  -6  -6  224.28   17.50
   4   6   6  207.18   17.50
  -5  -6  -6  257.97   20.20
   5   6   6  306.67   22.10
  -6  -6  -6  324.97   23.40
   6   6   6  325.97   25.40
  11  -7  -6   95.39   15.70
  10  -7  -6    9.30   11.00
   9  -7  -6  -15.10    9.20
   8  -7  -6   60.79   11.00
   7  -7  -6  369.16   18.10
   6  -7  -6  259.47   15.20
   5  -7  -6   57.69    8.10
   4  -7  -6   11.30    5.60
   3  -7  -6   42.90    6.30
   2  -7  -6   67.89    7.40
   2  -7  -6   63.59    8.40
   1  -7  -6   55.39    8.70
   1  -7  -6   58.59    6.70
   0  -7  -6  206.18   14.60
  -1  -7  -6  516.35   20.60
  -2  -7  -6  139.59   14.90
  -3  -7  -6  205.48   17.70
  -4  -7  -6  392.86   22.70
  -5  -7  -6  138.99   16.20
  11  -8  -6   11.20   13.80
  10  -8  -6   37.50   12.60
   9  -8  -6  197.28   19.10
   8  -8  -6  135.89   17.40
   5  -8  -6   74.09    9.10
   4  -8  -6  248.58   13.30
   3  -8  -6  282.47   12.90
   3  -8  -6  316.87   16.50
   2  -8  -6   22.30    5.20
   2  -8  -6   10.00    7.20
   1  -8  -6  365.26   17.90
  -1  -8  -6  144.09   15.60
  -2  -8  -6   31.40   10.60
  -3  -8  -6    1.50   10.90
  -4  -8  -6   -6.00   11.90
  10  -9  -6   61.19   13.70
   9  -9  -6   61.99   12.40
   8  -9  -6   39.70   10.90
   7  -9  -6   -0.30    8.90
   6  -9  -6  204.48   22.80
   5  -9  -6  343.77   17.50
   4  -9  -6  911.91   27.30
   3  -9  -6  240.78   12.50
   3  -9  -6  159.98   19.90
   2  -9  -6   59.89   10.20
   1  -9  -6    4.90    9.00
   0  -9  -6   -9.70    8.70
  -1  -9  -6   -9.10    9.50
  -2  -9  -6  -17.40   10.80
  -3  -9  -6    0.10   12.10
   9 -10  -6   23.40   12.20
   8 -10  -6   78.59   14.00
   7 -10  -6   -5.80    9.50
   6 -10  -6  172.68   17.30
   5 -10  -6   83.39   11.70
   4 -10  -6   92.39   12.10
   4 -10  -6   70.29   11.80
   3 -10  -6   17.80   10.10
   2 -10  -6  105.79   12.80
   1 -10  -6  179.68   19.00
   0 -10  -6  241.08   20.50
  -1 -10  -6  161.38   21.20
   8 -11  -6   55.49   13.80
   7 -11  -6   42.30   12.00
   6 -11  -6  125.29   13.70
   5 -11  -6   45.30   11.60
   5 -11  -6   38.30   10.10
   4 -11  -6  199.28   20.10
   3 -11  -6  149.79   16.10
   2 -11  -6   91.89   13.80
   1 -11  -6  230.48   21.10
   7 -12  -6   22.50   12.90
   6 -12  -6    4.40   15.60
   5 -12  -6    9.50   12.90
   4 -12  -6   66.29   15.30
   2 -12   7   22.40   16.20
   3 -12   7    3.70   13.70
   4 -12   7   16.00   23.50
   5 -12   7   -1.90   19.00
   0 -11   7   60.59   16.10
   1 -11   7  128.99   17.40
   2 -11   7   51.39   13.20
   3 -11   7  139.59   18.90
   3 -11   7  177.98   21.00
   4 -11   7  145.69   17.40
   5 -11   7  131.39   16.60
   6 -11   7   -8.70   12.90
   7 -11   7   19.60   14.00
   8 -11   7  -19.80   14.00
  -2 -10   7  -21.90   24.10
  -1 -10   7  -11.10   13.10
   0 -10   7  574.44   28.20
   1 -10   7   56.29   12.80
   2 -10   7  155.28   17.60
   4 -10   7   31.60   11.40
   4 -10   7    6.90    8.80
   5 -10   7   23.40   12.30
   6 -10   7   77.29   14.50
   7 -10   7  150.28   20.30
   8 -10   7    6.30   14.00
   9 -10   7   12.80   15.20
  -3  -9   7   -4.00   13.60
  -2  -9   7  -11.60   12.00
  -1  -9   7  289.37   22.70
   0  -9   7  348.77   22.00
   1  -9   7  148.59   15.70
   2  -9   7   63.99   10.30
   3  -9   7   14.30    7.80
   4  -9   7   54.59   11.90
   4  -9   7   75.29    9.20
   5  -9   7  326.97   20.20
   6  -9   7  258.27   20.20
   7  -9   7  227.28   20.90
   8  -9   7   72.49   14.30
   9  -9   7    6.60   13.80
  10  -9   7   -2.20   14.80
  -4  -8   7   13.80   14.00
  -3  -8   7   38.70   13.10
  -2  -8   7  125.59   14.90
  -1  -8   7  -14.00    9.20
   0  -8   7  124.99   15.60
   1  -8   7   47.90   10.30
   2  -8   7   -1.70    6.90
   3  -8   7   13.30    6.60
   4  -8   7   77.89   11.00
   4  -8   7   99.79    9.80
   5  -8   7   75.69   12.10
   5  -8   7  101.39   14.70
   6  -8   7   85.89   19.10
   7  -8   7  212.08   19.30
   8  -8   7   36.40   12.80
   9  -8   7  366.36   26.10
  10  -8   7  376.66   27.80
  -6  -7   7   55.39   16.30
  -5  -7   7    5.90   13.80
  -4  -7   7   24.90   12.30
  -3  -7   7  321.77   22.10
  -2  -7   7  135.29   16.10
  -1  -7   7  803.72   27.00
   0  -7   7  649.34   22.80
   1  -7   7   11.70    6.90
   2  -7   7   25.40    6.90
   3  -7   7    3.10    6.70
   3  -7   7    4.20    5.30
   4  -7   7  494.05   20.40
   4  -7   7  486.55   21.70
   5  -7   7 1465.05   38.10
   6  -7   7 1303.17   36.50
   7  -7   7  143.49   19.90
   8  -7   7  274.37   21.10
  -9   7  -7   72.09   11.70
   9  -7   7   61.59   14.00
 -10   7  -7   57.69   12.90
  10  -7   7   42.90   15.00
  -7  -6   7   -3.60   15.30
  -6  -6   7  124.29   16.50
  -5  -6   7  404.66   24.30
  -4  -6   7  273.47   20.30
  -3  -6   7    8.30    9.10
   2   6  -7  101.99    8.90
  -2  -6   7  113.49   14.30
   1   6  -7   48.40    6.20
  -1  -6   7   52.19    9.30
   0  -6   7  169.38   12.80
   1  -6   7   11.70    6.40
   2  -6   7  974.30   24.50
   3  -6   7 1205.48   27.70
   3  -6   7 1213.58   31.20
   4  -6   7   46.70    8.70
   4  -6   7   37.20    6.10
   5  -6   7   -0.90    4.10
   5  -6   7    9.10    7.40
  -6   6  -7   28.60    5.80
   6  -6   7   15.70    9.00
  -7   6  -7   64.99    7.90
   7  -6   7   49.60   10.80
  -8   6  -7    6.10    7.40
   8  -6   7  -11.40    9.70
  -9   6  -7   16.00    9.60
   9  -6   7   27.90   12.80
 -10   6  -7  -24.80   10.50
  10  -6   7    9.50   13.00
 -11   6  -7   93.99   15.80
  11  -6   7   79.89   19.00
  -8  -5   7   50.09   16.70
  -7  -5   7  -17.70   12.10
  -6  -5   7   31.10   11.80
  -5  -5   7  203.68   18.70
  -4  -5   7  185.98   16.60
   3   5  -7  111.09    9.30
  -3  -5   7  112.49   10.90
  -3  -5   7  126.09   14.20
   2   5  -7   62.59    8.00
  -2  -5   7   59.69    5.50
  -2  -5   7   60.49    8.80
   1   5  -7  188.58    9.90
  -1  -5   7  218.48   12.80
   0   5  -7    2.50    4.30
   0  -5   7   -4.00    5.50
  -1   5  -7   10.30    4.50
   1  -5   7   19.30    5.90
   2  -5   7  167.38    9.90
   3  -5   7  215.68   13.00
   3  -5   7  211.48   10.20
  -4   5  -7    4.50    3.40
   4  -5   7    0.80    6.30
   4  -5   7   -1.30    4.10
  -5   5  -7  565.84   15.40
   5  -5   7  588.14   21.00
   5  -5   7  600.64   15.00
  -6   5  -7  311.07   12.50
   6  -5   7  321.87   17.70
  -7   5  -7  212.28   12.30
   7  -5   7  185.78   16.70
  -8   5  -7   -1.00    6.90
  -9   5  -7  144.89   16.90
   9  -5   7  127.39   16.30
 -10   5  -7  338.17   22.40
  10  -5   7  324.87   26.20
  11  -5   7   70.59   17.40
  -8  -4   7   61.99   15.40
  -7  -4   7   60.39   13.60
  -6  -4   7    6.50   11.40
  -6  -4   7   28.90    6.70
  -5  -4   7  150.58   14.70
  -5  -4   7  166.48   10.10
   4   4  -7   18.20    6.30
  -4  -4   7   18.40    4.70
  -4  -4   7    8.40    7.80
  -3  -4   7   53.99    8.70
  -3  -4   7   46.80    5.80
   2   4  -7   48.80   10.90
  -2  -4   7   55.49    4.60
  -2  -4   7   48.00    7.60
  -1  -4   7   26.10    6.20
   0   4  -7    3.60    4.90
   0  -4   7    6.30    5.20
  -1   4  -7    2.70    4.00
  -2   4  -7  237.98   10.20
   2  -4   7  247.88   10.30
   2  -4   7  247.58   12.00
  -3   4  -7   77.49    4.90
   3  -4   7   54.49    7.10
   3  -4   7   69.09    6.70
  -4   4  -7  216.68    8.40
   4  -4   7  213.08   12.70
   4  -4   7  211.88    9.10
  -5   4  -7 2077.39   41.20
   5  -4   7 2107.89   46.60
   5  -4   7 2214.18   40.10
  -6   4  -7  103.59    9.10
   6  -4   7  116.79   12.70
   6  -4   7   99.19    6.40
  -7   4  -7    6.20    6.10
   7  -4   7    6.30    9.00
  -8   4  -7   10.90    7.50
   8  -4   7    0.70    9.70
  -9   4  -7    9.00    9.60
   9  -4   7    9.40   12.30
 -10   4  -7   10.40   11.40
  10  -4   7   14.20   13.40
 -11   4  -7   -5.80   13.40
  11  -4   7    3.90   15.30
  -8  -3   7   99.19   11.40
  -8  -3   7   96.39   14.10
  -7  -3   7  317.67   16.30
  -7  -3   7  307.57   19.00
  -6  -3   7   82.79    9.90
  -6  -3   7   85.89   10.90
   5   3  -7   72.49    8.50
  -5  -3   7   78.49    9.70
  -5  -3   7   98.99    8.60
   4   3  -7   52.19    7.30
  -4  -3   7   40.10    7.70
  -4  -3   7   45.50    5.30
   3   3  -7    1.90    4.30
  -3  -3   7    1.90    5.60
  -3  -3   7    2.60    3.20
   2   3  -7   15.40    4.40
  -2  -3   7   21.20    6.30
  -2  -3   7   23.00    2.80
   1   3  -7    0.50    3.60
  -1  -3   7    4.10    4.90
   0   3  -7  440.56   13.10
   0  -3   7  424.96   14.00
  -1   3  -7 1449.65   30.10
   1  -3   7 1431.96   30.00
  -2   3  -7 3253.07   55.99
   2  -3   7 3295.87   56.09
   2  -3   7 3305.97   61.69
   2  -3   7 3209.28   59.69
  -3   3  -7  421.46   10.70
  -3   3  -7  411.96   13.20
   3  -3   7  417.26   12.10
   3  -3   7  408.46   15.20
  -4   3  -7  875.61   20.00
   4  -3   7  949.80   24.70
   4  -3   7  919.61   20.20
   5  -3   7   -0.80    3.70
   5  -3   7   -0.20    6.20
  -6   3  -7  -10.50    4.90
   6  -3   7    7.80    7.70
  -7   3  -7  100.29   11.30
   7  -3   7   99.99   14.00
  -8   3  -7   17.70    8.30
   8  -3   7   -7.10   10.70
  -9   3  -7    4.60    9.60
   9  -3   7  -11.30   11.70
 -10   3  -7  128.39   15.50
  10  -3   7   96.19   16.40
 -11   3  -7   39.40   14.60
  10   2  -7  169.68   23.50
 -10  -2   7  210.28   22.50
   9   2  -7  149.69   20.50
  -9  -2   7  156.88   18.00
   8   2  -7   86.89   12.90
  -8  -2   7   86.69   12.80
  -8  -2   7  109.19   13.60
   7   2  -7   36.50    9.80
  -7  -2   7   50.69   10.20
  -7  -2   7   56.19    9.90
   6   2  -7   13.20    5.60
   6   2  -7   20.40    8.00
  -6  -2   7   17.00    7.80
  -6  -2   7   27.60    5.90
   5   2  -7   83.69    8.30
  -5  -2   7   82.39    7.80
  -5  -2   7   91.99   10.40
  -4  -2   7   30.40    6.70
  -4  -2   7   32.80    4.80
   3   2  -7   16.40    4.60
  -3  -2   7   23.50    3.50
  -3  -2   7   27.90    5.90
   2   2  -7 1779.82   35.40
  -2  -2   7 1820.82   37.70
   1   2  -7  457.45    9.30
   1   2  -7  450.55   12.70
  -1  -2   7  444.96   13.90
   0   2  -7  139.79    7.40
   0  -2   7  139.19    8.10
  -1   2  -7 2509.65   47.70
  -1   2  -7 2558.44   43.90
   1  -2   7 2587.64   48.40
   1  -2   7 2525.65   47.70
  -2   2  -7  391.26    9.80
  -2   2  -7  405.06   12.10
   2  -2   7  388.06   11.80
   2  -2   7  377.46   12.90
  -3   2  -7  236.28    9.90
  -3   2  -7  239.58    8.70
   3  -2   7  264.87   11.80
   3  -2   7  253.97    9.30
  -4   2  -7    8.60    4.40
   4  -2   7    8.20    5.70
   4  -2   7    9.30    3.80
  -5   2  -7   28.00    5.90
   5  -2   7   35.10    7.50
   5  -2   7   40.50    4.90
  -6   2  -7  113.49   10.90
   6  -2   7  116.39   13.60
  -7   2  -7  476.85   18.70
   7  -2   7  475.05   21.70
  -8   2  -7   17.80    8.80
  -9   2  -7  285.07   20.00
   9  -2   7  319.97   22.80
 -10   2  -7 1026.80   35.00
  10  -2   7  961.70   37.20
  10   1  -7   66.39   15.00
 -10  -1   7   88.69   13.50
   9   1  -7  203.48   19.70
   8   1  -7  108.09   15.30
  -8  -1   7  130.19   15.10
  -8  -1   7  111.09   13.30
   7   1  -7   -1.80    7.10
   7   1  -7    2.60    6.10
  -7  -1   7   -1.60    5.60
  -7  -1   7    9.00    7.70
   6   1  -7  503.05   16.20
   6   1  -7  512.95   18.40
  -6  -1   7  514.45   18.00
  -6  -1   7  510.85   16.60
   5   1  -7 1229.48   29.50
   5   1  -7 1268.17   27.80
  -5  -1   7 1222.88   29.20
  -5  -1   7 1255.17   27.70
  -4  -1   7   -2.30    3.40
  -4  -1   7   -2.50    4.90
   3   1  -7  627.64   16.30
   2   1  -7  149.29    7.80
  -2  -1   7  132.49    8.60
   1   1  -7   62.89    4.20
   1   1  -7   56.79    6.00
  -1  -1   7   54.69    6.70
   0   1  -7  300.17   10.00
   0   1  -7  300.47    7.70
   0  -1   7  300.77   10.60
  -1   1  -7   39.00    4.30
  -1   1  -7   39.10    4.70
   1  -1   7   43.60    5.70
   1  -1   7   37.30    4.70
  -2   1  -7  153.98    7.70
  -2   1  -7  165.98    7.10
   2  -1   7  164.08    7.80
   2  -1   7  163.58    8.60
  -3   1  -7  169.58    8.20
  -3   1  -7  168.18    8.00
   3  -1   7  162.48    8.00
   3  -1   7  167.08    9.50
   4  -1   7  122.39    7.60
   4  -1   7  114.49   10.50
  -5   1  -7  300.57   13.20
   5  -1   7  312.37   15.00
  -6   1  -7  503.25   18.70
   6  -1   7  500.55   20.20
  -7   1  -7  886.51   26.70
   7  -1   7  844.62   27.90
  -8   1  -7  945.41   34.20
   8  -1   7 1017.20   33.00
  -9   1  -7  178.78   18.30
   9  -1   7  161.78   21.50
 -10   1  -7    6.50   12.50
  10  -1   7   22.70   15.40
  11   0  -7   15.40   14.60
 -11   0   7   10.60   13.00
  10   0  -7   26.50   12.80
 -10   0   7   23.70   10.90
   9   0  -7   14.30    9.70
  -9   0   7   -9.60    8.50
   8   0  -7    7.70    7.80
   8   0  -7   -4.60    6.80
  -8   0   7    6.20    8.00
  -8   0   7   10.50    7.20
   7   0  -7  215.88   12.40
   7   0  -7  238.48   14.10
  -7   0   7  210.78   12.70
  -7   0   7  230.78   13.20
   6   0  -7 1296.37   31.00
   6   0  -7 1337.37   29.70
  -6   0   7 1254.57   30.10
  -6   0   7 1368.16   30.40
   5   0  -7 2293.67   50.29
   5   0  -7 2402.46   47.00
  -5   0   7 2516.85   47.90
  -5   0   7 2412.66   46.90
   4   0  -7 1596.54   32.50
   4   0  -7 1581.24   33.30
   3   0  -7  160.18    8.50
  -3   0   7  177.38    9.00
   2   0  -7  125.99    7.30
  -2   0   7  120.29    7.70
  -1   0   7  279.07   10.10
   0   0  -7  570.24   14.40
   0   0  -7  560.64   13.10
   0   0   7  559.64   14.80
   0   0   7  562.44   13.10
  -1   0  -7  222.58    8.70
  -1   0  -7  238.28    8.30
   1   0   7  233.78    9.50
   1   0   7  243.68    8.70
  -2   0  -7    2.10    3.20
  -2   0  -7    0.10    2.90
   2   0   7   -1.10    3.50
   2   0   7   -2.80    3.90
  -3   0  -7   58.79    7.10
  -3   0  -7   64.39    5.90
   3   0   7   64.19    7.70
   3   0   7   62.59    6.50
  -4   0  -7    1.00    3.30
  -4   0  -7   -3.90    4.50
   4   0   7   -0.70    6.20
  -5   0  -7   -3.60    5.30
   5   0   7    4.50    6.90
  -6   0  -7  508.15   19.40
   6   0   7  512.75   20.00
  -7   0  -7   97.89   12.10
   7   0   7   98.99   12.70
  -8   0  -7   11.50   10.00
   8   0   7   25.00   12.10
  -9   0  -7   24.50   12.10
   9   0   7   53.09   15.20
 -10   0  -7  114.69   16.60
  10   0   7  126.89   20.70
  11  -1  -7   17.40   13.50
 -11   1   7    8.70   11.70
  10  -1  -7    4.00   10.60
 -10   1   7    9.70    9.90
   9  -1  -7   15.80    9.10
   9  -1  -7   32.80    9.10
  -9   1   7   31.20    8.90
   8  -1  -7   58.49    9.30
   8  -1  -7   63.89    8.90
  -8   1   7   61.89    8.40
  -8   1   7   63.69    8.90
   7  -1  -7 2109.99   43.50
   7  -1  -7 2092.69   44.40
  -7   1   7 2008.70   42.30
  -7   1   7 2064.39   44.40
   6  -1  -7  397.36   14.40
   6  -1  -7  426.76   14.80
  -6   1   7  429.76   14.80
  -6   1   7  417.96   14.80
   5  -1  -7  189.38   10.10
   5  -1  -7  180.68    9.20
   4  -1  -7  306.57   11.50
   4  -1  -7  306.77    9.70
  -4   1   7  290.77   11.20
   3  -1  -7    7.30    3.60
  -3   1   7   10.50    4.00
   2  -1  -7  348.67   11.10
  -2   1   7  356.26    8.50
  -2   1   7  340.67   11.20
   1  -1  -7   48.20    5.80
  -1   1   7   59.29    6.40
  -1   1   7   58.69    3.70
   0  -1  -7    2.50    3.00
   0  -1  -7    2.70    3.30
   0   1   7    0.00    2.70
   0   1   7   -1.90    3.70
  -1  -1  -7  485.55   13.50
  -1  -1  -7  473.05   12.70
   1   1   7  489.55   14.00
   1   1   7  498.85   12.40
  -2  -1  -7   34.20    4.00
  -2  -1  -7   30.20    4.90
   2   1   7   28.20    5.10
   2   1   7   29.70    5.30
  -3  -1  -7  127.99    8.80
  -3  -1  -7  120.29    6.40
   3   1   7  121.59    9.30
  -4  -1  -7  170.88   11.20
   4   1   7  176.38   11.30
  -5  -1  -7    1.30    6.30
   5   1   7   -0.90    6.50
  -6  -1  -7   47.30    8.80
   6   1   7   60.49   10.40
  -7  -1  -7  118.79   14.00
   7   1   7  110.79   13.50
  -8  -1  -7    1.70   10.40
   8   1   7   -8.20   11.70
  -9  -1  -7   26.80   13.10
   9   1   7    3.40   14.20
  11  -2  -7  128.19   15.70
 -11   2   7  136.29   15.60
  10  -2  -7   28.50   11.10
  10  -2  -7   15.90   10.70
 -10   2   7   27.90   10.00
   9  -2  -7   53.69    9.50
   9  -2  -7   30.10    9.30
  -9   2   7   27.20    9.10
   8  -2  -7  108.49   12.20
  -8   2   7   95.79   11.70
  -8   2   7   93.99   10.30
   7  -2  -7  238.88   13.00
   7  -2  -7  240.88   11.80
  -7   2   7  219.58   11.50
   6  -2  -7  869.11   22.80
   6  -2  -7  838.52   21.10
   5  -2  -7  307.67   12.40
   5  -2  -7  297.77   10.20
  -5   2   7  285.87   12.40
   4  -2  -7   57.29    7.20
   4  -2  -7   66.59    4.80
  -4   2   7   51.79    6.70
  -3   2   7    7.10    2.60
  -3   2   7   11.50    4.20
   2  -2  -7  231.28    9.20
  -2   2   7  226.28    9.70
   1  -2  -7  115.09    6.80
  -1   2   7  116.99    7.60
   0  -2  -7 1930.51   37.80
   0  -2  -7 1856.01   34.00
   0  -2  -7 1935.81   36.80
   0   2   7 1932.41   38.30
   0   2   7 1929.71   34.10
  -1  -2  -7 2373.06   45.80
  -1  -2  -7 2351.56   43.60
   1   2   7 2322.37   42.80
  -2  -2  -7   55.19    6.30
  -2  -2  -7   50.89    5.00
   2   2   7   45.70    6.40
  -3  -2  -7   89.99    5.80
  -3  -2  -7   96.69    9.10
   3   2   7   78.39   10.50
  -4  -2  -7  113.59   11.30
   4   2   7  127.59   10.70
  -5  -2  -7  268.87   15.10
   5   2   7  255.57   14.90
  -6  -2  -7   84.89   11.30
   6   2   7   86.49   12.00
  -7  -2  -7  333.57   20.40
   7   2   7  285.67   20.80
  -8  -2  -7  145.09   16.10
   8   2   7  146.69   17.80
  -9  -2  -7    7.80   13.80
   9   2   7   12.20   15.30
  11  -3  -7  198.98   22.10
  10  -3  -7   66.09   11.50
  10  -3  -7   88.89   12.40
   9  -3  -7   97.79   11.50
   9  -3  -7  131.29   13.30
   8  -3  -7   35.70    8.10
   8  -3  -7   37.10    7.00
   7  -3  -7  345.27   15.40
   7  -3  -7  369.26   13.60
   6  -3  -7   62.49    7.30
   6  -3  -7   79.89    6.90
  -6   3   7   62.59    8.10
   5  -3  -7   19.10    5.40
   5  -3  -7   36.00    4.30
  -5   3   7   38.90    5.50
   4  -3  -7   -2.20    4.00
   4  -3  -7    4.20    2.10
  -4   3   7   -4.80    2.90
  -4   3   7    0.70    4.10
   3  -3  -7    7.10    4.30
  -3   3   7    2.40    4.10
   2  -3  -7   12.00    4.00
  -2   3   7   18.90    4.90
   1  -3  -7  143.59    7.40
   0  -3  -7  910.51   20.20
   0  -3  -7  907.51   22.40
   0  -3  -7  883.51   18.00
   0   3   7  906.61   22.20
   0   3   7  939.01   18.00
  -1  -3  -7  289.17   12.20
  -1  -3  -7  269.57    9.20
   1   3   7  291.07    9.60
  -2  -3  -7  195.78    7.50
  -2  -3  -7  194.08   11.00
   2   3   7  196.58    9.60
  -3  -3  -7   24.20    3.60
  -3  -3  -7   29.60    6.40
   3   3   7   25.10    6.30
  -4  -3  -7   17.20    6.80
   4   3   7   31.70    7.40
  -5  -3  -7  220.38   15.40
   5   3   7  242.08   15.30
  -6  -3  -7  420.96   21.50
   6   3   7  458.15   21.90
  -7  -3  -7  104.09   13.60
   7   3   7  119.89   15.20
  -8  -3  -7   75.69   14.90
  11  -4  -7  125.89   15.50
  10  -4  -7  414.46   22.10
   9  -4  -7   96.39   11.80
   9  -4  -7   80.49   12.70
   8  -4  -7  576.44   20.90
   8  -4  -7  563.14   17.60
   7  -4  -7  875.51   24.60
   7  -4  -7  876.81   21.40
  -7   4   7  856.41   21.30
   6  -4  -7  722.53   21.40
   6  -4  -7  736.83   17.40
  -6   4   7  737.03   19.00
   5  -4  -7  249.78   12.10
   5  -4  -7  251.87    7.60
  -5   4   7  244.48   11.00
   4  -4  -7   31.00    5.50
   3  -4  -7   76.39    7.70
  -3   4   7   67.29    7.80
   2  -4  -7   18.40    6.60
  -2   4   7   10.00    4.90
   1  -4  -7   55.89    6.20
   1  -4  -7   61.29    7.90
   0  -4  -7  159.98   10.40
   0  -4  -7  167.98    7.80
  -1  -4  -7   38.00    6.40
  -1  -4  -7   33.50    4.30
   1   4   7   46.20    5.50
  -2  -4  -7  190.18    7.20
  -2  -4  -7  191.78   11.90
   2   4   7  187.28   10.80
  -3  -4  -7   94.79   11.30
   3   4   7   90.39   10.30
  -4  -4  -7  159.18   13.90
   4   4   7  149.88   13.30
  -5  -4  -7  193.98   16.20
   5   4   7  205.28   16.40
  -6  -4  -7  174.58   18.00
   6   4   7  172.48   18.80
  -7  -4  -7   48.70   13.00
   7   4   7   60.19   14.60
   8   4   7   92.69   18.80
  12  -5  -7    8.60   15.20
  11  -5  -7  201.78   21.70
  10  -5  -7  161.88   18.80
   9  -5  -7  322.07   19.40
   8  -5  -7   69.79    9.70
   7  -5  -7   14.10    6.80
   6  -5  -7  415.06   13.00
   6  -5  -7  375.26   16.10
  -6   5   7  399.56   14.00
   5  -5  -7  157.88   10.90
  -5   5   7  144.49    9.50
   4  -5  -7   49.00    6.70
  -4   5   7   48.00    6.40
   3  -5  -7    6.40    4.50
   2  -5  -7  101.89    7.80
   1  -5  -7   72.29    7.30
   1  -5  -7   91.49    9.70
   0  -5  -7 3340.87   60.59
   0  -5  -7 3320.67   65.19
  -1  -5  -7  519.65   18.90
  -1  -5  -7  525.45   13.30
   1   5   7  534.35   15.60
  -2  -5  -7    4.60    6.40
   2   5   7   10.00    6.10
  -3  -5  -7  262.87   16.00
   3   5   7  284.57   14.80
  -4  -5  -7  134.89   15.00
   4   5   7  139.69   14.70
  -5  -5  -7   88.19   12.90
  -6  -5  -7   45.80   12.10
   6   5   7   84.29   15.60
   7   5   7  127.19   18.60
  11  -6  -7   28.70   13.70
  10  -6  -7   -5.40   10.70
   9  -6  -7    4.00    9.80
   8  -6  -7  103.09   17.40
   7  -6  -7  120.99   13.30
   6  -6  -7  349.77   16.30
   5  -6  -7  519.35   18.20
   4  -6  -7  417.46   15.30
   3  -6  -7  635.34   18.30
   2  -6  -7 1229.08   27.70
   2  -6  -7 1250.67   30.90
   1  -6  -7 2701.53   56.09
   1  -6  -7 2756.52   51.69
   0  -6  -7  112.59    7.10
   0  -6  -7   95.49   11.10
  -1  -6  -7  194.18   14.10
  -2  -6  -7    0.30    7.30
  -3  -6  -7   56.99   10.30
   3   6   7   58.59   10.00
  -4  -6  -7   14.30   10.10
   4   6   7   27.90   10.80
  -5  -6  -7   -2.00   10.40
   5   6   7  -12.10   12.00
  -6  -6  -7   85.49   15.80
  11  -7  -7    4.10   12.90
  10  -7  -7    1.30   11.50
   9  -7  -7  102.29   13.60
   8  -7  -7   12.70    9.10
   7  -7  -7   31.10    8.40
   6  -7  -7   24.20    7.50
   5  -7  -7   15.20    6.80
   4  -7  -7  471.55   16.90
   3  -7  -7    5.90    5.00
   2  -7  -7   15.80    4.90
   2  -7  -7   37.40    7.70
   1  -7  -7    9.80    4.20
   1  -7  -7   20.20    7.30
   0  -7  -7   38.00    8.60
  -1  -7  -7    2.90    8.60
  -2  -7  -7   15.20    9.10
  -3  -7  -7    9.60    9.80
  -4  -7  -7   48.40   12.00
  -5  -7  -7  101.49   16.10
  11  -8  -7  196.28   24.20
  10  -8  -7   52.09   13.40
   9  -8  -7   96.29   13.70
   8  -8  -7  172.18   17.70
   7  -8  -7  241.78   17.60
   6  -8  -7   46.60    9.10
   5  -8  -7  115.59   12.40
   4  -8  -7   63.59    8.00
   3  -8  -7   25.10    7.30
   3  -8  -7    6.70    7.50
   2  -8  -7    2.90    4.80
   2  -8  -7    9.20    7.90
   0  -8  -7  176.08   16.30
  -1  -8  -7  130.39   16.20
  -2  -8  -7   65.59   12.00
  -3  -8  -7   30.40   11.80
  10  -9  -7   74.99   15.00
   9  -9  -7  319.47   22.70
   8  -9  -7  129.49   14.30
   7  -9  -7   15.20    9.70
   6  -9  -7   20.80    8.80
   5  -9  -7   96.89   10.60
   4  -9  -7   35.40    9.40
   4  -9  -7   32.30    9.30
   3  -9  -7   19.50    9.00
   3  -9  -7   34.00    6.90
   2  -9  -7  359.46   20.60
   1  -9  -7   55.79   11.50
   0  -9  -7   58.59   11.10
  -1  -9  -7  225.48   19.90
  -2  -9  -7   85.09   14.00
   9 -10  -7  317.47   24.70
   8 -10  -7   77.29   13.20
   7 -10  -7   75.89   12.20
   6 -10  -7  182.98   16.90
   5 -10  -7  186.58   15.40
   4 -10  -7   43.50   10.00
   4 -10  -7   42.30   11.00
   3 -10  -7   30.40   11.00
   2 -10  -7   22.10   10.80
   1 -10  -7   -1.70   10.80
   0 -10  -7   10.40   11.20
  -1 -10  -7   42.50   15.00
   8 -11  -7   77.49   14.10
   7 -11  -7  -15.80   10.70
   6 -11  -7  154.88   17.20
   5 -11  -7  121.19   14.60
   4 -11  -7   50.89   13.50
   3 -11  -7   67.79   13.50
   2 -11  -7  113.59   14.80
   1 -11   8   -4.10   13.30
   3 -11   8   22.80   12.30
   3 -11   8   22.20   12.00
   4 -11   8    0.60   13.00
   5 -11   8  104.49   16.90
   6 -11   8   14.80   13.10
   7 -11   8   -4.70   13.70
  -1 -10   8   71.89   15.70
   0 -10   8  324.47   24.20
   1 -10   8   34.90   12.20
   2 -10   8   19.20   10.40
   3 -10   8   18.60   10.00
   3 -10   8    9.20   11.20
   4 -10   8   54.19   12.70
   5 -10   8   77.79   13.90
   6 -10   8   46.70   13.00
   7 -10   8  285.97   23.50
   8 -10   8   30.60   15.40
   9 -10   8   80.09   28.00
  -3  -9   8   39.70   15.30
  -2  -9   8   30.50   13.90
  -1  -9   8  554.74   27.20
   0  -9   8  212.18   19.90
   1  -9   8   51.09   11.30
   2  -9   8  120.99   14.90
   3  -9   8   32.10   11.60
   3  -9   8   30.80   10.60
   4  -9   8   -7.90    7.20
   4  -9   8   -2.60    9.40
   5  -9   8    9.50   10.20
   6  -9   8   40.60   12.10
   7  -9   8    0.40   12.20
   8  -9   8   -3.20   13.60
   9  -9   8  -20.40   13.90
  -4  -8   8  243.68   25.40
  -3  -8   8   -3.40   12.10
  -2  -8   8   96.99   14.20
  -1  -8   8  561.84   25.30
   0  -8   8  543.15   33.80
   1  -8   8  419.56   19.80
   2  -8   8  598.24   21.50
   3  -8   8  201.98   16.20
   3  -8   8  207.88   13.40
   4  -8   8   39.20   10.60
   4  -8   8   44.30    7.60
   5  -8   8   11.30    7.40
   5  -8   8    7.50   15.10
   6  -8   8    9.00   10.20
   7  -8   8   11.60   11.50
   8  -8   8   15.10   12.10
   9  -8   8   26.30   14.60
  10  -8   8   41.00   16.70
  -5  -7   8   43.70   15.20
  -4  -7   8  172.18   21.20
  -3  -7   8  465.35   24.60
  -2  -7   8  128.29   14.10
  -1  -7   8   14.60    9.10
   0  -7   8  182.18   14.50
   1  -7   8  113.69   12.10
   2  -7   8   16.20    6.90
   3  -7   8   76.89   10.60
   3  -7   8   90.79   10.40
   4  -7   8   -3.30    8.30
   4  -7   8    3.50    5.20
   5  -7   8    9.30    5.20
   5  -7   8    9.40    8.30
   6  -7   8  729.43   27.00
   7  -7   8  338.67   21.80
   8  -7   8  172.28   20.70
   9  -7   8   -4.50   12.70
  10  -7   8   20.60   15.00
  -6  -6   8   -5.60   12.50
  -5  -6   8   -3.80   11.00
  -4  -6   8   11.00   10.40
  -3  -6   8   -0.50    9.90
   2   6  -8   48.80    6.90
  -2  -6   8   55.89   10.30
   1   6  -8  103.29    9.30
  -1  -6   8  130.39   13.60
   0   6  -8  142.19   10.60
   0  -6   8  162.28   12.90
   1  -6   8  266.27   13.90
   2  -6   8    4.00    5.40
   3  -6   8    4.60    5.10
   3  -6   8    6.00    7.30
   4  -6   8 1711.73   36.70
   4  -6   8 1653.53   40.50
   5  -6   8 4900.31   94.39
   5  -6   8 4785.72   86.69
  -6   6  -8  245.28   11.60
   6  -6   8  208.88   16.80
  -7   6  -8   89.89   10.40
   7  -6   8   98.19   14.00
  -8   6  -8   22.30    8.20
   8  -6   8   14.80   11.60
  -9   6  -8   37.00   11.10
   9  -6   8   32.80   13.40
 -10   6  -8   20.90   12.30
  10  -6   8    6.50   15.50
 -11   6  -8   23.20   15.50
  -8  -5   8  -23.30   17.10
  -7  -5   8   12.80   13.50
  -6  -5   8   68.69   13.50
  -5  -5   8  136.59   16.30
  -4  -5   8    1.20    8.50
   3   5  -8   13.60    5.60
  -3  -5   8    6.90    7.90
   2   5  -8   19.30    5.40
  -2  -5   8   17.90    7.50
   1   5  -8   62.29    6.60
  -1  -5   8   58.09    8.60
   0   5  -8   48.20    6.30
   0  -5   8   41.70    7.40
  -1   5  -8  139.69    9.30
   1  -5   8  141.99   10.70
  -2   5  -8 1061.99   25.80
   2  -5   8 1069.49   25.60
   3  -5   8    5.60    4.70
   3  -5   8   -2.40    6.50
  -4   5  -8   84.99    6.40
   4  -5   8   80.39    8.30
   4  -5   8  105.99   11.90
  -5   5  -8    3.70    4.50
   5  -5   8    0.30    4.20
   5  -5   8    9.10    7.80
  -6   5  -8    4.80    5.00
   6  -5   8   -4.90    8.50
  -7   5  -8  108.89   11.00
   7  -5   8   95.19   13.20
  -8   5  -8    4.20    7.70
   8  -5   8    1.20   10.50
   9  -5   8    4.00   13.50
 -10   5  -8   37.80   12.60
  10  -5   8   22.50   15.10
 -11   5  -8   71.29   16.00
  -8  -4   8   44.00   14.90
  -7  -4   8   64.59   13.90
  -6  -4   8   90.89   12.90
  -5  -4   8  294.67   17.50
   4   4  -8  199.78   10.90
  -4  -4   8  196.98    9.60
  -4  -4   8  184.48   13.90
   3   4  -8    7.00    4.90
  -3  -4   8    3.50    6.70
  -3  -4   8   11.70    3.50
   2   4  -8  406.36   13.60
  -2  -4   8  397.76   16.50
   1   4  -8  780.52   19.80
  -1  -4   8  776.02   21.90
   0   4  -8  464.35   14.50
   0  -4   8  445.06   15.70
  -1   4  -8  275.07   11.50
   1  -4   8  267.37   12.00
  -2   4  -8   35.50    5.50
   2  -4   8   38.60    7.00
   2  -4   8   37.60    6.30
  -3   4  -8  125.99    5.60
  -3   4  -8  118.69    8.80
   3  -4   8  111.79    8.50
   3  -4   8  103.79   10.60
  -4   4  -8   -4.70    3.30
   4  -4   8   -1.00    4.20
   4  -4   8    8.20    7.00
  -5   4  -8  343.57   12.30
   5  -4   8  340.37   17.00
   5  -4   8  370.46   11.60
  -6   4  -8  130.59    9.80
   6  -4   8  111.19    7.40
   6  -4   8  127.49   14.20
  -7   4  -8   95.49   11.20
   7  -4   8  131.59   15.50
  -8   4  -8    7.70    7.70
   8  -4   8    2.60   10.30
  -9   4  -8  177.78   17.60
   9  -4   8  189.78   22.30
 -10   4  -8  141.89   16.10
  10  -4   8  144.89   19.10
 -11   4  -8  121.89   18.10
  -8  -3   8   15.30   12.80
  -7  -3   8   39.50   11.10
  -7  -3   8   41.00    8.00
  -6  -3   8   79.59    9.50
  -6  -3   8   72.89   11.10
   5   3  -8  182.48   10.20
  -5  -3   8  156.98   13.80
  -5  -3   8  157.58    9.30
   4   3  -8   31.40    5.50
  -4  -3   8   46.80    5.30
  -4  -3   8   45.50    8.80
   3   3  -8  858.81   21.20
  -3  -3   8  852.61   23.90
  -3  -3   8  879.31   18.40
   2   3  -8  434.66   13.70
  -2  -3   8  455.65   16.30
   1   3  -8  317.17   11.60
  -1  -3   8  307.97   12.90
   0   3  -8  560.84   15.90
   0  -3   8  582.14   16.90
  -1   3  -8  988.50   23.00
  -2   3  -8  628.64   12.50
  -2   3  -8  630.04   17.00
   2  -3   8  572.44   20.60
   2  -3   8  607.04   16.50
  -3   3  -8    6.00    3.40
  -3   3  -8    5.10    4.10
   3  -3   8   -2.30    3.80
   3  -3   8  -10.80    4.90
  -4   3  -8 1012.30   22.40
   4  -3   8 1004.80   26.80
   4  -3   8 1047.30   22.90
  -5   3  -8  771.62   20.10
   5  -3   8  780.52   23.80
   5  -3   8  780.32   18.60
  -6   3  -8   16.00    5.70
   6  -3   8    5.20    7.80
  -7   3  -8    8.90    6.90
   7  -3   8   25.40   10.00
  -8   3  -8    6.30    8.30
   8  -3   8    1.10   11.40
  -9   3  -8   51.99   11.80
   9  -3   8   52.29   14.50
 -10   3  -8   59.49   13.80
  10  -3   8   74.79   15.60
  -9  -2   8  106.29   14.20
  -8  -2   8    3.00   13.00
  -8  -2   8    2.80    8.20
  -7  -2   8   21.10    7.10
  -7  -2   8    6.00    9.30
   6   2  -8 1045.10   25.40
  -6  -2   8 1014.00   28.60
  -6  -2   8 1059.49   26.00
   5   2  -8  397.16   14.00
  -5  -2   8  379.56   13.20
  -5  -2   8  364.06   16.40
   4   2  -8  669.03   18.30
  -4  -2   8  661.43   20.40
  -4  -2   8  673.03   16.60
   3   2  -8  923.81   22.10
  -3  -2   8  933.31   24.20
   2   2  -8   25.40    5.10
  -2  -2   8   27.60    5.90
   1   2  -8  689.13   13.40
  -1  -2   8  686.33   18.70
   0   2  -8  627.64   11.90
   0  -2   8  619.34   18.00
  -1   2  -8 1607.54   28.20
  -1   2  -8 1546.65   36.10
   1  -2   8 1518.25   32.30
   1  -2   8 1564.14   32.40
  -2   2  -8 1438.86   27.40
  -2   2  -8 1471.65   30.60
   2  -2   8 1436.56   31.10
   2  -2   8 1428.86   30.10
  -3   2  -8  836.22   20.30
  -3   2  -8  841.92   18.60
   3  -2   8  796.72   19.40
   3  -2   8  783.12   24.40
  -4   2  -8   38.20    5.30
  -4   2  -8   33.00    5.50
   4  -2   8   33.20    7.10
   4  -2   8   34.60    5.20
  -5   2  -8   19.60    6.10
   5  -2   8   17.10    7.30
   5  -2   8   22.30    4.80
  -6   2  -8   22.10    6.90
   6  -2   8   18.10    8.40
  -7   2  -8   36.30    8.60
   7  -2   8   43.80   11.50
  -8   2  -8   79.79   11.80
   8  -2   8   95.59   15.30
  -9   2  -8   -8.40   10.20
   9  -2   8   -0.50   12.20
 -10   2  -8  185.28   23.50
  10  -2   8  261.37   25.70
 -10  -1   8   52.99   12.60
   9   1  -8   17.40   10.80
  -9  -1   8    5.90    9.40
  -8  -1   8  183.28   14.60
  -8  -1   8  174.98   17.20
   7   1  -8   17.00    6.70
   7   1  -8    7.70    7.70
  -7  -1   8   24.00    6.60
  -7  -1   8    7.80    8.10
   6   1  -8    5.90    5.80
   6   1  -8   -9.70    5.80
  -6  -1   8    2.30    4.90
  -6  -1   8    6.00    7.30
   5   1  -8   95.69    9.20
  -5  -1   8   88.39    7.80
  -5  -1   8   83.99   10.30
   4   1  -8  265.47   11.20
  -4  -1   8  258.17   12.80
   3   1  -8  142.69    8.50
  -3  -1   8  134.59    9.50
  -2  -1   8  232.28   10.70
   1   1  -8  417.46   12.90
  -1  -1   8  402.36   13.70
   0   1  -8  992.30   22.70
   0   1  -8 1053.99   20.00
   0  -1   8 1005.40   23.30
   0  -1   8 1011.80   21.90
  -1   1  -8  616.54   13.70
  -1   1  -8  591.44   15.70
   1  -1   8  586.34   15.90
   1  -1   8  583.64   15.50
  -2   1  -8  179.98    8.90
  -2   1  -8  191.18    7.90
   2  -1   8  178.58    8.90
   2  -1   8  206.58    9.70
  -3   1  -8   88.49    8.70
  -3   1  -8   87.89    7.40
   3  -1   8   93.29    9.20
   3  -1   8   79.09    7.40
  -4   1  -8 1019.60   23.50
  -4   1  -8 1042.70   24.60
   4  -1   8 1042.40   26.40
   4  -1   8 1004.20   23.50
  -5   1  -8  458.15   16.30
   5  -1   8  478.85   18.80
  -6   1  -8  315.97   15.40
   6  -1   8  300.97   18.00
  -7   1  -8   28.90    8.60
   7  -1   8   22.60   10.10
  -8   1  -8   -9.00    9.20
   8  -1   8    7.20   10.80
  -9   1  -8   80.19   13.30
   9  -1   8  103.89   15.80
 -10   1  -8  896.91   34.40
  10  -1   8  888.21   38.30
  11   0  -8   76.89   17.60
 -11   0   8  111.69   20.00
  10   0  -8   31.90   12.40
 -10   0   8   26.70   11.40
   9   0  -8   52.59   15.60
  -9   0   8   47.90   10.20
   8   0  -8   -7.00    7.70
   8   0  -8    5.60    7.50
  -8   0   8   -2.20    6.80
  -8   0   8    6.10    8.50
   7   0  -8   43.90    8.30
   7   0  -8   40.90    7.70
  -7   0   8   50.59    7.70
  -7   0   8   55.39    8.80
   6   0  -8  575.84   18.40
   6   0  -8  570.74   18.10
  -6   0   8  615.24   19.10
  -6   0   8  559.04   17.50
   5   0  -8  878.41   22.50
   5   0  -8  915.01   22.70
  -5   0   8  887.11   23.20
   4   0  -8  868.61   21.70
  -4   0   8  919.11   22.70
   3   0  -8   63.89    7.20
  -3   0   8   73.09    8.00
  -2   0   8    3.30    5.10
   1   0  -8  666.43   16.90
  -1   0   8  656.43   17.50
   0   0  -8  145.19    7.90
   0   0  -8  156.78    6.90
   0   0   8  155.48    6.90
   0   0   8  155.28    8.30
  -1   0  -8  944.91   20.50
  -1   0  -8  958.20   21.40
   1   0   8  915.61   22.00
   1   0   8  944.01   20.60
  -2   0  -8  269.07   10.10
  -2   0  -8  260.77    9.70
   2   0   8  255.87   10.40
   2   0   8  261.37   10.80
  -3   0  -8   96.99    7.20
   3   0   8   95.09    9.50
   3   0   8  107.89    9.50
  -4   0  -8  214.18   11.40
   4   0   8  180.88   12.20
  -5   0  -8  445.46   17.00
   5   0   8  447.46   18.20
  -6   0  -8  314.77   16.30
   6   0   8  303.77   17.30
  -7   0  -8  558.54   23.20
   7   0   8  561.84   23.80
  -8   0  -8  138.09   14.80
   8   0   8  141.19   18.80
  -9   0  -8   13.10   11.60
   9   0   8   20.80   14.60
  11  -1  -8   78.59   15.50
 -11   1   8   76.89   22.80
  10  -1  -8   93.99   13.60
 -10   1   8   96.79   12.90
   9  -1  -8  264.17   17.80
   9  -1  -8  268.27   17.50
  -9   1   8  208.48   17.10
   8  -1  -8   53.19   12.40
   8  -1  -8   51.39    8.80
  -8   1   8   46.50    8.40
  -8   1   8   46.80    8.50
   7  -1  -8    9.20    6.50
   7  -1  -8   13.10    5.90
  -7   1   8   -8.70    5.70
   6  -1  -8  445.46   16.00
   6  -1  -8  446.66   15.10
  -6   1   8  448.86   15.70
   5  -1  -8 1333.77   28.50
   5  -1  -8 1368.26   30.50
  -5   1   8 1301.57   29.70
   4  -1  -8  161.78    9.40
  -4   1   8  169.88    9.80
   3  -1  -8   52.89    6.70
  -2   1   8  243.08   10.50
  -2   1   8  254.37    7.20
   1  -1  -8  113.79    7.50
  -1   1   8  109.39    5.00
  -1   1   8  120.39    8.20
   0  -1  -8   87.09    6.50
   0  -1  -8   84.79    6.40
   0   1   8   82.19    7.70
   0   1   8   86.89    5.30
  -1  -1  -8   67.49    6.00
  -1  -1  -8   64.19    6.60
   1   1   8   70.59    6.20
   1   1   8   61.09    7.60
  -2  -1  -8  829.02   18.80
   2   1   8  800.32   20.50
   2   1   8  803.52   19.60
  -3  -1  -8  453.45   15.20
  -3  -1  -8  458.65   12.90
   3   1   8  447.96   15.00
   3   1   8  471.95   15.50
  -4  -1  -8   14.70    3.80
  -4  -1  -8    8.30    5.90
   4   1   8   11.60    6.60
  -5  -1  -8    1.60    6.50
   5   1   8   -3.40    7.20
  -6  -1  -8  281.77   16.80
   6   1   8  284.37   17.30
  -7  -1  -8  592.24   24.80
   7   1   8  614.44   40.40
  -8  -1  -8   -4.00   11.10
   8   1   8   19.90   13.50
  -9  -1  -8  139.89   16.70
   9   1   8  165.48   19.90
  10  -2  -8  369.16   20.50
  10  -2  -8  325.77   22.00
   9  -2  -8   52.29    9.50
   9  -2  -8   48.70   10.40
   8  -2  -8  159.88   12.10
   8  -2  -8  165.48   13.90
  -8   2   8  140.29   11.60
   7  -2  -8  102.39   11.30
   7  -2  -8  116.09    9.40
  -7   2   8   99.99   10.00
   6  -2  -8    6.10    5.90
   6  -2  -8   14.80    4.60
  -6   2   8   14.40    5.60
   5  -2  -8   61.29    6.00
   5  -2  -8   84.99    9.20
  -5   2   8   71.29    8.30
   4  -2  -8   50.69    6.50
  -4   2   8   48.30    6.30
   3  -2  -8   14.70    4.40
  -3   2   8   20.40    5.90
   2  -2  -8   64.39    7.00
  -2   2   8   67.39    8.10
   1  -2  -8   36.40    5.00
  -1   2   8   33.00    5.20
   0  -2  -8   -2.70    3.90
   0  -2  -8    6.20    3.40
   0   2   8   11.90    2.80
   0   2   8   -2.40    4.10
  -1  -2  -8   35.70    5.80
  -1  -2  -8   40.60    4.60
   1   2   8   27.30    5.40
   1   2   8   41.00    5.70
  -2  -2  -8   -3.20    3.10
  -2  -2  -8    1.70    4.50
   2   2   8    3.70    4.30
  -3  -2  -8  324.07   14.00
  -3  -2  -8  324.57   10.30
   3   2   8  316.07   13.30
  -4  -2  -8   12.30    6.60
   4   2   8    6.50    6.40
  -5  -2  -8    0.70    7.40
   5   2   8    6.20    7.40
  -6  -2  -8   56.09   14.90
   6   2   8   76.79   12.10
  -7  -2  -8   23.00   10.60
   7   2   8   -1.20   11.30
  -8  -2  -8   29.30   12.80
   8   2   8   61.19   14.60
   9   2   8   30.80   18.60
  11  -3  -8  -21.80   13.10
  10  -3  -8   91.79   13.10
   9  -3  -8   20.10    7.80
   8  -3  -8   43.00    6.90
   8  -3  -8   31.50    8.10
  -8   3   8   39.40    8.90
   7  -3  -8   50.59    8.30
  -7   3   8   56.79    7.10
   6  -3  -8  552.14   14.50
   6  -3  -8  515.25   18.10
  -6   3   8  526.65   16.00
   5  -3  -8  650.23   19.00
   5  -3  -8  641.94   14.30
  -5   3   8  598.24   17.40
   4  -3  -8  627.34   18.10
  -4   3   8  609.84   17.20
   3  -3  -8  435.16   14.00
  -3   3   8  417.36   14.10
   2  -3  -8   68.79    7.20
  -2   3   8   71.59    7.70
   1  -3  -8 1305.57   31.50
   1  -3  -8 1427.16   30.70
  -1   3   8 1412.26   30.70
   0  -3  -8 3412.26   60.49
   0  -3  -8 3490.75   63.59
   0  -3  -8 3457.65   65.79
   0   3   8 3568.84   60.49
   0   3   8 3523.85   65.99
  -1  -3  -8  114.49    9.70
  -1  -3  -8  126.19    7.20
   1   3   8  110.79    7.20
  -2  -3  -8  515.65   13.40
  -2  -3  -8  534.65   17.40
   2   3   8  517.85   15.20
  -3  -3  -8   61.09    8.00
  -3  -3  -8   75.19    5.80
   3   3   8   71.49    9.30
  -4  -3  -8    6.40    7.10
   4   3   8   19.20    7.40
  -5  -3  -8    5.20    8.10
   5   3   8    1.10    7.90
  -6  -3  -8    2.20    9.40
   6   3   8   17.90   11.80
  -7  -3  -8    3.40   10.60
   7   3   8   19.10   12.90
  -8  -3  -8    6.70   13.20
   8   3   8   14.90   15.30
  11  -4  -8   15.30   13.30
  10  -4  -8   10.70   10.10
   9  -4  -8    9.90    9.00
   8  -4  -8   31.60    8.90
   7  -4  -8  303.47   15.80
  -7   4   8  295.37   12.50
   6  -4  -8  201.58   10.60
   6  -4  -8  190.48   12.80
  -6   4   8  201.28   10.60
   5  -4  -8   43.40    6.60
  -5   4   8   44.70    6.50
   4  -4  -8  293.77   12.90
  -4   4   8  283.87   12.00
   3  -4  -8  165.68    9.60
  -3   4   8  171.38   10.20
   2  -4  -8   52.59    6.80
  -2   4   8   65.79    7.30
   1  -4  -8 1219.98   28.70
   1  -4  -8 1183.38   26.40
  -1   4   8 1187.88   28.30
   0  -4  -8  164.78    8.70
   0  -4  -8  187.08   11.20
  -1  -4  -8  168.58   12.00
  -1  -4  -8  167.78    8.00
   1   4   8  171.18    8.70
  -2  -4  -8  538.85   13.30
  -2  -4  -8  496.55   18.30
   2   4   8  499.15   17.80
  -3  -4  -8  295.37   15.60
   3   4   8  312.27   14.40
  -4  -4  -8  196.58   15.60
   4   4   8  227.98   15.10
  -5  -4  -8   80.89   11.90
   5   4   8   84.69   12.10
  -6  -4  -8   15.90   10.80
   6   4   8    7.00   12.20
  -7  -4  -8    6.20   11.70
   7   4   8   27.60   14.20
  11  -5  -8   47.80   13.90
  10  -5  -8    1.30   10.10
   9  -5  -8   29.20   10.20
   8  -5  -8  135.19   15.00
   7  -5  -8  666.73   22.80
  -7   5   8  671.23   18.70
   6  -5  -8   20.90    6.80
  -6   5   8   25.10    6.20
   5  -5  -8  128.69   10.70
  -5   5   8  114.99    9.40
   4  -5  -8  762.12   21.30
  -4   5   8  728.73   20.30
   3  -5  -8  164.28   10.10
  -3   5   8  166.08   10.80
   2  -5  -8  562.74   16.30
   1  -5  -8  252.07   10.50
   1  -5  -8  267.27   13.60
   0  -5  -8  623.44   20.40
   0  -5  -8  615.34   16.90
  -1  -5  -8 2322.87   43.50
  -1  -5  -8 2280.37   49.70
  -2  -5  -8   25.60    7.30
   2   5   8   32.50    7.00
  -3  -5  -8   54.39   10.00
   3   5   8   39.90    8.30
  -4  -5  -8  296.87   18.80
   4   5   8  267.47   17.50
  -5  -5  -8  366.96   21.90
   5   5   8  333.87   23.10
  -6  -5  -8   38.20   12.70
   7   5   8   69.09   18.50
  11  -6  -8  214.78   23.20
  10  -6  -8   36.20   12.20
   9  -6  -8  -13.40    9.50
   8  -6  -8   83.69   11.30
   7  -6  -8    5.40    7.40
   6  -6  -8   34.00    7.80
   5  -6  -8    9.30    6.30
   4  -6  -8    1.90    5.30
   3  -6  -8    7.40    4.90
   2  -6  -8  325.67   15.80
   2  -6  -8  338.27   12.60
   1  -6  -8    9.90    6.40
   0  -6  -8   41.90    6.10
   0  -6  -8   34.10    8.50
  -1  -6  -8    2.70    7.00
  -3  -6  -8   58.49   10.60
   3   6   8   42.40   12.80
  -4  -6  -8   69.99   12.40
  -5  -6  -8  193.18   19.80
  11  -7  -8  513.25   29.10
  10  -7  -8   88.79   14.70
   9  -7  -8  189.58   19.40
   8  -7  -8   72.99   11.70
   7  -7  -8   50.39   11.90
   6  -7  -8   99.59   12.60
   5  -7  -8  440.26   17.80
   4  -7  -8  249.58   13.30
   3  -7  -8    0.80    5.30
   2  -7  -8   45.80    8.80
   1  -7  -8   34.40    5.60
   1  -7  -8   25.30    8.10
   0  -7  -8  125.69   14.70
  -1  -7  -8  108.99   12.50
  -2  -7  -8  124.49   16.10
  -3  -7  -8  136.99   18.40
  -4  -7  -8   28.50   12.30
  10  -8  -8   33.70   12.80
   9  -8  -8   26.70   11.70
   8  -8  -8   19.90   10.20
   7  -8  -8  193.48   16.90
   6  -8  -8  244.38   25.60
   5  -8  -8   11.10    7.00
   4  -8  -8   43.10    7.70
   3  -8  -8   58.69    7.70
   2  -8  -8   96.99    9.60
   2  -8  -8   81.39   11.30
   1  -8  -8  271.87   18.20
   0  -8  -8  191.48   17.50
  -1  -8  -8   38.70   10.70
  -2  -8  -8   -0.30   10.60
  -3  -8  -8    9.90   12.20
  10  -9  -8   22.30   16.10
   9  -9  -8  104.29   15.40
   8  -9  -8   32.90   11.60
   7  -9  -8   97.29   12.10
   6  -9  -8  351.36   18.90
   5  -9  -8  154.38   16.10
   4  -9  -8  108.89   12.30
   4  -9  -8  126.89   13.30
   3  -9  -8  155.88   16.70
   3  -9  -8  117.29   11.50
   2  -9  -8  305.47   20.80
   1  -9  -8  339.67   21.40
   0  -9  -8   30.40   10.50
  -1  -9  -8   -7.70   11.20
  -2  -9  -8   81.49   14.90
   9 -10  -8   32.20   13.30
   8 -10  -8    3.50   10.90
   7 -10  -8  -18.40    9.70
   6 -10  -8   15.10    9.60
   5 -10  -8   54.79    9.90
   5 -10  -8   79.79   13.50
   4 -10  -8  178.88   18.90
   4 -10  -8  136.29   18.60
   3 -10  -8   69.49   13.20
   2 -10  -8   11.60   11.50
   1 -10  -8   14.10   11.40
   0 -10  -8  185.98   22.40
   6 -11  -8   18.70   11.40
   6 -11  -8   40.30   13.00
   5 -11  -8   66.29   14.20
   4 -11  -8  158.18   17.70
   3 -11  -8   80.59   14.40
   1 -11   9  213.98   23.50
   2 -11   9  114.39   16.20
   3 -11   9   12.50   11.50
   3 -11   9   34.50   13.80
   4 -11   9    5.70   14.30
   5 -11   9   67.49   15.80
   6 -11   9   46.70   14.40
  -1 -10   9   79.99   15.70
   0 -10   9    5.10   12.40
   1 -10   9   50.49   13.00
   2 -10   9   81.69   13.20
   3 -10   9  -10.50   10.70
   3 -10   9    2.40    9.70
   4 -10   9   89.59   15.30
   4 -10   9   66.39   13.40
   5 -10   9   60.09   14.00
   6 -10   9  -13.70   12.30
   7 -10   9  -16.70   12.30
   8 -10   9   22.90   15.70
  -2  -9   9   18.00   13.40
  -1  -9   9   43.20   12.90
   0  -9   9   22.70   11.20
   1  -9   9   88.09   13.30
   2  -9   9  269.47   18.50
   3  -9   9  195.48   19.10
   3  -9   9  169.38   18.50
   4  -9   9   95.39   14.50
   4  -9   9   81.79   10.60
   5  -9   9  312.47   21.60
   6  -9   9  643.64   28.40
   7  -9   9   93.99   16.40
   8  -9   9  144.49   19.10
   9  -9   9   33.40   16.10
  -4  -8   9   50.59   15.20
  -3  -8   9   36.40   13.40
  -2  -8   9    7.60   11.40
  -1  -8   9   91.59   13.10
   0  -8   9   59.99   11.60
   1  -8   9   17.30    9.10
   2  -8   9   45.70    9.00
   3  -8   9   21.30    7.70
   4  -8   9    5.80    6.30
   4  -8   9   -3.10   10.80
   5  -8   9  422.06   23.20
   6  -8   9  129.09   18.60
   7  -8   9   98.89   15.90
   8  -8   9   23.40   12.80
   9  -8   9   30.00   15.50
  -5  -7   9  241.18   24.00
  -4  -7   9   37.90   13.20
  -3  -7   9   15.10   11.10
  -2  -7   9    8.20    9.80
  -1  -7   9  327.27   22.40
   0  -7   9   55.59   10.60
   1  -7   9   12.90    7.90
   2  -7   9   22.80    7.60
   3  -7   9   -5.50    8.40
   3  -7   9    0.00    6.10
   4  -7   9  110.59   10.20
   4  -7   9  104.59   13.00
   5  -7   9   87.49   12.50
   5  -7   9   79.99    7.80
   6  -7   9  242.78   22.30
   7  -7   9 1813.32   48.30
   8  -7   9  144.89   20.10
   9  -7   9   19.70   15.10
  10  -7   9  102.69   18.30
  -6  -6   9   29.00   14.10
  -5  -6   9    9.60   12.50
  -4  -6   9   95.79   14.00
   3   6  -9  135.99   12.60
  -3  -6   9  152.08   17.30
   2   6  -9  151.48   11.40
  -2  -6   9  135.59   14.60
   1   6  -9  123.59   10.70
  -1  -6   9  117.39   13.60
   0   6  -9  142.59   10.60
   0  -6   9  139.69   12.90
  -1   6  -9   15.60    6.10
   1  -6   9   30.80    7.80
   2  -6   9  121.89   10.90
   3  -6   9   15.30    8.30
   3  -6   9   -1.50    5.10
   4  -6   9  293.47   16.80
   5  -6   9   65.39    7.00
   5  -6   9   56.09   11.20
   6  -6   9   51.39   11.10
   7  -6   9   63.19   13.10
   8  -6   9   12.30   12.10
   9  -6   9   97.59   16.70
  10  -6   9   21.50   15.50
  -7  -5   9  -17.10   12.80
  -6  -5   9   -3.60   11.50
  -5  -5   9  255.17   19.60
   4   5  -9   47.40    7.90
  -4  -5   9   53.09   17.10
   3   5  -9  212.68   12.30
  -3  -5   9  178.48   15.70
   2   5  -9  159.28   10.70
  -2  -5   9  173.18   13.80
   1   5  -9   52.59    6.90
  -1  -5   9   39.00    8.10
   0   5  -9  219.08   11.50
   0  -5   9  228.98   13.40
  -1   5  -9  604.94   18.40
   1  -5   9  595.44   19.30
  -2   5  -9  269.57   12.70
   2  -5   9  254.77   12.60
   2  -5   9  269.87   14.60
   3  -5   9   43.20    8.70
   3  -5   9   45.30    6.70
   4  -5   9  554.94   16.40
   4  -5   9  542.45   20.60
  -5   5  -9   39.40    5.70
   5  -5   9   31.30    9.30
  -6   5  -9   88.99    9.40
   6  -5   9  106.99   13.40
  -7   5  -9    3.10    6.60
   7  -5   9   -9.70   10.70
  -8   5  -9   14.90    8.50
   8  -5   9   15.40   12.40
  -9   5  -9   68.19   12.30
   9  -5   9   60.99   15.30
 -10   5  -9   10.70   13.10
  10  -5   9   22.20   15.80
 -11   5  -9  268.87   29.10
  -8  -4   9   62.89   16.70
  -7  -4   9    6.60   12.80
  -6  -4   9   45.50   12.00
   5   4  -9    2.60    6.70
  -5  -4   9    1.00    9.10
   4   4  -9   19.40    6.00
  -4  -4   9    1.30    7.60
   3   4  -9   94.09    9.30
  -3  -4   9   91.19   12.20
   2   4  -9  546.15   16.70
  -2  -4   9  548.45   19.30
   1   4  -9   71.49    8.40
  -1  -4   9   75.39    9.30
   0   4  -9  227.98   11.00
   0  -4   9  230.18   12.70
  -1   4  -9  578.14   17.20
   1  -4   9  540.35   17.50
  -2   4  -9    3.50    5.00
   2  -4   9    0.70    5.70
   2  -4   9    2.40    4.80
  -3   4  -9   11.90    5.00
  -3   4  -9   21.60    3.40
   3  -4   9   19.50    5.40
   3  -4   9   14.10    6.90
  -4   4  -9  144.49    7.60
   4  -4   9  150.08    9.50
   4  -4   9  139.29   13.10
  -5   4  -9   73.59    8.40
   5  -4   9   71.99    8.00
   5  -4   9   85.39   10.90
  -6   4  -9   68.09    9.40
   6  -4   9  102.49   14.60
  -7   4  -9  268.57   14.50
   7  -4   9  268.97   19.40
  -8   4  -9   36.20    9.40
   8  -4   9   29.90   12.30
  -9   4  -9   39.20   11.20
   9  -4   9   57.29   15.20
 -10   4  -9   44.50   13.70
  10  -4   9   25.00   15.40
  -8  -3   9  141.99   17.40
  -7  -3   9    1.00   11.20
   6   3  -9  177.78   13.30
  -6  -3   9  145.79   16.00
   5   3  -9  862.71   22.40
  -5  -3   9  882.91   21.80
  -5  -3   9  810.12   26.20
   4   3  -9   37.70    6.40
  -4  -3   9   50.09    6.40
  -4  -3   9   34.00    8.30
   3   3  -9   -0.30    5.00
  -3  -3   9    2.20    6.50
   2   3  -9   -3.20    4.10
  -2  -3   9   -1.50    5.90
   1   3  -9    5.10    4.40
  -1  -3   9    4.00    5.40
   0   3  -9   95.59    8.40
   0  -3   9   91.19    9.30
  -1   3  -9  143.49    9.20
   1  -3   9  147.49   10.40
   1  -3   9  155.48    9.80
  -2   3  -9   76.89    4.40
  -2   3  -9   62.19    7.50
   2  -3   9   61.49    8.80
   2  -3   9   72.29    8.10
  -3   3  -9   50.39    5.80
  -3   3  -9   41.50    5.90
   3  -3   9   48.40    6.50
   3  -3   9   43.80    7.50
  -4   3  -9  868.01   20.30
  -4   3  -9  901.31   22.90
   4  -3   9  859.51   25.00
  -5   3  -9  923.21   22.40
   5  -3   9  910.91   26.50
   5  -3   9  856.91   24.00
  -6   3  -9  303.07   13.60
   6  -3   9  286.37   11.60
   6  -3   9  299.77   17.50
  -7   3  -9   23.60    7.60
   7  -3   9   21.90   10.40
  -8   3  -9   19.50    9.50
   8  -3   9   33.20   13.00
  -9   3  -9   33.20   11.80
   9  -3   9    0.40   13.70
 -10   3  -9  117.59   16.10
  10  -3   9  117.39   18.00
  -8  -2   9  153.28   20.30
   7   2  -9  232.58   17.60
  -7  -2   9  276.17   14.40
  -7  -2   9  267.47   18.50
   6   2  -9 1852.91   39.90
  -6  -2   9 1850.91   43.10
  -6  -2   9 1839.72   39.20
   5   2  -9  541.85   17.50
  -5  -2   9  562.24   20.20
  -5  -2   9  525.35   15.70
   4   2  -9  191.08   10.90
  -4  -2   9  199.38   13.50
   3   2  -9   54.09    6.50
  -3  -2   9   53.49    8.30
   2   2  -9    0.40    4.20
  -2  -2   9   -2.00    5.20
   1   2  -9  100.69    8.30
   1   2  -9  107.19    4.70
   1   2  -9  104.89    4.60
  -1  -2   9  102.99    9.10
   0   2  -9  258.77    6.60
   0   2  -9  262.67    6.70
   0   2  -9  254.07   10.70
   0  -2   9  258.47   11.50
  -1   2  -9   19.00    3.10
  -1   2  -9   15.20    4.30
   1  -2   9   13.50    5.20
   1  -2   9   11.60    4.80
  -2   2  -9  277.57   11.30
  -2   2  -9  268.17    8.90
   2  -2   9  287.97   12.60
   2  -2   9  291.77   11.70
  -3   2  -9  238.48   10.90
  -3   2  -9  229.98    9.30
   3  -2   9  232.18   12.50
   3  -2   9  238.08   10.90
  -4   2  -9   15.60    4.90
  -4   2  -9   15.20    6.40
   4  -2   9   10.60    6.70
   4  -2   9   11.30    5.20
  -5   2  -9    8.70    5.80
   5  -2   9    2.40    7.20
  -6   2  -9  639.24   20.70
   6  -2   9  643.94   24.00
  -7   2  -9  556.94   21.40
   7  -2   9  537.25   24.60
  -8   2  -9  186.88   17.40
   8  -2   9  178.48   19.40
  -9   2  -9  104.89   14.30
   9  -2   9   97.39   15.90
 -10   2  -9  220.98   24.30
  10  -2   9  183.38   26.40
  -9  -1   9  388.56   20.70
  -8  -1   9   55.29    9.10
  -8  -1   9   60.69   12.20
   7   1  -9  720.03   22.00
  -7  -1   9  700.23   21.60
  -7  -1   9  739.03   24.40
   6   1  -9  233.88   12.70
  -6  -1   9  238.88   11.50
  -6  -1   9  223.78   14.80
   5   1  -9   12.50    5.70
  -5  -1   9   -0.50    6.70
   4   1  -9   99.29    8.90
  -4  -1   9  105.99   10.80
   3   1  -9   44.80    6.00
  -3  -1   9   43.20    6.80
   2   1  -9  152.98    9.10
  -2  -1   9  137.49    9.80
   1   1  -9  393.56   13.30
  -1  -1   9  416.16   14.00
   0   1  -9  121.29    6.00
   0   1  -9  121.79    8.20
   0  -1   9  123.39    8.90
   0  -1   9  129.89    7.90
  -1   1  -9  147.09    8.60
  -1   1  -9  137.19    6.70
   1  -1   9  141.29    9.10
   1  -1   9  138.09    8.40
  -2   1  -9   41.00    4.70
  -2   1  -9   33.30    5.40
   2  -1   9   42.20    6.20
   2  -1   9   42.50    5.90
  -3   1  -9   37.00    5.20
  -3   1  -9   28.90    5.40
   3  -1   9   41.50    7.40
   3  -1   9   40.60    5.90
  -4   1  -9    1.40    3.90
  -4   1  -9   -5.00    4.90
   4  -1   9   -6.30    6.10
   4  -1   9   -5.90    4.40
  -5   1  -9   25.50    6.80
   5  -1   9   40.30    8.80
  -6   1  -9  323.37   16.30
   6  -1   9  320.87   18.70
  -7   1  -9  592.64   23.30
   7  -1   9  579.34   24.70
  -8   1  -9   -1.30   10.50
   8  -1   9    9.20   11.30
  -9   1  -9  337.97   23.60
   9  -1   9  362.56   26.10
 -10   1  -9   97.99   21.30
  10   0  -9   57.09   13.90
 -10   0   9   88.79   12.70
   9   0  -9   18.60   10.60
  -9   0   9   39.10    9.80
   8   0  -9    1.00    8.30
   8   0  -9   -7.70    7.90
  -8   0   9    7.80    9.50
   7   0  -9   16.70   10.80
   7   0  -9   -6.70    6.60
  -7   0   9    7.70    7.90
   6   0  -9  142.79   11.30
  -6   0   9  142.19   12.30
   5   0  -9  260.07   12.80
  -5   0   9  265.27   13.40
   4   0  -9   97.59    9.20
  -4   0   9  107.49   10.10
   3   0  -9 2401.66   47.60
  -3   0   9 2419.56   48.20
   2   0  -9 1280.47   27.90
  -2   0   9 1229.68   28.40
  -1   0   9  283.67    9.30
  -1   0   9  277.87   11.60
   0   0  -9  634.84   17.10
   0   0  -9  645.14   15.60
   0   0   9  651.63   15.50
  -1   0  -9  551.54   15.50
  -1   0  -9  558.04   14.50
   1   0   9  542.65   14.70
   1   0   9  530.65   16.00
  -2   0  -9    1.30    4.00
  -2   0  -9    5.60    3.90
   2   0   9    6.80    4.70
   2   0   9    3.30    5.00
  -3   0  -9  107.39    7.90
  -3   0  -9  113.49    9.00
   3   0   9   99.69    8.90
  -4   0  -9    2.40    5.50
  -4   0  -9    8.70    4.00
   4   0   9    5.70    5.20
   4   0   9    5.10    6.80
  -5   0  -9   12.90    6.60
   5   0   9   11.60    7.90
  -6   0  -9   59.99    9.60
   6   0   9   54.89   10.90
  -7   0  -9   40.10   10.70
  -8   0  -9   52.59   12.40
   8   0   9   49.00   14.10
  -9   0  -9   21.00   13.10
   9   0   9   23.00   15.70
  10  -1  -9   21.90   12.40
   9  -1  -9   -5.00    8.80
   8  -1  -9    5.90    7.70
   8  -1  -9    5.20    7.30
  -8   1   9    9.00    8.20
   7  -1  -9  237.68   14.30
   7  -1  -9  217.08   12.50
  -7   1   9  251.57   14.40
   6  -1  -9  225.38   11.10
   6  -1  -9  218.48   12.80
  -6   1   9  233.58   13.00
   5  -1  -9 1252.17   29.60
  -5   1   9 1277.87   29.50
   4  -1  -9  282.57   12.50
  -4   1   9  300.07   12.70
   3  -1  -9   60.99    7.60
  -3   1   9   59.59    8.00
   2  -1  -9    4.20    4.20
  -2   1   9    2.40    2.80
  -2   1   9    3.90    4.40
  -2   1   9    4.70    3.20
   1  -1  -9  293.37   11.20
  -1   1   9  302.17    8.30
  -1   1   9  288.47   11.90
   0  -1  -9  778.82   19.00
   0  -1  -9  800.02   19.80
   0   1   9  786.02   20.50
   0   1   9  791.52   16.80
  -1  -1  -9   -1.50    4.20
  -1  -1  -9    3.60    4.40
   1   1   9    6.10    4.90
  -2  -1  -9    3.30    4.60
   2   1   9   -2.30    4.70
   2   1   9    2.00    4.90
  -3  -1  -9  383.86   14.30
  -3  -1  -9  348.47   13.70
   3   1   9  385.56   14.50
   3   1   9  370.56   17.00
  -4  -1  -9   31.40    7.10
  -4  -1  -9   25.40    4.90
   4   1   9   36.00    7.40
  -5  -1  -9  375.36   17.10
   5   1   9  333.97   16.60
  -6  -1  -9   81.89   10.90
   6   1   9   77.79   11.80
  -7  -1  -9    0.10   10.10
   7   1   9   19.50   12.00
  -8  -1  -9   88.49   14.90
   8   1   9   77.89   15.90
  -9  -1  -9    6.70   14.60
   9   1   9   37.80   17.20
  10  -2  -9  166.98   20.20
   9  -2  -9   99.19   12.30
   9  -2  -9  124.59   16.40
   8  -2  -9  259.47   17.20
   8  -2  -9  276.77   14.40
  -8   2   9  292.67   15.10
   7  -2  -9   38.20    6.30
   7  -2  -9   31.40    7.40
  -7   2   9   40.00    7.60
   6  -2  -9   54.89    8.00
   6  -2  -9   64.59    7.00
  -6   2   9   75.99    9.60
   5  -2  -9    8.40    5.70
  -5   2   9   -2.20    5.10
   4  -2  -9  163.38   10.40
  -4   2   9  162.38    9.90
   3  -2  -9    9.30    4.50
  -3   2   9    7.90    5.00
   2  -2  -9  152.58    8.70
  -2   2   9  152.28    9.70
   1  -2  -9  560.94   16.20
   1  -2  -9  586.94   22.60
  -1   2   9  555.44   16.90
   0  -2  -9   72.69    8.10
   0  -2  -9   79.59    7.40
   0   2   9   72.79    8.70
   0   2   9   75.19    5.00
  -1  -2  -9  117.19    9.20
   1   2   9  109.79    7.10
   1   2   9  113.59    9.30
  -2  -2  -9  879.01   21.20
  -2  -2  -9  928.71   23.60
   2   2   9  902.71   23.80
   2   2   9  898.21   21.20
  -3  -2  -9  113.79    7.90
  -3  -2  -9  120.89   10.80
   3   2   9  134.29   10.20
  -4  -2  -9  164.38   13.20
  -4  -2  -9  179.08    8.80
   4   2   9  180.58   12.70
  -5  -2  -9  217.18   16.10
   5   2   9  248.18   16.00
  -6  -2  -9  195.18   17.20
   6   2   9  205.78   18.00
  -7  -2  -9   -4.80   10.30
   7   2   9   13.60   12.70
  -8  -2  -9  -11.80   12.00
   8   2   9   12.40   14.30
  11  -3  -9  225.48   24.70
  10  -3  -9  205.18   20.40
   9  -3  -9   16.00   10.00
   8  -3  -9   10.60    8.10
  -8   3   9    3.70    6.90
   7  -3  -9   92.69   10.10
  -7   3   9   98.49   10.40
   6  -3  -9  219.78   13.30
   6  -3  -9  228.78   11.20
  -6   3   9  200.68   11.40
   5  -3  -9   39.10    6.80
  -5   3   9   28.50    6.30
   4  -3  -9  138.49    9.80
  -4   3   9  138.79    9.70
   3  -3  -9  177.18   10.30
  -3   3   9  179.88   10.60
   2  -3  -9   62.59    7.60
  -2   3   9   72.79    8.50
   1  -3  -9  367.76   12.80
   1  -3  -9  388.26   14.10
  -1   3   9  361.16   14.40
   0  -3  -9  717.33   20.30
   0  -3  -9  735.83   18.60
   0   3   9  710.03   20.50
   0   3   9  752.22   15.40
  -1  -3  -9  164.18   11.20
   1   3   9  165.28    8.10
  -2  -3  -9   64.59    8.40
  -2  -3  -9   60.29    6.70
   2   3   9   61.29    6.80
  -3  -3  -9  143.09   12.50
  -3  -3  -9  163.58    7.90
   3   3   9  155.58   11.30
  -4  -3  -9  235.48   15.10
   4   3   9  220.08   14.10
  -5  -3  -9  193.78   16.40
   5   3   9  167.38   15.60
  -6  -3  -9   84.39   13.20
   6   3   9   88.99   14.00
  -7  -3  -9  133.39   16.10
   7   3   9  156.38   22.10
   8   3   9   20.20   16.50
  11  -4  -9  173.98   23.20
  10  -4  -9   67.19   13.10
   9  -4  -9  125.09   16.00
   8  -4  -9  284.47   23.00
   7  -4  -9  210.58   14.60
  -7   4   9  194.78   11.80
   6  -4  -9 1091.49   28.50
  -6   4   9 1049.20   25.80
   5  -4  -9 1379.76   32.80
  -5   4   9 1398.76   31.30
   4  -4  -9  747.43   21.10
  -4   4   9  746.43   20.60
   3  -4  -9  215.88   11.10
  -3   4   9  193.88   11.70
   2  -4  -9   35.10    5.50
  -2   4   9   31.10    6.40
   1  -4  -9  737.13   21.40
   1  -4  -9  706.13   18.60
  -1   4   9  693.83   20.80
   0  -4  -9  244.28   10.30
   0  -4  -9  244.48   13.00
  -1  -4  -9  403.96   16.80
   1   4   9  401.86   12.60
  -2  -4  -9  233.88    9.30
  -2  -4  -9  238.38   14.30
  -3  -4  -9  364.46   17.70
   3   4   9  310.67   14.90
  -4  -4  -9   57.89   10.60
   4   4   9   57.89   10.00
  -5  -4  -9    0.90   10.00
   5   4   9   13.80   10.40
  -6  -4  -9  232.08   20.90
   6   4   9  286.47   22.90
  -7  -4  -9  132.69   17.90
   7   4   9  179.28   25.50
  11  -5  -9  271.47   24.40
  10  -5  -9  157.38   18.90
   9  -5  -9  303.37   20.70
   8  -5  -9  108.09   12.20
   7  -5  -9   19.10    8.60
  -7   5   9   24.40    6.90
   6  -5  -9   54.29    8.80
  -6   5   9   60.49    7.80
   5  -5  -9   37.60    7.10
  -5   5   9   55.29    7.60
   4  -5  -9  468.75   16.60
  -4   5   9  469.15   16.70
   3  -5  -9   37.90    6.10
  -3   5   9   23.50    6.50
   2  -5  -9   91.39   11.10
   2  -5  -9   90.19    8.40
   1  -5  -9   -0.20    5.50
   1  -5  -9    0.70    4.30
   0  -5  -9  211.98    9.90
   0  -5  -9  227.18   13.70
  -1  -5  -9  107.39   11.20
  -2  -5  -9  432.56   19.20
   2   5   9  386.76   19.20
  -3  -5  -9  447.96   21.20
   3   5   9  459.65   19.40
  -4  -5  -9   -2.50    9.10
   4   5   9    1.10   10.30
  -5  -5  -9  130.89   15.20
  -6  -5  -9   -0.10   12.10
  11  -6  -9    4.10   13.30
  10  -6  -9   58.49   13.40
   9  -6  -9  145.89   14.80
   8  -6  -9   45.90   10.30
  -7   6   9   18.70    7.10
   6  -6  -9  227.78   15.10
   5  -6  -9  384.96   16.90
   4  -6  -9   95.59   10.30
   3  -6  -9  182.18   11.10
   2  -6  -9   38.70    6.10
   2  -6  -9   34.60    8.00
   1  -6  -9  206.58   14.80
   1  -6  -9  208.08   10.50
   0  -6  -9  932.01   28.20
   0  -6  -9  900.31   21.80
  -1  -6  -9  270.57   17.00
  -2  -6  -9   70.79   11.40
  -3  -6  -9   31.50   10.20
  -4  -6  -9  -20.00   10.20
  -5  -6  -9   18.90   12.70
  10  -7  -9   41.30   13.20
   9  -7  -9   84.29   13.70
   8  -7  -9   27.70   10.40
   7  -7  -9   15.90    8.80
   6  -7  -9   28.40    8.70
   5  -7  -9   50.19    8.70
   4  -7  -9   32.50    7.00
   3  -7  -9   60.19    7.50
   3  -7  -9   57.89   10.00
   2  -7  -9    8.00    5.40
   2  -7  -9   14.40    7.80
   1  -7  -9  117.29   13.00
   1  -7  -9  108.69    9.30
   0  -7  -9  160.28   16.10
  -1  -7  -9  289.87   18.80
  -2  -7  -9  129.99   14.30
  -3  -7  -9   -8.50   10.60
  -4  -7  -9   21.80   13.10
  10  -8  -9   29.00   13.70
   9  -8  -9   36.50   12.10
   8  -8  -9    3.40   10.30
   7  -8  -9   86.09   11.90
   6  -8  -9   -7.10    8.20
   5  -8  -9  109.09   13.10
   4  -8  -9   33.70    7.50
   3  -8  -9  114.39   15.60
   3  -8  -9  111.69   10.80
   2  -8  -9   76.39   12.00
   2  -8  -9   53.89    7.30
   1  -8  -9    9.00    9.50
   0  -8  -9   78.29   12.80
  -1  -8  -9  142.69   18.00
  -2  -8  -9   58.29   13.70
  -3  -8  -9   12.30   15.50
   9  -9  -9   -9.70   11.60
   8  -9  -9   96.69   14.00
   7  -9  -9  179.18   15.60
   6  -9  -9  249.08   17.90
   5  -9  -9  142.89   14.90
   4  -9  -9   68.39   11.90
   3  -9  -9   34.30   10.70
   3  -9  -9   31.60   10.80
   2  -9  -9   42.50   11.20
   1  -9  -9   23.60   11.20
   0  -9  -9  105.59   13.80
  -1  -9  -9   -5.30   11.90
   8 -10  -9  102.39   14.70
   7 -10  -9  171.08   18.80
   6 -10  -9  514.65   24.30
   5 -10  -9  351.26   19.60
   5 -10  -9  375.76   22.60
   4 -10  -9   90.69   13.70
   3 -10  -9  106.49   15.00
   2 -10  -9   -6.90   11.80
   1 -10  -9   19.50   13.20
   7 -11  -9  405.56   24.10
   6 -11  -9  450.85   23.60
   2 -11  10   62.99   14.70
   3 -11  10  -16.70   12.80
   4 -11  10   15.50   20.90
   0 -10  10  102.99   15.50
   1 -10  10   34.90   13.30
   2 -10  10   11.50   11.70
   3 -10  10   18.40   11.50
   3 -10  10    0.60   12.30
   4 -10  10   25.80   12.70
   5 -10  10  176.08   19.60
   6 -10  10   37.40   14.40
   7 -10  10   -3.20   14.40
  -2  -9  10    6.40   13.90
  -1  -9  10   29.90   13.30
   0  -9  10   59.89   13.00
   1  -9  10   26.00   10.90
   2  -9  10   24.60   11.10
   3  -9  10   45.00   14.20
   3  -9  10   74.99   14.60
   4  -9  10   76.69   10.60
   4  -9  10   81.19   14.40
   5  -9  10  258.07   22.10
   6  -9  10  167.28   19.20
   7  -9  10   -5.60   13.10
   8  -9  10    2.90   14.90
  -3  -8  10   97.59   15.80
  -2  -8  10  154.18   20.00
  -1  -8  10   55.89   12.70
   0  -8  10  158.18   18.00
   1  -8  10  425.46   21.20
   2  -8  10  617.94   23.40
   3  -8  10  163.58   18.80
   3  -8  10  189.98   14.40
   4  -8  10  604.74   20.70
   4  -8  10  590.54   26.40
   5  -8  10 1399.46   41.00
   6  -8  10   27.90   12.10
   7  -8  10   -0.10   12.80
   8  -8  10   33.70   15.40
   9  -8  10  192.38   26.50
  -5  -7  10  -13.00   13.60
  -4  -7  10    1.40   12.60
  -3  -7  10   19.20   11.60
  -2  -7  10  127.09   14.60
  -1  -7  10  394.06   20.70
   0  -7  10  187.38   16.10
   1  -7  10  287.67   17.40
   2  -7  10  511.05   20.00
   3  -7  10   13.30    9.30
   3  -7  10    3.00    6.60
   4  -7  10  398.16   20.80
   4  -7  10  374.46   15.70
   5  -7  10   99.89   10.70
   6  -7  10  102.79   14.60
   7  -7  10   56.69   14.50
   8  -7  10   55.99   14.40
   9  -7  10  285.47   27.30
  -6  -6  10   59.19   15.40
  -5  -6  10   18.20   12.30
  -4  -6  10   11.80   10.90
   3   6 -10   92.99    9.80
  -3  -6  10   71.29   12.30
   2   6 -10  116.49   12.20
   1   6 -10   26.70    7.10
  -1  -6  10   15.10    8.30
   0   6 -10  121.69   11.20
   0  -6  10  117.39   13.30
  -1   6 -10  819.72   23.40
   1  -6  10  824.02   25.00
  -2   6 -10  155.28   12.10
   2  -6  10  154.98   14.30
   2  -6  10  136.19   11.80
   3  -6  10  162.28   15.00
   3  -6  10  135.99   11.20
   4  -6  10   28.30    9.40
   4  -6  10   28.70    6.50
   5  -6  10  123.09   10.20
   5  -6  10  123.89   16.30
   7  -6  10  814.02   30.70
   8  -6  10    0.20   12.30
   9  -6  10   31.50   15.30
  10  -6  10   39.40   22.50
  -7  -5  10    5.80   14.90
  -6  -5  10  212.38   21.90
  -5  -5  10  237.08   19.80
   4   5 -10   19.10    7.60
  -4  -5  10   -3.80    8.60
   3   5 -10  301.57   14.60
  -3  -5  10  290.27   17.90
   2   5 -10   90.19   10.70
  -2  -5  10   90.69   11.00
   1   5 -10  238.18   12.70
  -1  -5  10  238.58   15.50
   0   5 -10  103.39   10.30
   0  -5  10   89.89   11.90
  -1   5 -10    1.20    5.40
   1  -5  10    2.40    6.20
  -2   5 -10   46.20    7.20
   2  -5  10   23.80    6.50
   2  -5  10   42.40    8.70
  -3   5 -10    6.40    5.70
   3  -5  10    4.60    7.10
   3  -5  10   18.70    6.00
   4  -5  10    0.50    5.10
   4  -5  10    4.90    7.80
   5  -5  10   14.60    9.30
   5  -5  10   10.40    5.70
   6  -5  10  119.79   14.00
   7  -5  10  129.39   18.90
   8  -5  10   61.69   14.80
   9  -5  10   34.80   16.10
  10  -5  10  156.58   21.50
  -8  -4  10   85.89   18.50
  -7  -4  10   42.30   14.10
  -6  -4  10 1160.58   35.70
   5   4 -10  460.85   17.70
  -5  -4  10  469.55   22.50
   4   4 -10  317.97   14.80
  -4  -4  10  317.37   18.50
   3   4 -10  412.26   15.80
  -3  -4  10  439.26   19.10
   2   4 -10    3.90    5.20
  -2  -4  10    1.30    7.40
   1   4 -10    7.80    5.40
  -1  -4  10    0.30    6.80
   0   4 -10  124.79   10.00
   0  -4  10  115.59   11.40
  -1   4 -10  443.06   15.60
   1  -4  10  427.16   16.10
  -2   4 -10  122.79   10.40
   2  -4  10  106.29    9.80
   2  -4  10  137.99   11.60
  -3   4 -10    7.90    5.10
   3  -4  10   -1.20    5.20
   3  -4  10    4.00    6.80
  -4   4 -10   49.70    6.80
   4  -4  10   47.80    6.50
   4  -4  10   61.19   10.40
   5  -4  10   31.40    9.70
   5  -4  10   36.00    6.00
  -6   4 -10  273.27   13.00
   6  -4  10  277.47   18.40
  -7   4 -10  247.18   14.70
   7  -4  10  252.57   30.70
  -8   4 -10  116.29   15.50
   8  -4  10   91.09   15.10
  -9   4 -10   18.90   11.70
   9  -4  10   -8.40   14.60
 -10   4 -10   52.79   14.50
  10  -4  10    5.60   15.50
  -8  -3  10    7.90   14.20
  -7  -3  10  166.68   20.10
   6   3 -10  131.59   13.60
  -6  -3  10  139.39   17.10
   5   3 -10  119.59   12.10
  -5  -3  10  128.69   15.30
   4   3 -10  251.87   13.40
  -4  -3  10  256.87   15.80
   3   3 -10    6.50    5.50
  -3  -3  10    8.00    7.40
   2   3 -10   38.60    6.20
  -2  -3  10   41.40    7.70
   1   3 -10  649.74   19.00
  -1  -3  10  678.63   20.50
   0   3 -10  737.23   20.40
   0  -3  10  744.33   21.10
  -1   3 -10  250.77   12.00
   1  -3  10  242.58   12.50
   1  -3  10  250.17   12.30
  -2   3 -10  326.87   13.40
  -2   3 -10  322.67    8.50
   2  -3  10  323.17   13.30
   2  -3  10  333.37   14.60
  -3   3 -10  148.79    7.60
  -3   3 -10  160.48   10.60
   3  -3  10  152.28   10.00
   3  -3  10  136.09   12.00
  -4   3 -10  369.96   14.60
  -4   3 -10  346.97   12.10
   4  -3  10  357.96   16.70
   4  -3  10  342.57   13.20
  -5   3 -10   56.59    7.10
   5  -3  10   55.19    9.80
   5  -3  10   72.99    7.30
  -6   3 -10  120.99   11.50
   6  -3  10  133.49    9.30
   6  -3  10  150.88   15.20
  -7   3 -10   45.10    9.00
   8  -3  10   21.40   13.70
  -9   3 -10   49.60   12.80
   9  -3  10   40.90   15.60
 -10   3 -10  128.69   17.10
  10  -3  10   73.19   19.60
  -8  -2  10  140.69   16.30
   7   2 -10   84.39   10.50
  -7  -2  10   87.69   13.50
   6   2 -10  133.79   13.20
  -6  -2  10  148.49   15.90
   5   2 -10   25.00    6.70
  -5  -2  10   29.80    9.10
   4   2 -10  146.19   11.10
  -4  -2  10  146.29   13.40
   3   2 -10   68.29    8.80
  -3  -2  10   49.70    8.10
   2   2 -10  221.38   11.30
  -2  -2  10  232.78   12.80
   1   2 -10  957.40   24.20
   1   2 -10 1011.10   18.90
  -1  -2  10  980.90   25.30
   0   2 -10  737.53   19.80
   0   2 -10  750.52   14.70
   0  -2  10  711.63   20.60
  -1   2 -10 1009.30   19.70
  -1   2 -10  991.60   24.20
   1  -2  10  981.00   24.60
  -2   2 -10   74.99    6.20
  -2   2 -10   65.99    8.00
   2  -2  10   69.09    9.60
   2  -2  10   76.29    8.60
  -3   2 -10  257.57   10.30
  -3   2 -10  257.97   11.80
   3  -2  10  256.87   11.80
   3  -2  10  254.17   13.30
  -4   2 -10  656.43   18.90
  -4   2 -10  649.83   18.20
   4  -2  10  660.93   21.30
   4  -2  10  654.93   18.60
  -5   2 -10  564.64   18.30
   5  -2  10  559.94   20.90
   5  -2  10  550.44   18.70
  -6   2 -10    1.80    7.10
   6  -2  10    3.80    9.40
  -7   2 -10  111.79   12.30
   7  -2  10  100.19   22.40
  -8   2 -10   -9.80    9.80
   8  -2  10   -3.90   12.10
  -9   2 -10   34.10   12.60
   9  -2  10   46.50   14.50
 -10   2 -10   59.09   16.10
   8   1 -10  101.19   15.60
  -8  -1  10  102.99   14.30
   7   1 -10  257.87   16.40
  -7  -1  10  265.87   18.50
   6   1 -10  259.37   14.80
  -6  -1  10  239.68   16.10
   5   1 -10  116.29   11.10
  -5  -1  10  126.99   12.50
   4   1 -10   80.89    8.10
  -4  -1  10   78.59   10.50
   3   1 -10   16.20    5.30
  -3  -1  10    4.10    6.20
   2   1 -10   74.99    7.70
  -2  -1  10   75.19    8.70
   1   1 -10 1615.94   30.20
   1   1 -10 1566.74   33.90
  -1  -1  10 1547.25   34.50
   0   1 -10 3479.95   60.19
   0   1 -10 3340.97   63.79
   0  -1  10 3320.77   62.09
   0  -1  10 3390.76   64.39
  -1   1 -10  592.54   14.60
  -1   1 -10  593.04   17.10
   1  -1  10  580.94   16.60
   1  -1  10  581.64   17.40
  -2   1 -10  559.74   15.10
  -2   1 -10  590.54   16.80
   2  -1  10  559.44   17.20
   2  -1  10  566.04   17.40
  -3   1 -10  100.29    8.50
   3  -1  10   98.69    9.40
   3  -1  10  107.39   10.90
  -4   1 -10   41.90    5.90
  -4   1 -10   29.80    6.30
   4  -1  10   31.90    6.10
   4  -1  10   29.10    8.00
  -5   1 -10  256.97   13.90
   5  -1  10  242.08   16.10
  -6   1 -10  654.23   22.40
   6  -1  10  593.74   24.50
  -7   1 -10  349.07   22.10
   7  -1  10  315.07   33.80
  -8   1 -10   10.70   11.60
   8  -1  10   10.30   12.80
  -9   1 -10   62.49   14.60
   9  -1  10   47.20   15.90
   8   0 -10   76.59   11.50
  -8   0  10   80.49   12.00
   7   0 -10   24.30    8.20
  -7   0  10   16.60    8.80
   6   0 -10    6.60    6.70
  -6   0  10    8.30    7.50
   5   0 -10    3.40    5.70
  -5   0  10   -4.10    5.90
   4   0 -10  503.85   17.00
  -4   0  10  504.15   17.50
   3   0 -10 2198.18   45.00
  -3   0  10 2197.38   45.50
   2   0 -10  293.07   12.30
  -2   0  10  279.07   12.70
   1   0 -10   65.09    6.50
   1   0 -10   75.59    7.80
  -1   0  10   72.09    8.70
  -1   0  10   66.29    6.50
   0   0 -10  276.77   11.40
   0   0 -10  281.27    9.90
   0   0  10  292.87   10.30
   0   0  10  254.27   12.10
  -1   0 -10  219.88    9.70
  -1   0 -10  212.78   10.30
   1   0  10  213.98   11.10
   1   0  10  224.88    9.80
  -2   0 -10  125.79    8.50
   2   0  10  123.99    9.70
   2   0  10  119.49    9.60
  -3   0 -10   34.40    5.30
  -3   0 -10   23.00    5.80
   3   0  10   31.70    6.40
   3   0  10   26.90    7.10
  -4   0 -10   71.49    8.40
  -4   0 -10   83.99    7.90
   4   0  10   81.69    9.70
   4   0  10   88.39    9.60
  -5   0 -10   24.80    7.70
   5   0  10   29.70    9.20
  -6   0 -10  353.46   18.60
   6   0  10  362.76   19.80
  -7   0 -10   83.69   12.70
   7   0  10   86.29   14.10
  -8   0 -10   24.60   12.60
   8   0  10   36.20   14.00
  -9   0 -10    6.00   14.00
   9   0  10   34.70   17.90
   9  -1 -10   63.79   12.00
   8  -1 -10   41.10    9.90
  -8   1  10   50.39   10.00
   7  -1 -10  158.68   13.80
  -7   1  10  149.09   13.70
   6  -1 -10  148.79   12.20
  -6   1  10  130.99   12.10
   5  -1 -10   12.20    6.10
  -5   1  10   25.10    6.50
   4  -1 -10   90.39    9.50
  -4   1  10   91.69   10.10
   3  -1 -10 1198.58   28.40
  -3   1  10 1174.08   28.20
   2  -1 -10   50.19    6.20
  -2   1  10   65.09    8.40
  -2   1  10   66.29    5.20
   1  -1 -10  761.62   19.80
   1  -1 -10  696.83   22.40
  -1   1  10  740.83   20.40
  -1   1  10  758.52   15.70
   0  -1 -10 2237.78   46.90
   0  -1 -10 2261.47   44.60
   0   1  10 2276.07   41.10
   0   1  10 2166.58   45.20
  -1  -1 -10   57.09    6.30
  -1  -1 -10   62.49    8.10
   1   1  10   54.99    7.50
   1   1  10   59.19    6.20
  -2  -1 -10    2.10    4.90
  -2  -1 -10   -0.20    3.80
   2   1  10    0.90    5.40
   2   1  10    4.90    5.50
  -3  -1 -10   67.99    7.80
  -3  -1 -10   64.09    7.40
   3   1  10   83.69    9.80
   3   1  10   64.99    7.80
  -4  -1 -10  536.45   19.00
  -4  -1 -10  544.85   15.60
   4   1  10  532.25   18.60
  -5  -1 -10  529.15   20.50
   5   1  10  508.95   20.10
  -6  -1 -10   24.90   10.40
   6   1  10   32.80   10.80
  -7  -1 -10    8.90   10.60
   7   1  10   19.30   12.30
  -8  -1 -10   13.50   13.00
   8   1  10   68.79   16.10
  10  -2 -10  -15.90   11.90
   9  -2 -10   66.69   12.00
   8  -2 -10  171.18   20.40
  -8   2  10  166.78   14.40
   7  -2 -10   47.90    8.80
  -7   2  10   57.99    8.80
   6  -2 -10  143.29   12.20
  -6   2  10  135.49   11.50
   5  -2 -10  151.98   11.50
  -5   2  10  138.79   10.90
   4  -2 -10  294.87   13.40
  -4   2  10  271.87   12.70
   3  -2 -10  249.88   12.00
  -3   2  10  232.28   12.20
   2  -2 -10   34.00    5.90
  -2   2  10   44.40    6.70
   1  -2 -10 1596.24   34.10
   1  -2 -10 1583.94   34.10
  -1   2  10 1608.94   35.30
   0  -2 -10   59.99    8.00
   0  -2 -10   55.59    6.30
   0   2  10   63.99    8.10
   0   2  10   62.79    5.20
  -1  -2 -10   -1.90    4.80
  -1  -2 -10   -0.50    3.70
   1   2  10    3.90    4.20
   1   2  10    1.30    5.30
  -2  -2 -10   22.80    6.20
  -2  -2 -10   29.50    4.80
   2   2  10   30.90    6.00
   2   2  10   27.10    6.70
  -3  -2 -10   28.90    7.10
  -3  -2 -10   36.30    5.10
   3   2  10   37.70    6.90
  -4  -2 -10   64.49    7.20
  -4  -2 -10   33.70    8.40
   4   2  10   51.69    8.60
  -5  -2 -10   72.89   11.10
   5   2  10   61.19   10.70
  -6  -2 -10   62.79   11.80
   6   2  10  100.09   15.70
  -7  -2 -10   26.10   12.00
   7   2  10   25.00   13.90
  -8  -2 -10    4.60   13.90
   8   2  10   31.60   16.20
  11  -3 -10   33.70   15.20
  10  -3 -10  135.79   15.30
   9  -3 -10   42.60   11.30
   8  -3 -10   67.89   11.20
  -8   3  10   52.59    9.30
   7  -3 -10   26.90    8.50
  -7   3  10   40.90    8.10
   6  -3 -10  200.28   13.70
  -6   3  10  201.68   12.30
   5  -3 -10  578.44   19.50
  -5   3  10  579.94   18.30
   4  -3 -10 1847.52   39.90
  -4   3  10 1805.82   39.10
   3  -3 -10  722.93   20.60
  -3   3  10  730.03   20.70
   2  -3 -10 1159.18   27.10
  -2   3  10 1111.59   27.80
   1  -3 -10  228.68   10.90
   1  -3 -10  210.38   11.90
  -1   3  10  229.98   12.80
   0  -3 -10   -2.60    3.90
   0  -3 -10   11.00    5.50
   0   3  10   10.40    5.90
  -1  -3 -10  195.78   12.10
  -1  -3 -10  209.58    9.80
   1   3  10  198.28    9.10
   1   3  10  215.18   13.40
  -2  -3 -10   62.89    6.90
  -2  -3 -10   57.69    8.10
   2   3  10   62.69    7.20
  -3  -3 -10   14.60    7.30
  -3  -3 -10    7.40    4.60
   3   3  10   16.60    6.50
  -4  -3 -10  321.37   18.00
   4   3  10  303.37   15.90
  -5  -3 -10  149.59   16.90
   5   3  10  148.79   16.00
  -6  -3 -10   46.90   12.00
   6   3  10   48.70   13.40
  -7  -3 -10   -0.70   12.00
   7   3  10  -22.30   14.00
   8   3  10   43.20   23.40
  11  -4 -10   46.40   16.00
  10  -4 -10   18.20   11.80
   9  -4 -10  123.69   13.70
   8  -4 -10  126.39   14.80
   7  -4 -10    3.20    7.70
  -7   4  10    1.70    6.60
   6  -4 -10   69.89    9.00
  -6   4  10   65.39    8.40
   5  -4 -10  544.75   18.70
  -5   4  10  531.35   18.00
   4  -4 -10   34.30    6.90
  -4   4  10   56.99    7.50
   3  -4 -10   32.10    6.20
  -3   4  10   40.30    7.50
   2  -4 -10    3.80    4.40
  -2   4  10   -0.90    5.80
   1  -4 -10   13.30    6.20
   1  -4 -10    8.30    4.50
  -1   4  10   13.50    6.70
   0  -4 -10  132.39    8.80
   0  -4 -10  129.19   11.60
  -1  -4 -10  387.56   12.80
  -1  -4 -10  362.76   16.70
  -2  -4 -10  230.48    9.90
  -2  -4 -10  231.38   15.00
  -3  -4 -10  117.49   14.20
   3   4  10   99.69   12.00
  -4  -4 -10  662.83   25.50
   4   4  10  669.93   23.60
  -5  -4 -10 1114.39   35.30
   5   4  10 1120.39   36.70
  -6  -4 -10  299.57   22.90
  11  -5 -10  624.44   29.90
  10  -5 -10   37.10   12.70
   9  -5 -10  109.79   13.50
   8  -5 -10   41.50   10.40
   7  -5 -10   28.60   13.90
  -7   5  10   27.90    7.80
   6  -5 -10   30.40    8.20
  -6   5  10    8.70    6.70
   5  -5 -10  108.69   11.60
  -5   5  10  136.49   11.60
   4  -5 -10   34.50    7.30
  -4   5  10   38.60    7.40
   3  -5 -10  186.08   11.50
  -3   5  10  195.28   12.80
   2  -5 -10   69.09    8.70
   2  -5 -10   71.19    8.80
   1  -5 -10  432.46   18.20
   1  -5 -10  457.75   15.30
   0  -5 -10  628.94   17.90
   0  -5 -10  652.63   22.40
  -1  -5 -10 1026.60   29.40
  -1  -5 -10  982.90   23.10
  -3  -5 -10  751.62   27.30
  -4  -5 -10  -10.90    9.50
  -5  -5 -10    6.10   11.50
  10  -6 -10  250.37   23.10
   9  -6 -10  113.59   14.30
   8  -6 -10   57.49   11.50
   7  -6 -10    0.40    8.00
  -7   6  10  -13.80    6.80
   6  -6 -10   30.70    8.70
  -6   6  10   39.70    8.00
   5  -6 -10    6.20    7.10
   4  -6 -10   47.60    7.70
   3  -6 -10    8.40    5.80
   2  -6 -10    2.20    7.40
   2  -6 -10    4.10    5.30
   1  -6 -10   45.40    6.60
   1  -6 -10   49.00    9.30
   0  -6 -10   70.09    8.30
   0  -6 -10  115.29   14.00
  -1  -6 -10  173.78   16.00
  -2  -6 -10    6.90    9.50
  -3  -6 -10   36.00   11.20
  -4  -6 -10  160.88   20.00
  10  -7 -10   20.00   13.50
   9  -7 -10   25.40   12.30
   8  -7 -10   41.30   11.20
   7  -7 -10   67.89   10.80
   6  -7 -10  239.48   16.40
   5  -7 -10   -4.40    6.90
   4  -7 -10   12.70    6.70
   3  -7 -10  149.59   11.90
   2  -7 -10  187.98   11.90
   2  -7 -10  180.58   17.40
   1  -7 -10    0.00    8.10
   1  -7 -10   17.40    6.20
   0  -7 -10   -1.20    9.00
  -1  -7 -10   58.99   11.20
  -2  -7 -10    1.00   10.40
  -3  -7 -10    2.50   11.30
   9  -8 -10   -7.80   12.20
   8  -8 -10   36.70   11.30
   7  -8 -10   12.00   10.00
   6  -8 -10  321.47   18.70
   5  -8 -10  739.23   24.60
   4  -8 -10  287.67   15.30
   4  -8 -10  283.17   19.20
   3  -8 -10   65.19    8.50
   3  -8 -10   47.60   10.90
   2  -8 -10   16.90    9.80
   1  -8 -10  138.79   18.50
   0  -8 -10  128.59   14.60
  -1  -8 -10  241.18   20.60
  -2  -8 -10  167.88   22.00
   9  -9 -10   50.39   14.90
   8  -9 -10    1.50   11.50
   7  -9 -10  120.79   14.00
   6  -9 -10  270.27   18.70
   5  -9 -10   55.99   10.70
   4  -9 -10  275.87   16.70
   4  -9 -10  281.67   19.90
   3  -9 -10   79.79   12.90
   2  -9 -10  -10.00   10.20
   1  -9 -10  154.58   20.10
   0  -9 -10  301.27   23.00
   8 -10 -10  -16.70   16.30
   7 -10 -10   88.89   13.00
   6 -10 -10   54.89   12.00
   5 -10 -10   43.50   10.20
   5 -10 -10   68.09   13.40
   4 -10 -10   74.79   13.40
   3 -10 -10    1.20   12.60
   2 -10 -10   58.69   13.60
   6 -11 -10  187.28   21.80
   0 -10  11   17.70   14.70
   1 -10  11    2.50   13.00
   2 -10  11   26.40   14.00
   3 -10  11   34.50   15.50
   3 -10  11   38.50   11.90
   4 -10  11  161.58   23.20
   5 -10  11  502.65   30.00
   6 -10  11   91.19   17.10
  -1  -9  11   27.00   13.30
   0  -9  11   23.00   12.60
   1  -9  11  164.18   19.50
   2  -9  11  199.48   20.90
   2  -9  11  180.98   18.50
   3  -9  11   84.69   12.20
   3  -9  11   92.39   14.90
   4  -9  11  792.02   31.90
   5  -9  11  132.29   18.20
   6  -9  11   36.40   13.70
   7  -9  11  237.08   25.50
   8  -9  11    9.70   22.40
  -3  -8  11    2.30   12.90
  -2  -8  11  128.59   16.40
  -1  -8  11  118.69   14.70
   0  -8  11  -14.70   10.30
   1  -8  11  622.44   25.80
   2  -8  11   96.29   14.50
   2  -8  11   88.49   14.00
   3  -8  11   13.50   11.20
   4  -8  11   -3.20   10.70
   4  -8  11    2.30    7.80
   5  -8  11  173.98   20.40
   6  -8  11   26.50   12.80
   7  -8  11   38.10   14.50
   8  -8  11  -12.70   14.60
  -4  -7  11   39.50   14.00
  -3  -7  11  165.58   20.10
   2   7 -11   13.50    9.30
  -2  -7  11   37.00   11.80
   1   7 -11    0.30    7.90
  -1  -7  11    6.10   10.40
   0   7 -11   69.89   10.00
   0  -7  11   49.60   11.10
   1  -7  11  278.07   17.50
   2  -7  11   68.79   15.50
   2  -7  11   56.19    9.50
   3  -7  11   25.30    8.20
   4  -7  11   63.99    8.90
   4  -7  11   60.29   12.40
   5  -7  11  -15.50   10.70
   6  -7  11   97.69   15.50
   7  -7  11    5.70   13.90
   8  -7  11  483.65   28.90
   9  -7  11  823.72   37.40
  -5  -6  11   -6.00   13.20
  -4  -6  11  207.78   20.20
   3   6 -11   54.39    9.50
  -3  -6  11   57.09   12.50
   2   6 -11    9.70    7.50
  -2  -6  11    4.90    9.60
   1   6 -11  130.49   13.30
  -1  -6  11  124.69   14.80
   0   6 -11  202.58   13.40
   0  -6  11  192.98   15.80
  -1   6 -11  278.27   14.90
   1  -6  11  269.47   16.00
  -2   6 -11   58.59    8.60
   2  -6  11   85.39   12.30
   2  -6  11   66.99    9.20
   3  -6  11   13.30    6.70
   3  -6  11   -6.10    8.90
   4  -6  11   53.89   10.90
   4  -6  11   55.79    8.20
   5  -6  11   17.40    6.60
   5  -6  11   -2.40   10.50
   6  -6  11  413.76   23.50
   7  -6  11  175.68   21.40
   8  -6  11   -4.70   13.40
   9  -6  11   41.50   17.80
  -6  -5  11  415.36   26.10
  -5  -5  11    0.60   11.80
   4   5 -11  119.49   13.90
  -4  -5  11  118.99   14.60
   3   5 -11   25.50    7.70
  -3  -5  11   26.20   10.40
   2   5 -11   -5.30    6.70
  -2  -5  11   13.30    8.90
   1   5 -11   86.09   11.10
  -1  -5  11  100.09   12.90
   0   5 -11  222.98   13.30
   0  -5  11  218.68   14.40
  -1   5 -11    4.50    6.50
   1  -5  11    5.00    6.80
  -2   5 -11   21.80    7.00
   2  -5  11    7.10    6.90
   2  -5  11    6.60    8.00
  -3   5 -11   50.69    8.20
   3  -5  11   59.99    9.90
   3  -5  11   60.79    8.20
   4  -5  11  265.17   17.30
   5  -5  11   19.10   10.10
   5  -5  11   70.19    9.20
   7  -5  11    3.50   11.60
   8  -5  11   11.50   14.40
   9  -5  11    2.00   16.00
  -7  -4  11  108.89   17.10
  -6  -4  11  741.03   29.80
   5   4 -11   75.39   10.10
  -5  -4  11   81.49   13.10
   4   4 -11   26.10    7.80
  -4  -4  11   26.50   12.20
   3   4 -11   11.40    6.90
  -3  -4  11   12.80    9.20
   2   4 -11    3.80    6.10
  -2  -4  11    3.20    7.40
   1   4 -11   85.69    9.00
  -1  -4  11   81.59    9.70
   0   4 -11    6.80    5.70
   0  -4  11    0.50    6.10
  -1   4 -11  592.64   19.20
   1  -4  11  598.04   20.00
   1  -4  11  626.84   20.50
  -2   4 -11  201.68   12.20
   2  -4  11  192.08   13.80
   2  -4  11  201.38   12.50
  -3   4 -11   66.59    8.30
   3  -4  11   76.69    9.50
   3  -4  11   79.89   10.10
  -4   4 -11   64.59    8.40
   4  -4  11   67.19    7.80
   4  -4  11   74.99   11.20
   5  -4  11  262.77   12.10
   5  -4  11  227.08   17.60
  -6   4 -11  366.86   22.20
   6  -4  11  359.76   21.20
  -7   4 -11  475.55   20.00
   7  -4  11  448.56   25.00
  -8   4 -11  162.98   21.20
   8  -4  11  129.39   17.70
   9  -4  11  147.69   21.00
  -8  -3  11    4.10   14.60
  -7  -3  11  365.36   24.80
   6   3 -11  227.28   16.50
  -6  -3  11  247.08   20.40
   5   3 -11   22.40    8.00
   4   3 -11   44.70    8.20
  -4  -3  11   28.80    9.40
   3   3 -11  105.79   10.50
  -3  -3  11  109.89   13.40
   2   3 -11    8.30    5.60
  -2  -3  11    3.80    6.80
   1   3 -11   47.00    7.20
  -1  -3  11   71.19    9.10
   0   3 -11  293.77   13.30
   0  -3  11  310.67   14.60
  -1   3 -11  299.07   13.30
   1  -3  11  299.67   14.20
   1  -3  11  292.27   13.80
  -2   3 -11  265.27   13.10
   2  -3  11  280.17   13.50
   2  -3  11  265.67   14.00
  -3   3 -11   57.09    7.70
  -3   3 -11   46.80    5.40
   3  -3  11   44.40    8.50
   3  -3  11   53.49    7.20
  -4   3 -11    3.90    5.40
  -4   3 -11   11.90    5.70
   4  -3  11   18.20    8.60
   4  -3  11    4.90    5.40
  -5   3 -11   96.59   10.10
   5  -3  11  103.69   14.30
   5  -3  11   74.19    9.40
  -6   3 -11 1015.70   27.10
   6  -3  11 1081.59   32.70
   6  -3  11 1035.10   30.20
  -7   3 -11 1019.90   29.10
   7  -3  11 1063.29   34.90
  -8   3 -11    0.60   10.50
   8  -3  11   -0.40   13.60
  -9   3 -11   48.10   13.80
   9  -3  11   16.10   15.60
 -10   3 -11   29.00   15.70
  -8  -2  11   23.50   14.20
   7   2 -11   73.89   11.10
  -7  -2  11   68.19   13.10
   6   2 -11  263.67   15.80
   5   2 -11  285.47   15.00
  -5  -2  11  285.97   17.50
   4   2 -11  225.88   13.20
  -4  -2  11  210.28   15.00
   3   2 -11  268.97   13.30
  -3  -2  11  255.07   14.60
   2   2 -11   99.29   10.10
  -2  -2  11  121.39   11.90
   1   2 -11   -2.10    3.00
   1   2 -11   -5.20    4.80
  -1  -2  11    1.80    6.00
   0   2 -11  164.08    6.30
   0  -2  11  145.99   11.10
   0  -2  11  154.68   11.10
  -1   2 -11    1.60    3.40
  -1   2 -11    9.50    5.20
   1  -2  11    2.10    5.90
   1  -2  11    5.90    5.70
  -2   2 -11  106.19    9.40
  -2   2 -11  115.69    7.20
   2  -2  11  100.79    9.90
   2  -2  11  121.39   11.20
  -3   2 -11   10.10    5.00
  -3   2 -11   13.30    5.60
   3  -2  11   15.30    6.00
   3  -2  11   23.90    7.80
  -4   2 -11  119.19   10.00
  -4   2 -11  125.79    9.90
   4  -2  11  142.49   10.70
   4  -2  11  114.99   13.10
  -5   2 -11  104.49   11.40
   5  -2  11  112.59   10.10
   5  -2  11  102.49   14.90
  -6   2 -11  160.98   14.30
   6  -2  11  137.29   17.10
  -7   2 -11  -12.70    9.60
   7  -2  11   -8.50   12.60
  -8   2 -11  142.99   19.00
   8  -2  11  151.48   21.80
  -9   2 -11   95.49   15.60
   9  -2  11  126.09   18.50
   8   1 -11  327.57   22.10
  -8  -1  11  303.17   22.70
   7   1 -11   25.20    9.30
   6   1 -11  147.49   13.50
  -6  -1  11  149.79   15.30
   5   1 -11  206.58   13.40
  -5  -1  11  204.78   15.00
   4   1 -11   10.10    6.20
  -4  -1  11   11.60    7.40
   3   1 -11   -3.10    5.50
  -3  -1  11   -6.80    6.00
   2   1 -11   23.60    6.00
  -2  -1  11   24.20    7.10
   1   1 -11    7.80    3.70
   1   1 -11    1.30    4.90
  -1  -1  11    4.20    5.50
  -1  -1  11   -4.30    4.80
   0   1 -11  527.55   13.40
   0   1 -11  475.55   16.10
   0  -1  11  502.45   17.10
   0  -1  11  496.85   15.40
  -1   1 -11  177.18    8.50
  -1   1 -11  177.28   10.30
   1  -1  11  172.18   10.70
   1  -1  11  183.88   11.30
  -2   1 -11  391.96   14.50
  -2   1 -11  407.96   12.90
   2  -1  11  387.76   15.30
   2  -1  11  407.16   15.30
  -3   1 -11  154.98   10.00
  -3   1 -11  130.09    9.80
   3  -1  11  134.29   10.80
   3  -1  11  141.29   11.60
  -4   1 -11   54.19    6.80
  -4   1 -11   35.90    6.90
   4  -1  11   44.80    7.20
   4  -1  11   47.40    9.10
  -5   1 -11    9.00    6.90
   5  -1  11    5.70    9.10
  -6   1 -11   45.30    9.40
   6  -1  11   34.20   11.40
  -7   1 -11   29.30   11.30
   7  -1  11   15.60   12.30
  -8   1 -11   84.19   14.20
   8  -1  11   85.69   16.60
  -9   1 -11   76.89   15.90
   9  -1  11   88.19   18.70
   8   0 -11   19.90   10.30
  -8   0  11   13.70   16.00
   7   0 -11   38.30    9.00
  -7   0  11   41.10   10.50
   6   0 -11   34.00    8.30
  -6   0  11   24.20    8.90
   5   0 -11  107.19   11.30
  -5   0  11  124.09   12.60
   4   0 -11  127.79   11.10
  -4   0  11  138.39   11.60
   3   0 -11   65.29    7.50
  -3   0  11   95.19   10.20
   2   0 -11   76.79    9.00
  -2   0  11   92.89   10.00
   1   0 -11 6325.67  113.39
   1   0 -11 6328.87  110.19
  -1   0  11 6276.37  113.99
  -1   0  11 6323.17  109.59
   0   0 -11  753.42   20.60
   0   0 -11  759.02   18.70
   0   0  11  782.12   18.70
   0   0  11  728.43   21.30
  -1   0 -11   19.70    5.30
  -1   0 -11   20.60    5.30
   1   0  11   20.40    5.50
   1   0  11   28.20    6.60
  -2   0 -11   65.99    8.50
  -2   0 -11   72.29    8.20
   2   0  11   77.29    9.60
   2   0  11   73.99    8.20
  -3   0 -11   -6.50    5.10
  -3   0 -11    5.60    4.80
   3   0  11    3.40    6.50
   3   0  11    6.30    5.90
  -4   0 -11   12.40    6.70
  -4   0 -11    6.00    4.70
   4   0  11    2.70    5.80
   4   0  11   10.40    8.00
  -5   0 -11   37.50    8.90
   5   0  11   58.39   10.80
  -6   0 -11   59.49   11.20
   6   0  11   74.19   12.40
  -7   0 -11  203.88   20.20
   7   0  11  247.28   21.50
  -8   0 -11   21.90   14.40
   8   0  11   57.09   16.00
   9   0  11   37.10   23.40
   9  -1 -11   17.20   11.90
   8  -1 -11   17.80   10.30
  -8   1  11   15.10   10.20
   7  -1 -11   86.09   10.80
  -7   1  11   69.29   10.60
   6  -1 -11   12.10    7.40
  -6   1  11   20.20    8.00
   5  -1 -11    1.70    6.60
  -5   1  11   -3.80    6.10
   4  -1 -11  876.91   24.50
  -4   1  11  872.11   24.30
   3  -1 -11  295.67   13.20
  -3   1  11  259.87   13.60
   2  -1 -11   82.69    9.10
  -2   1  11   90.29    6.20
  -2   1  11   87.09   10.10
   1  -1 -11  177.08   10.70
  -1   1  11  152.88   11.50
  -1   1  11  163.88    7.30
   0  -1 -11  215.58   10.80
   0  -1 -11  222.88   11.40
   0   1  11  200.38   11.80
   0   1  11  218.78    8.80
  -1  -1 -11   66.29    8.10
  -1  -1 -11   74.19    8.80
   1   1  11   76.09    8.10
   1   1  11   75.29   10.00
  -2  -1 -11    3.90    5.30
  -2  -1 -11   11.20    4.70
   2   1  11   12.70    6.20
   2   1  11   13.80    5.90
  -3  -1 -11    3.70    4.50
  -3  -1 -11    3.70    6.00
   3   1  11    1.20    6.30
   3   1  11   -1.00    5.90
  -4  -1 -11   58.09    9.30
  -4  -1 -11   57.69    6.40
   4   1  11   55.79    9.20
  -5  -1 -11   16.30    8.60
   5   1  11   17.90    9.30
  -6  -1 -11  142.89   17.50
   6   1  11  160.28   18.30
  -7  -1 -11  152.38   16.50
   7   1  11  230.68   23.50
  -8  -1 -11   -0.70   14.00
   8   1  11   59.09   17.30
  10  -2 -11  195.88   22.00
   9  -2 -11   11.00   10.70
   8  -2 -11  104.19   12.30
  -8   2  11  127.59   15.50
   7  -2 -11  298.57   17.20
  -7   2  11  290.97   16.50
   6  -2 -11  648.74   22.00
  -6   2  11  639.44   21.20
   5  -2 -11   33.80    7.40
  -5   2  11   25.30    7.30
   4  -2 -11   -1.70    5.60
  -4   2  11   -3.30    5.60
   3  -2 -11  -11.50    4.80
  -3   2  11   -0.90    6.10
   2  -2 -11   40.80    6.80
  -2   2  11   33.40    7.10
   1  -2 -11  200.88   11.20
   1  -2 -11  232.78   11.50
  -1   2  11  200.68   12.40
   0  -2 -11  111.29    9.00
   0  -2 -11   96.49    9.30
   0   2  11  101.09   10.80
   0   2  11  108.39    7.70
  -1  -2 -11  417.26   15.70
  -1  -2 -11  437.56   14.30
   1   2  11  426.36   17.00
   1   2  11  412.46   12.40
  -2  -2 -11   51.19    6.20
  -2  -2 -11   52.49    7.70
   2   2  11   50.19    8.20
   2   2  11   58.79    6.90
  -3  -2 -11   87.99    9.90
  -3  -2 -11   87.09    8.20
   3   2  11   82.99   10.20
  -4  -2 -11  490.65   20.40
  -4  -2 -11  455.05   18.70
   4   2  11  494.45   18.70
  -5  -2 -11  335.17   20.00
   5   2  11  353.06   19.20
  -6  -2 -11  449.46   23.40
   6   2  11  479.65   25.00
  -7  -2 -11   65.79   14.30
   7   2  11   80.79   16.10
   8   2  11   84.99   19.10
  11  -3 -11  223.98   28.10
  10  -3 -11    4.60   12.60
   9  -3 -11  354.96   21.60
   8  -3 -11  251.57   18.00
  -8   3  11  228.18   16.30
  -7   3  11   -1.50    7.40
   6  -3 -11   15.00    7.40
  -6   3  11   28.60    7.70
   5  -3 -11  177.78   13.20
  -5   3  11  198.78   12.60
   4  -3 -11  203.38   12.50
  -4   3  11  225.68   12.70
   3  -3 -11    8.60    5.30
  -3   3  11    7.10    6.40
   2  -3 -11  177.58   11.20
  -2   3  11  150.28   11.60
   1  -3 -11  163.28   11.30
   1  -3 -11  170.08   10.40
  -1   3  11  148.79   12.40
   0  -3 -11    5.40    5.60
   0  -3 -11    2.70    4.50
   0   3  11    1.00    6.10
  -1  -3 -11  145.69   12.10
  -1  -3 -11  150.78    9.30
   1   3  11  130.59   12.40
  -2  -3 -11   25.70    5.00
  -2  -3 -11   34.80    7.90
  -3  -3 -11   31.90    6.70
  -3  -3 -11   28.90    8.60
   3   3  11   40.10    8.20
  -4  -3 -11   63.09   10.90
   4   3  11  103.89   13.10
  -5  -3 -11  278.07   20.40
   5   3  11  322.37   20.00
  -6  -3 -11   42.60   12.60
  -7  -3 -11  127.59   19.60
  10  -4 -11   81.39   15.00
   9  -4 -11  364.06   21.80
   8  -4 -11   12.60    9.40
   7  -4 -11  108.49   14.10
  -7   4  11  102.49   12.70
   6  -4 -11  327.37   17.40
  -6   4  11  340.07   15.70
   5  -4 -11  315.97   15.60
  -5   4  11  329.87   15.30
   4  -4 -11  262.27   14.10
  -4   4  11  284.37   14.20
   3  -4 -11  756.82   22.00
  -3   4  11  738.63   22.90
   2  -4 -11  101.99   10.00
   2  -4 -11   92.49   10.70
  -2   4  11   90.09   10.00
   1  -4 -11   23.10    5.80
   1  -4 -11   14.80    6.60
  -1   4  11   28.30    7.60
   0  -4 -11    6.00    4.80
   0  -4 -11   -6.00    6.20
  -1  -4 -11   60.59    8.00
  -1  -4 -11   67.19    9.60
  -2  -4 -11  296.57   17.10
  -2  -4 -11  271.47   16.80
  -3  -4 -11   78.29   11.30
  -4  -4 -11  267.37   19.90
  -5  -4 -11   18.90   11.50
  -6  -4 -11   -9.30   12.40
  10  -5 -11   14.30   12.40
   9  -5 -11   -1.10   10.40
   8  -5 -11   85.89   12.70
   7  -5 -11  129.69   15.80
  -7   5  11  121.39   13.40
   6  -5 -11  215.08   20.20
  -6   5  11  262.57   15.10
   5  -5 -11  100.99   12.10
  -5   5  11   85.49   11.70
   4  -5 -11   10.40    6.10
  -4   5  11   12.60    7.30
   3  -5 -11   12.30    6.00
  -3   5  11   25.30    7.90
   2  -5 -11  102.29    9.90
   2  -5 -11  109.59   12.80
  -2   5  11   96.29   12.20
   1  -5 -11  249.58   15.60
   1  -5 -11  239.08   12.10
   0  -5 -11  144.49    9.90
   0  -5 -11  147.89   14.30
  -1  -5 -11   24.50    9.20
  -2  -5 -11    4.60    8.80
  -3  -5 -11   -8.00   10.10
  -4  -5 -11  515.55   25.70
  -5  -5 -11  586.84   28.80
  10  -6 -11  250.77   23.70
   9  -6 -11    4.20   11.40
   8  -6 -11  111.29   13.10
   7  -6 -11   64.59   11.10
  -7   6  11   39.80    9.60
   6  -6 -11  163.68   14.70
  -6   6  11  171.28   14.60
   5  -6 -11  132.69   13.30
  -5   6  11  162.08   14.30
   4  -6 -11  291.47   15.50
   3  -6 -11  188.58   12.60
   3  -6 -11  147.39   14.70
   2  -6 -11   14.80    8.30
   2  -6 -11   12.50    6.20
   1  -6 -11  105.69   10.00
   1  -6 -11  103.99   13.70
   0  -6 -11  163.18   16.70
  -1  -6 -11  253.97   18.60
  -2  -6 -11  264.57   20.00
  -3  -6 -11   -3.70   10.90
  -4  -6 -11    2.10   12.50
   9  -7 -11   -0.60   12.00
   8  -7 -11   17.70   11.30
   7  -7 -11   80.29   12.40
   6  -7 -11    6.80    8.50
   5  -7 -11   10.50    8.00
   4  -7 -11   81.59   10.20
   3  -7 -11  121.19   16.00
   3  -7 -11  156.58   12.60
   2  -7 -11    5.60    6.40
   2  -7 -11   -0.80    9.10
   1  -7 -11   25.00   10.90
   0  -7 -11   -2.90    9.40
  -1  -7 -11  161.18   19.00
  -2  -7 -11   15.00   12.10
  -3  -7 -11   56.39   14.20
   9  -8 -11   41.00   13.40
   8  -8 -11   32.80   12.00
   7  -8 -11   -2.40   10.00
   6  -8 -11  173.38   16.60
   5  -8 -11   14.00    8.60
   4  -8 -11   -3.30    8.00
   4  -8 -11   12.20    9.50
   3  -8 -11  220.18   19.40
   3  -8 -11  213.68   15.20
   2  -8 -11   11.80   10.50
   1  -8 -11   97.89   14.70
   0  -8 -11   86.19   13.30
  -1  -8 -11    1.80   11.90
   8  -9 -11   13.60   12.40
   7  -9 -11   57.39   13.00
   6  -9 -11  609.64   25.00
   5  -9 -11   34.60   11.80
   5  -9 -11   34.00   11.60
   4  -9 -11  105.79   14.00
   4  -9 -11  123.49   12.20
   3  -9 -11  108.39   14.70
   2  -9 -11   36.90   12.90
   1  -9 -11   10.40   11.80
   7 -10 -11  185.38   20.40
   6 -10 -11   53.29   11.70
   5 -10 -11   -0.20   10.70
   5 -10 -11    7.70   13.00
   4 -10 -11   61.99   18.20
   1 -10  12  -18.90   13.30
   2 -10  12   76.39   21.10
   2 -10  12   54.39   14.20
   3 -10  12  -22.60   14.00
   3 -10  12    9.30   12.00
   4 -10  12   -2.60   14.40
   5 -10  12  222.08   27.90
  -1  -9  12   67.99   15.30
   0  -9  12   58.49   14.20
   1  -9  12  154.08   16.90
   2  -9  12  129.09   14.70
   2  -9  12  184.88   22.20
   3  -9  12    7.90   10.60
   3  -9  12    7.80   12.70
   4  -9  12  109.19   16.30
   5  -9  12  137.49   18.20
   6  -9  12   32.70   15.60
   7  -9  12   27.60   16.60
  -2  -8  12    8.00   12.60
  -1  -8  12   95.49   16.00
   0  -8  12  202.68   20.00
   1  -8  12  329.17   20.70
   2  -8  12  120.69   15.80
   2  -8  12  161.08   17.40
   3  -8  12  484.75   21.70
   3  -8  12  425.96   24.50
   4  -8  12  247.28   16.80
   4  -8  12  235.38   22.20
   5  -8  12    5.40   12.50
   6  -8  12   68.79   15.40
   7  -8  12   33.20   15.70
   8  -8  12   40.20   17.30
  -4  -7  12   15.90   14.40
  -3  -7  12   23.50   13.30
   2   7 -12   16.70   10.10
  -2  -7  12   11.10   11.60
   1   7 -12   -8.80    9.60
  -1  -7  12  -19.10    9.90
   0   7 -12  175.88   17.60
   0  -7  12  143.29   16.30
   1  -7  12  338.97   19.50
   2  -7  12   72.09   13.20
   2  -7  12   75.89   10.80
   3  -7  12    7.10    8.10
   3  -7  12    4.90   10.50
   4  -7  12  143.09   19.30
   4  -7  12  135.09   13.70
   5  -7  12   79.69   14.60
   6  -7  12  142.59   17.10
   7  -7  12   60.79   15.50
   8  -7  12   11.00   15.40
  -5  -6  12   52.89   15.10
  -4  -6  12  132.79   16.20
   3   6 -12   25.80    9.80
  -3  -6  12    9.40   10.70
   2   6 -12    8.60    8.50
  -2  -6  12   10.50   10.20
   1   6 -12   37.20    8.90
  -1  -6  12   36.10   10.20
   0   6 -12   -1.70    7.30
   0  -6  12    0.20    9.50
  -1   6 -12    1.50    7.00
   1  -6  12   -5.90    7.70
  -2   6 -12   70.19   10.10
   2  -6  12   56.89    9.80
   2  -6  12   69.79   11.90
   3  -6  12  117.89   14.40
   3  -6  12   91.79   12.30
   4  -6  12   88.19    9.80
   4  -6  12   65.69   15.80
   5  -6  12  128.19   18.70
   5  -6  12  121.19   13.70
   6  -6  12   84.69   15.80
   7  -6  12  141.99   18.30
   8  -6  12  269.77   27.00
   9  -6  12  131.99   22.40
  -6  -5  12   -1.20   13.90
  -5  -5  12  137.49   16.70
   4   5 -12  450.75   20.10
  -4  -5  12  397.66   23.50
   3   5 -12   34.50    9.10
  -3  -5  12   20.50   10.50
   2   5 -12   12.20    7.90
  -2  -5  12   17.00    9.30
   1   5 -12  248.48   15.00
  -1  -5  12  238.98   16.80
   0   5 -12   51.59    8.40
   0  -5  12   51.99   10.20
  -1   5 -12   79.59    9.30
   1  -5  12   81.99   10.40
   1  -5  12   99.39   13.30
  -2   5 -12   39.00    8.00
   2  -5  12   30.20    7.90
   2  -5  12   21.80    9.10
  -3   5 -12   25.60    7.90
   3  -5  12   31.40    9.80
   3  -5  12   28.00    8.10
   4  -5  12   11.20    9.70
   5  -5  12   -0.70   10.30
   5  -5  12   10.30    6.60
   6  -5  12  114.09   15.20
   7  -5  12  215.38   22.20
   8  -5  12   26.70   15.20
   9  -5  12  135.49   20.70
  -7  -4  12  144.69   18.80
  -6  -4  12   45.80   13.90
   5   4 -12   34.80   10.30
  -5  -4  12   39.30   12.50
   4   4 -12  171.98   15.50
  -4  -4  12  199.08   17.60
   3   4 -12  174.88   14.00
   2   4 -12  138.69   12.80
  -2  -4  12  138.19   14.00
   1   4 -12  427.76   17.40
  -1  -4  12  429.66   18.90
   0   4 -12  189.48   13.10
   0  -4  12  196.78   14.30
  -1   4 -12   -5.60    5.90
   1  -4  12    5.90    7.50
   1  -4  12    3.00    6.70
  -2   4 -12   21.90    6.90
   2  -4  12   26.40    7.40
   2  -4  12   31.40    8.60
  -3   4 -12  314.07   15.50
   3  -4  12  338.27   17.80
   3  -4  12  333.07   15.40
  -4   4 -12  123.69   12.10
   4  -4  12  133.89   15.60
   4  -4  12  154.18   12.30
   5  -4  12   40.60    7.30
   5  -4  12    1.00   10.10
   6  -4  12   99.09   15.70
   7  -4  12   -0.10   12.80
   8  -4  12   28.80   15.80
   9  -4  12   47.40   17.60
  -8  -3  12   -5.40   15.70
  -7  -3  12    7.00   13.40
   6   3 -12   10.30   10.90
  -6  -3  12   14.50   12.00
   5   3 -12   34.00    9.10
  -5  -3  12   34.60   11.20
   4   3 -12  282.37   15.50
  -4  -3  12  242.08   20.40
   3   3 -12  380.86   16.30
  -3  -3  12  364.56   18.30
   2   3 -12  130.29   12.00
  -2  -3  12  148.69   13.60
   1   3 -12  473.95   17.40
  -1  -3  12  455.35   18.90
   0   3 -12 1768.02   39.30
   0  -3  12 1715.43   38.80
   0  -3  12 1786.62   40.30
  -1   3 -12  449.46   17.20
   1  -3  12  484.55   18.00
   1  -3  12  444.76   17.40
  -2   3 -12  592.04   19.70
   2  -3  12  581.14   20.30
   2  -3  12  594.64   19.60
  -3   3 -12   67.69    8.20
   3  -3  12   80.89   10.40
   3  -3  12   78.49    9.30
  -4   3 -12  160.48   11.70
   4  -3  12  144.09   14.80
   4  -3  12  154.88   12.00
  -5   3 -12  135.19   12.00
   5  -3  12  154.58   11.60
   5  -3  12  140.39   16.80
  -6   3 -12   82.39    9.80
   6  -3  12   93.79   15.10
  -7   3 -12   66.29   11.00
   7  -3  12   78.99   15.60
  -8   3 -12   -3.60   12.70
   8  -3  12   36.40   16.30
   9  -3  12   99.99   19.50
  -8  -2  12    8.80   14.50
   7   2 -12   84.29   12.60
  -7  -2  12   81.69   14.40
   6   2 -12  297.37   17.90
  -6  -2  12  291.97   20.40
   5   2 -12  297.37   16.40
  -5  -2  12  253.57   20.00
   4   2 -12  228.58   14.20
  -4  -2  12  219.88   15.90
   3   2 -12  130.89   11.90
  -3  -2  12  155.28   13.80
   2   2 -12    4.30    5.80
  -2  -2  12    1.60    6.60
   1   2 -12  439.46   16.30
  -1  -2  12  445.36   17.60
   0   2 -12   59.89    7.60
   0  -2  12   77.09    9.60
   0  -2  12   71.99    9.10
  -1   2 -12  447.56   16.40
  -1   2 -12  455.55   13.60
   1  -2  12  446.66   17.20
   1  -2  12  452.15   16.40
  -2   2 -12  260.47    9.90
  -2   2 -12  258.97   13.20
   2  -2  12  242.88   13.90
   2  -2  12  239.28   13.60
  -3   2 -12   15.90    6.10
  -3   2 -12   25.70    6.20
   3  -2  12   27.80    8.10
   3  -2  12   19.30    6.90
  -4   2 -12  231.48   12.20
  -4   2 -12  238.98   13.00
   4  -2  12  232.78   13.40
   4  -2  12  214.58   15.90
  -5   2 -12  212.88   14.10
   5  -2  12  237.18   17.90
   5  -2  12  222.08   13.40
  -6   2 -12  292.87   17.30
   6  -2  12  255.47   20.70
   7  -2  12   19.90   13.80
  -8   2 -12   40.00   12.80
   8  -2  12   29.00   15.10
  -9   2 -12    0.90   14.40
   9  -2  12    5.60   16.40
   8   1 -12   10.50   13.10
  -8  -1  12  -14.40   11.70
   7   1 -12  258.57   19.00
  -7  -1  12  227.48   20.00
   6   1 -12  317.97   17.70
   5   1 -12   -5.30    7.20
  -5  -1  12   13.60    8.50
   4   1 -12   73.39    9.10
  -4  -1  12   39.10    8.90
   3   1 -12   71.59    8.80
  -3  -1  12   63.19    9.30
   2   1 -12  161.08   11.40
  -2  -1  12  173.08   13.10
   1   1 -12   69.69    7.10
   1   1 -12   83.99    9.70
  -1  -1  12   73.09    9.00
  -1  -1  12   87.29   10.60
   0   1 -12  115.89    9.70
   0   1 -12   97.69    7.50
   0  -1  12  104.29   10.70
   0  -1  12   93.19    9.60
  -1   1 -12 2546.25   47.60
  -1   1 -12 2501.25   51.19
   1  -1  12 2519.95   51.89
  -2   1 -12 1001.70   26.40
  -2   1 -12 1030.10   26.40
   2  -1  12 1032.40   26.00
   2  -1  12 1079.19   27.60
  -3   1 -12   84.69    9.60
  -3   1 -12   83.99    8.70
   3  -1  12   74.09    8.80
   3  -1  12   85.49    9.80
  -4   1 -12  228.68   12.50
  -4   1 -12  245.28   13.40
   4  -1  12  215.38   13.40
   4  -1  12  195.78   14.80
  -5   1 -12  298.67   16.50
   5  -1  12  316.17   15.10
   5  -1  12  278.87   18.90
  -6   1 -12   92.99   12.20
   6  -1  12   98.39   14.60
  -7   1 -12  102.49   14.40
   7  -1  12   68.09   15.20
  -8   1 -12    0.40   13.50
   8  -1  12   -3.80   14.20
  -9   1 -12   38.80   17.20
   8   0 -12  189.28   19.60
  -8   0  12  201.98   20.40
   7   0 -12   30.80    9.90
   6   0 -12  149.59   14.00
  -6   0  12  124.09   14.90
   5   0 -12   -2.30    6.90
  -5   0  12   19.00    8.20
   4   0 -12   43.60    7.90
  -4   0  12   30.90    8.40
   3   0 -12   31.60    7.00
  -3   0  12   52.99    8.50
   2   0 -12  214.58   12.80
  -2   0  12  234.68   10.20
  -2   0  12  227.68   13.60
   1   0 -12   68.99    8.00
   1   0 -12   63.39    7.80
  -1   0  12   67.19    8.20
  -1   0  12   67.99    7.70
   0   0 -12  116.89    9.80
   0   0 -12  112.89    9.00
   0   0  12  112.69    8.70
   0   0  12  127.69   11.10
  -1   0 -12  121.39    9.90
  -1   0 -12  129.69    9.70
   1   0  12  118.09    9.90
   1   0  12  109.89   11.20
  -2   0 -12   22.50    5.80
  -2   0 -12   21.00    5.80
   2   0  12   17.90    7.10
   2   0  12   28.10    7.40
  -3   0 -12   81.39    9.40
  -3   0 -12   86.69   10.60
   3   0  12   86.69   11.30
   3   0  12   85.79   11.50
  -4   0 -12   35.90    8.20
  -4   0 -12   40.40    6.50
   4   0  12   34.20    7.60
   4   0  12   26.30    9.40
  -5   0 -12   24.20    9.00
   5   0  12   23.80   10.00
  -6   0 -12  252.87   19.50
   6   0  12  266.67   23.10
  -7   0 -12   26.10   12.40
   7   0  12   33.10   13.70
  -8   0 -12  139.09   18.00
   8   0  12  190.28   26.10
   9  -1 -12   94.09   14.40
   8  -1 -12   45.00   12.10
  -8   1  12   41.90   12.00
   7  -1 -12   11.30    9.10
  -7   1  12   19.50    9.90
   6  -1 -12   96.59   11.10
  -6   1  12  111.09   14.20
   5  -1 -12  518.45   19.80
  -5   1  12  522.55   19.90
   4  -1 -12  735.73   22.90
  -4   1  12  747.13   23.30
   3  -1 -12    4.70    6.10
  -3   1  12   -1.20    5.80
   2  -1 -12  488.75   17.20
  -2   1  12  481.15   17.80
   1  -1 -12  427.86   16.00
   1  -1 -12  410.86   14.30
  -1   1  12  397.06   16.90
   0  -1 -12   16.20    5.50
   0  -1 -12   23.00    6.00
   0   1  12   25.60    7.50
   0   1  12   20.80    5.20
  -1  -1 -12   15.30    5.40
  -1  -1 -12   16.30    6.00
   1   1  12   21.30    5.80
   1   1  12   15.20    7.20
  -2  -1 -12   27.20    5.70
  -2  -1 -12   27.80    6.70
   2   1  12   29.20    7.80
   2   1  12   26.30    7.40
  -3  -1 -12   15.20    7.00
  -3  -1 -12   28.30    5.90
   3   1  12   23.10    7.50
   3   1  12   24.90    7.40
  -4  -1 -12   13.80    8.20
  -4  -1 -12   -1.40    5.00
   4   1  12    5.80    8.20
   5   1  12   38.10   10.70
  -6  -1 -12  170.58   18.70
   6   1  12  176.38   19.60
  -7  -1 -12  227.78   23.60
   7   1  12  279.17   26.40
   8   1  12    8.80   18.70
  10  -2 -12   41.50   15.20
   9  -2 -12   29.20   12.10
   8  -2 -12  214.28   18.40
  -8   2  12  195.18   17.70
   7  -2 -12   10.60    8.90
  -7   2  12   21.40    9.30
   6  -2 -12  370.66   18.10
  -6   2  12  356.26   17.40
   5  -2 -12  248.08   15.10
  -5   2  12  250.67   15.10
   4  -2 -12   -4.70    6.00
  -4   2  12   -1.20    6.50
   3  -2 -12   12.20    6.30
  -3   2  12   21.30    7.20
   2  -2 -12   57.49    7.30
   2  -2 -12   40.50    6.90
  -2   2  12   41.10    7.80
   1  -2 -12  248.38   12.80
   1  -2 -12  249.97   12.60
  -1   2  12  244.68   13.80
   0  -2 -12  249.58   12.40
   0  -2 -12  252.27   13.00
   0   2  12  243.88   14.00
  -1  -2 -12  202.78   12.50
  -1  -2 -12  224.88   11.70
   1   2  12  188.08   13.80
  -2  -2 -12   96.89   11.80
  -2  -2 -12  100.89    8.90
   2   2  12   82.59   10.00
  -3  -2 -12   65.59    7.20
  -3  -2 -12   60.09    9.50
   3   2  12   73.09   11.00
  -4  -2 -12   19.10    9.20
   4   2  12   16.30    8.60
  -5  -2 -12  253.27   19.50
   5   2  12  285.77   20.60
  -6  -2 -12  136.59   15.60
  -7  -2 -12   55.79   14.80
  10  -3 -12   40.30   14.00
   9  -3 -12  -23.50   10.30
   8  -3 -12   59.59   11.20
  -8   3  12   76.79   11.80
   7  -3 -12   54.19   10.20
  -7   3  12   42.80   10.00
   6  -3 -12   64.39   10.80
  -6   3  12   47.80    9.10
   5  -3 -12  100.99   11.70
  -5   3  12   62.19    9.20
   4  -3 -12  312.67   15.40
  -4   3  12  287.77   14.70
   3  -3 -12  182.58   12.80
  -3   3  12  191.58   13.40
   2  -3 -12  530.55   18.40
   2  -3 -12  559.74   18.80
  -2   3  12  548.55   19.70
   1  -3 -12 1540.15   35.00
   1  -3 -12 1540.95   35.80
  -1   3  12 1545.75   37.10
   0  -3 -12 1081.69   26.90
   0  -3 -12 1091.29   28.60
   0   3  12 1077.79   29.40
  -1  -3 -12  332.87   16.10
  -1  -3 -12  341.87   13.70
   1   3  12  343.07   17.30
  -2  -3 -12  194.18   10.80
  -2  -3 -12  179.48   14.60
  -3  -3 -12   20.50    9.50
  -4  -3 -12   83.59   12.20
  -5  -3 -12  207.18   20.00
  -6  -3 -12    3.80   12.40
  10  -4 -12    0.60   13.30
   9  -4 -12   -9.40   10.70
   8  -4 -12   18.40   10.30
   7  -4 -12   34.60   10.10
  -7   4  12   26.50    9.10
   6  -4 -12    4.80    7.80
  -6   4  12   -2.40    7.40
   5  -4 -12   23.50    7.90
  -5   4  12   26.00    8.30
   4  -4 -12  340.47   16.30
  -4   4  12  348.97   16.70
   3  -4 -12  256.97   14.20
  -3   4  12  266.37   15.50
   2  -4 -12    1.20    6.20
   2  -4 -12   -2.10    6.50
  -2   4  12    5.40    7.70
   1  -4 -12   52.79    8.60
   1  -4 -12   70.39    8.20
  -1   4  12   60.89    9.40
   0  -4 -12  111.89    9.90
   0  -4 -12  125.79   13.20
  -1  -4 -12  677.93   23.60
  -1  -4 -12  653.03   19.20
  -2  -4 -12  254.87   22.70
  -3  -4 -12   17.00   10.00
  -4  -4 -12  365.56   22.50
  -5  -4 -12   -4.70   11.60
  10  -5 -12   12.20   13.20
   9  -5 -12   24.90   11.80
   8  -5 -12   -7.00    9.70
   7  -5 -12   13.90    9.30
  -7   5  12   18.30    9.40
   6  -5 -12  178.38   15.90
  -6   5  12  180.88   15.00
   5  -5 -12    4.20   10.00
  -5   5  12    1.30    7.90
   4  -5 -12   55.79    8.70
  -4   5  12   79.09   10.20
   3  -5 -12    9.40    6.80
  -3   5  12   -0.90    7.60
   2  -5 -12    3.80    6.10
   2  -5 -12    5.60    7.70
  -2   5  12   10.40    8.40
   1  -5 -12  162.58   11.90
   1  -5 -12  147.99   14.70
   0  -5 -12  153.88   16.50
   0  -5 -12  120.39   10.50
  -1  -5 -12  522.45   22.90
  -2  -5 -12   18.50   10.20
  -3  -5 -12  205.88   20.00
  -4  -5 -12  211.48   22.10
   9  -6 -12  234.88   21.30
   8  -6 -12  432.26   23.90
   7  -6 -12   46.10   10.40
  -7   6  12   46.90   11.00
   6  -6 -12  119.59   12.70
  -6   6  12  131.19   15.20
   5  -6 -12  257.87   16.30
  -5   6  12  246.88   17.20
   4  -6 -12    8.10    8.50
   3  -6 -12   91.09   12.40
   3  -6 -12   85.99   10.00
   2  -6 -12    7.90    6.70
   2  -6 -12   12.30    9.00
   1  -6 -12   14.10    7.00
   1  -6 -12   17.80    9.30
   0  -6 -12   12.40    9.60
  -1  -6 -12   60.39   12.00
  -2  -6 -12   -5.90   10.70
  -3  -6 -12    0.60   12.00
   9  -7 -12   39.30   13.20
   8  -7 -12    1.20   11.00
   7  -7 -12  121.99   13.60
   6  -7 -12  458.55   21.80
   5  -7 -12    9.90    8.50
   4  -7 -12  108.29   13.80
   4  -7 -12   84.79   13.00
   3  -7 -12   12.70   10.20
   2  -7 -12   22.40    7.80
   2  -7 -12   28.80   10.50
   1  -7 -12  297.87   21.80
   0  -7 -12  144.69   16.00
  -1  -7 -12   12.70   11.40
  -2  -7 -12  136.69   17.20
   8  -8 -12   19.80   12.40
   7  -8 -12  101.49   14.10
   6  -8 -12   15.00    9.30
   5  -8 -12   34.40   10.00
   4  -8 -12  191.98   19.80
   4  -8 -12  233.38   18.00
   3  -8 -12  109.59   14.30
   3  -8 -12  129.79   15.00
   2  -8 -12  238.68   21.60
   1  -8 -12  193.68   21.90
   0  -8 -12  186.58   21.00
   7  -9 -12   16.00   11.70
   6  -9 -12   60.49   11.90
   5  -9 -12  160.38   18.40
   5  -9 -12  178.58   21.10
   4  -9 -12  136.89   13.30
   4  -9 -12  130.49   16.30
   3  -9 -12  184.88   22.80
   2  -9 -12  135.49   17.00
   6 -10 -12   59.89   13.30
   2 -10  13   16.30   12.80
   3 -10  13    3.60   15.40
   0  -9  13   24.10   13.40
   1  -9  13   10.60   12.90
   2  -9  13   24.70   14.80
   3  -9  13   12.20   14.70
   3  -9  13   35.70   12.00
   4  -9  13    8.20   14.70
   5  -9  13  138.49   18.90
   6  -9  13  447.46   33.20
  -2  -8  13   -6.70   13.40
  -1  -8  13    3.00   12.40
   0  -8  13  100.59   15.20
   1  -8  13  105.19   13.80
   2  -8  13   19.70   13.40
   2  -8  13   16.40   10.30
   3  -8  13  252.97   19.50
   3  -8  13  284.67   23.50
   4  -8  13   52.09   14.60
   4  -8  13   53.59   11.20
   5  -8  13   -2.60   13.40
   6  -8  13   70.59   16.80
   7  -8  13   86.19   19.20
  -3  -7  13   29.10   13.60
   2   7 -13  -24.70   10.60
  -2  -7  13    1.40   12.10
   1   7 -13   23.70   10.50
  -1  -7  13   31.10   11.50
   0   7 -13   24.10   10.20
   0  -7  13  -10.10   10.20
  -1   7 -13   15.90    9.80
   1  -7  13   11.40   11.20
   1  -7  13   10.00    9.70
   2  -7  13    2.40   11.40
   2  -7  13    8.70    9.70
   3  -7  13    7.60   11.60
   4  -7  13   61.89   10.60
   4  -7  13   31.90   12.70
   5  -7  13   14.30   12.80
   6  -7  13   53.09   15.30
   7  -7  13  178.68   21.10
   8  -7  13   -0.10   17.10
  -4  -6  13  107.19   16.40
   3   6 -13    7.90   10.60
  -3  -6  13   -7.40   11.70
   2   6 -13  293.67   18.80
  -2  -6  13  303.67   20.40
   1   6 -13  131.89   15.40
  -1  -6  13  156.28   17.60
   0   6 -13   50.69   10.30
   0  -6  13   68.89   11.50
  -1   6 -13  262.57   17.20
  -2   6 -13   26.70    9.10
   2  -6  13   23.50    9.10
   3  -6  13  114.89   13.60
   3  -6  13  119.39   17.00
   4  -6  13  136.49   14.60
   4  -6  13  141.89   16.30
   5  -6  13   39.40   13.40
   6  -6  13  -17.70   12.90
   7  -6  13   73.99   16.80
   8  -6  13   69.99   18.20
  -5  -5  13  106.29   16.90
   4   5 -13  474.15   22.10
  -4  -5  13  401.46   25.00
   3   5 -13   26.30   11.20
  -3  -5  13   12.30   10.60
   2   5 -13   12.40   10.10
  -2  -5  13   11.10    9.60
   1   5 -13  222.28   15.50
  -1  -5  13  200.38   16.90
   0   5 -13  456.05   19.50
   0  -5  13  475.75   21.00
  -1   5 -13  179.98   14.50
   1  -5  13  167.18   17.00
   1  -5  13  165.08   15.30
  -2   5 -13  166.28   15.40
   2  -5  13  158.48   14.30
   2  -5  13  159.38   16.50
  -3   5 -13   62.89   12.00
   3  -5  13   85.19   10.40
   3  -5  13   76.69   12.70
   4  -5  13   10.80    7.50
   4  -5  13   22.20   11.20
   5  -5  13  206.48   14.30
   5  -5  13  166.18   19.80
   6  -5  13  385.56   25.80
   7  -5  13  140.09   18.60
   8  -5  13   13.70   16.20
  -6  -4  13   20.50   13.70
   5   4 -13   70.59   12.40
  -5  -4  13   68.59   13.80
  -4  -4  13   -8.80   10.10
   3   4 -13    7.70    8.30
  -3  -4  13   22.00   10.70
   2   4 -13   51.39    9.40
  -2  -4  13   47.60   17.80
   1   4 -13   97.69   10.50
  -1  -4  13  105.89   11.90
   0   4 -13    8.80    7.10
   0  -4  13   18.20    8.60
   0  -4  13   17.90    8.00
  -1   4 -13    0.70    7.00
   1  -4  13    9.10    8.20
   1  -4  13    9.80    7.40
  -2   4 -13   93.89   11.60
   2  -4  13   95.59   12.70
   2  -4  13   95.09   11.70
  -3   4 -13   96.49   10.30
   3  -4  13   98.89   12.70
   3  -4  13  103.19   10.90
  -4   4 -13  251.87   20.10
   4  -4  13  225.58   18.60
   4  -4  13  282.77   22.90
   5  -4  13  101.99   14.90
   5  -4  13  110.99   12.60
   6  -4  13  315.07   23.70
   7  -4  13   23.50   15.10
   8  -4  13   25.70   17.20
  -7  -3  13   14.10   14.10
   6   3 -13   50.79   11.80
  -6  -3  13   37.90   13.50
   5   3 -13    7.10    9.50
  -5  -3  13    8.50   11.10
   4   3 -13   38.70    9.00
  -4  -3  13   38.60   10.70
   3   3 -13   -2.40    6.80
   2   3 -13  -13.20    6.50
  -2  -3  13    0.70    7.80
   1   3 -13  448.66   18.40
  -1  -3  13  451.65   19.50
   0   3 -13  541.45   19.70
   0  -3  13  531.65   20.40
   0  -3  13  512.45   19.30
  -1   3 -13  133.89   12.20
   1  -3  13  131.19   13.10
   1  -3  13  102.99   12.60
  -2   3 -13    8.40    6.50
   2  -3  13   -5.70    6.80
   2  -3  13   18.60    8.20
  -3   3 -13  181.18   13.00
   3  -3  13  187.58   15.60
   3  -3  13  217.48   13.80
  -4   3 -13  154.98   13.30
   4  -3  13  218.38   14.00
   4  -3  13  230.38   17.30
   5  -3  13  114.49   12.60
   5  -3  13   96.19   13.80
   6  -3  13   36.90   13.90
   7  -3  13   60.79   16.40
   8  -3  13  137.69   20.00
  -8  -2  13   47.50   16.20
   7   2 -13   49.60   12.80
  -7  -2  13   63.69   14.90
   6   2 -13   76.89   12.10
  -6  -2  13  107.19   14.50
   5   2 -13  239.78   25.90
  -5  -2  13  265.27   19.40
   4   2 -13  908.91   26.80
  -4  -2  13  907.11   35.40
   3   2 -13  374.46   17.20
  -3  -2  13  374.36   18.50
   2   2 -13  175.28   13.60
  -2  -2  13  168.58   14.10
   1   2 -13 1917.01   43.00
  -1  -2  13 1986.10   44.40
  -1  -2  13 1943.31   41.40
   0   2 -13   32.90    7.00
   0  -2  13   35.50    8.70
   0  -2  13   19.60    7.10
  -1   2 -13   38.20    7.20
   1  -2  13   33.70    7.80
   1  -2  13   43.40    7.90
  -2   2 -13   11.10    6.30
   2  -2  13    8.80    7.30
   2  -2  13   10.30    7.10
  -3   2 -13  252.57   14.20
   3  -2  13  238.98   15.70
   3  -2  13  257.07   14.90
  -4   2 -13  209.58   13.50
  -4   2 -13  208.88   13.60
   4  -2  13  217.08   14.30
   4  -2  13  219.88   16.70
  -5   2 -13   18.30    8.60
   5  -2  13    8.80   10.70
   5  -2  13   14.20    7.40
  -6   2 -13  243.98   17.90
   6  -2  13  244.48   22.80
  -7   2 -13  139.59   15.50
   7  -2  13  151.18   18.80
  -8   2 -13   74.39   20.80
   8  -2  13   75.39   18.10
   8   1 -13   13.30   13.70
  -8  -1  13   29.50   14.50
   7   1 -13  129.49   14.40
  -7  -1  13  133.69   15.80
   6   1 -13  290.27   19.30
  -6  -1  13  307.27   20.60
   5   1 -13  122.29   14.70
   4   1 -13  495.75   19.50
  -4  -1  13  495.25   20.60
   3   1 -13   32.80    8.10
  -3  -1  13   22.00    8.20
   2   1 -13   54.49    8.30
  -2  -1  13   64.79    9.60
   1   1 -13   20.90    6.70
  -1  -1  13   -1.40    6.40
  -1  -1  13   12.20    7.60
   0   1 -13  261.87   10.60
   0   1 -13  246.08   13.60
   0  -1  13  244.88   14.50
  -1   1 -13  364.46   12.80
  -1   1 -13  357.66   15.30
   1  -1  13  361.36   16.70
   1  -1  13  381.36   15.30
  -2   1 -13   90.69   10.80
  -2   1 -13   69.69    7.50
   2  -1  13   78.39    9.70
   2  -1  13   61.09    8.90
  -3   1 -13  275.47   13.20
  -3   1 -13  267.37   13.80
   3  -1  13  268.17   15.30
   3  -1  13  249.88   15.10
  -4   1 -13  554.64   19.20
  -4   1 -13  522.25   19.00
   4  -1  13  539.95   19.80
   4  -1  13  544.75   21.70
  -5   1 -13  -13.20    8.00
   5  -1  13  -15.20    7.00
   5  -1  13    8.20   11.00
   6  -1  13   17.10   12.80
  -7   1 -13   -1.60   12.50
   7  -1  13   22.80   14.60
  -8   1 -13   47.60   16.10
   8   0 -13   68.39   13.40
  -8   0  13   71.19   14.70
   7   0 -13  104.69   13.40
  -7   0  13  154.48   18.60
   6   0 -13   18.40    9.30
  -6   0  13   15.90   11.50
   5   0 -13  245.38   16.50
  -5   0  13  254.97   17.00
   4   0 -13   57.39    9.50
  -4   0  13   66.59   10.10
   3   0 -13   66.89    8.90
  -3   0  13   59.79    9.30
   2   0 -13    2.70    6.30
  -2   0  13   -9.40    6.60
   1   0 -13  180.88   12.40
  -1   0  13  167.18   13.40
  -1   0  13  201.68   13.40
   0   0 -13  329.57   13.20
   0   0 -13  318.37   15.00
   0   0  13  329.27   16.60
   0   0  13  338.87   12.90
  -1   0 -13 2144.39   45.70
  -1   0 -13 2171.68   43.50
   1   0  13 2117.79   43.00
   1   0  13 2150.48   47.00
  -2   0 -13  282.87   13.80
  -2   0 -13  282.07   13.50
   2   0  13  276.07   14.00
   2   0  13  296.27   16.20
  -3   0 -13   19.20    6.20
  -3   0 -13   -0.90    6.80
   3   0  13   -1.00    7.20
   3   0  13    0.80    7.70
  -4   0 -13   89.09   11.30
  -4   0 -13   89.09   10.60
   4   0  13  100.29   11.80
   4   0  13   90.29   10.30
  -5   0 -13  220.68   18.00
   5   0  13  217.88   18.40
  -6   0 -13   72.19   13.30
   6   0  13  113.69   15.70
  -7   0 -13   14.10   14.00
   7   0  13   37.50   15.60
  -8   0 -13  -11.80   15.70
   8   0  13   45.00   19.20
   9  -1 -13  114.59   16.00
   8  -1 -13   31.20   12.00
  -8   1  13   57.79   13.40
   7  -1 -13    7.70    9.40
  -7   1  13   -6.70   10.10
   6  -1 -13   44.30    9.90
  -6   1  13   26.80   10.00
   5  -1 -13   48.60    9.50
  -5   1  13   45.10    9.70
   4  -1 -13   10.20    7.00
  -4   1  13   -2.00    7.50
   3  -1 -13   46.50    8.00
  -3   1  13   46.20    8.60
   2  -1 -13   15.50    6.30
   2  -1 -13    7.30    5.50
  -2   1  13    7.00    7.00
   1  -1 -13  163.78   12.20
   1  -1 -13  184.28   11.20
  -1   1  13  163.18   13.50
   0  -1 -13  118.39   10.20
   0  -1 -13   99.69   10.30
   0   1  13  109.89   12.70
  -1  -1 -13  199.68   12.10
  -1  -1 -13  202.38   12.40
   1   1  13  196.58   14.50
  -2  -1 -13  142.59   11.20
  -2  -1 -13  143.49   12.40
   2   1  13  168.78   13.90
  -3  -1 -13   23.60    6.40
  -3  -1 -13    5.80    7.50
   3   1  13   35.10    8.40
  -4  -1 -13   42.90   10.00
  -4  -1 -13   58.39    7.80
   4   1  13   50.09   13.10
  -5  -1 -13  334.07   20.40
   5   1  13  354.86   24.70
  -6  -1 -13  -14.10   11.30
  -7  -1 -13    0.90   13.80
  10  -2 -13  183.88   25.10
   9  -2 -13  257.27   22.90
   8  -2 -13   60.49   12.70
  -8   2  13   89.29   13.90
   7  -2 -13  -10.20    9.30
   6  -2 -13    6.90    8.90
  -6   2  13   28.50    9.60
   5  -2 -13  175.38   15.00
  -5   2  13  162.58   14.70
   4  -2 -13  120.89   13.00
  -4   2  13  142.19   13.80
   3  -2 -13   37.60    8.00
  -3   2  13   23.10    7.80
   2  -2 -13   56.49    7.80
   2  -2 -13   57.59    8.10
  -2   2  13   71.29    9.80
   1  -2 -13   23.10    6.60
   1  -2 -13   18.60    6.80
  -1   2  13   14.50    7.50
   0  -2 -13  175.48   12.80
   0  -2 -13  209.68   12.60
   0   2  13  200.38   14.60
  -1  -2 -13  444.86   18.20
  -1  -2 -13  463.55   16.60
   1   2  13  455.55   19.10
  -2  -2 -13  365.66   14.80
  -2  -2 -13  362.46   17.60
   2   2  13  367.16   18.20
  -3  -2 -13   28.30    6.40
  -3  -2 -13   24.10    9.00
  -4  -2 -13  127.99   16.70
  -5  -2 -13   25.60   12.00
  -6  -2 -13   36.70   13.90
   9  -3 -13  -10.00   11.40
   8  -3 -13    7.70   10.80
  -8   3  13   11.30   10.90
   7  -3 -13  190.48   17.60
  -7   3  13  168.38   21.10
   6  -3 -13  494.95   21.30
  -6   3  13  428.86   20.50
  -5   3  13   35.90    9.00
   4  -3 -13    1.80    6.70
  -4   3  13   16.40    8.20
   3  -3 -13   16.10    7.30
  -3   3  13   17.90    7.50
   2  -3 -13  119.69   12.20
   2  -3 -13  132.99   12.10
  -2   3  13  125.29   13.70
   1  -3 -13   74.79    8.90
   1  -3 -13   56.69    8.80
  -1   3  13   53.89    9.50
   0  -3 -13   97.59   10.50
   0  -3 -13   98.79   10.90
   0   3  13  124.89   13.10
  -1  -3 -13   49.10    7.50
  -1  -3 -13   60.39    9.90
   1   3  13   65.79   10.50
  -2  -3 -13  223.48   16.70
  -2  -3 -13  215.48   12.20
  -3  -3 -13   68.89   11.50
  -4  -3 -13   11.60   10.80
  -5  -3 -13    9.00   12.80
  -6  -3 -13  349.47   26.10
   9  -4 -13   68.79   13.50
   8  -4 -13   56.49   11.70
   7  -4 -13  301.37   19.20
   6  -4 -13  640.84   23.90
  -6   4  13  601.44   22.70
   5  -4 -13  559.94   21.90
  -5   4  13  560.74   21.80
   4  -4 -13  230.18   15.10
  -4   4  13  202.68   15.60
   3  -4 -13  185.08   14.10
  -3   4  13  190.68   15.60
   2  -4 -13   88.19    9.80
   2  -4 -13   77.59   10.20
  -2   4  13   81.79   11.00
   1  -4 -13  337.77   15.50
   1  -4 -13  309.87   17.00
  -1   4  13  346.87   18.30
   0  -4 -13   11.90    8.30
   0  -4 -13    9.10    6.60
   0   4  13   -4.80   11.60
  -1  -4 -13    3.40    6.20
  -2  -4 -13   -1.50    8.90
  -3  -4 -13   73.49   12.30
  -4  -4 -13   23.60   12.20
  -5  -4 -13  248.18   24.20
   9  -5 -13   46.30   13.70
   7  -5 -13  119.89   13.60
  -7   5  13  113.89   14.10
   6  -5 -13  724.13   25.70
   5  -5 -13   80.89   10.50
  -5   5  13  106.99   19.10
   4  -5 -13  113.49   14.30
  -4   5  13  139.59   16.80
   3  -5 -13   23.40    8.00
   3  -5 -13   24.60    9.10
   2  -5 -13   26.60    9.10
   2  -5 -13   22.60    7.80
  -2   5  13   27.30    9.90
   1  -5 -13   15.50   11.30
   0  -5 -13  136.19   16.30
   0  -5 -13  140.89   12.00
  -1  -5 -13  212.48   18.50
  -2  -5 -13    9.90   10.90
  -3  -5 -13   19.60   12.20
  -4  -5 -13   -4.60   13.10
   9  -6 -13  362.66   25.10
   8  -6 -13  237.78   21.10
   7  -6 -13   21.60   10.20
  -7   6  13   13.80   11.00
   6  -6 -13  535.95   24.20
  -6   6  13  546.25   22.90
   5  -6 -13   26.50    9.30
  -5   6  13   27.30   10.50
   4  -6 -13  206.68   16.60
   3  -6 -13   20.00   10.00
   3  -6 -13   16.50   10.60
   2  -6 -13   90.89   12.20
   2  -6 -13   75.79   13.90
   1  -6 -13  111.79   13.40
   1  -6 -13  106.09   12.10
   0  -6 -13  146.59   18.40
  -1  -6 -13   44.20   11.80
  -2  -6 -13    3.30   11.70
  -3  -6 -13   34.60   13.80
   8  -7 -13  141.99   15.80
   7  -7 -13   72.59   12.90
   6  -7 -13  572.24   24.70
   5  -7 -13   23.20    9.70
   4  -7 -13   30.60   10.90
   4  -7 -13   25.40    9.80
   3  -7 -13    3.40    8.80
   3  -7 -13   17.20   10.90
   2  -7 -13  103.99   11.90
   2  -7 -13  106.59   14.20
   1  -7 -13  267.87   21.40
   0  -7 -13   24.50   11.70
  -1  -7 -13   -0.30   12.00
   7  -8 -13  273.67   21.90
   6  -8 -13    7.20   10.40
   5  -8 -13   36.00   12.10
   5  -8 -13   23.10   10.20
   4  -8 -13   13.90   10.40
   4  -8 -13   29.30   12.30
   3  -8 -13   47.60   13.00
   3  -8 -13   73.69   11.30
   2  -8 -13   -6.80   12.00
   1  -8 -13   64.39   14.10
   6  -9 -13   16.90   12.20
   5  -9 -13   23.90   11.70
   4  -9 -13   57.69   18.00
   1  -9  14  145.89   17.30
   2  -9  14   59.49   13.90
   2  -9  14    6.00   15.20
   3  -9  14   60.69   16.20
   3  -9  14   53.49   13.20
   4  -9  14   83.99   20.00
  -1  -8  14   44.70   14.00
   0  -8  14   80.29   14.70
   1  -8  14  156.48   20.20
   1  -8  14  195.68   23.50
   2  -8  14   43.30   14.70
   2  -8  14   58.99   12.70
   3  -8  14   35.80   14.40
   3  -8  14   62.09   12.60
   4  -8  14  138.09   18.60
   5  -8  14  365.26   27.80
   6  -8  14  149.39   20.60
   2   7 -14   -1.40   12.00
  -2  -7  14    1.50   12.10
   1   7 -14  -19.00   10.80
  -1  -7  14    7.40   12.20
   0   7 -14  188.88   18.50
   0  -7  14  180.38   19.10
  -1   7 -14  105.99   13.30
   1  -7  14   94.49   16.40
   1  -7  14  122.29   14.30
   2  -7  14  141.99   17.10
   2  -7  14  176.38   19.00
   3  -7  14  132.39   17.20
   3  -7  14  162.68   17.70
   4  -7  14   10.90   10.20
   4  -7  14   13.80   13.10
   5  -7  14   19.80   13.80
   6  -7  14  355.96   27.80
   7  -7  14  280.47   28.90
  -4  -6  14  115.49   17.60
   3   6 -14   39.30   12.60
  -3  -6  14   35.30   13.70
   2   6 -14  346.17   21.50
  -2  -6  14  326.47   22.50
   1   6 -14   82.49   11.90
  -1  -6  14   41.60   11.60
   0   6 -14   31.70   10.30
   0  -6  14   31.90   10.90
  -1   6 -14   17.60   10.10
   1  -6  14   35.60   10.80
   1  -6  14   24.50   12.60
  -2   6 -14   43.70   10.20
   2  -6  14   38.50   13.40
   2  -6  14   45.60   10.80
   3  -6  14   55.49   13.50
   4  -6  14    2.60   12.90
   4  -6  14    9.60    9.70
   5  -6  14   -6.90   13.10
   6  -6  14  124.59   18.70
   7  -6  14  -23.60   15.80
  -5  -5  14   27.70   14.40
   4   5 -14   75.49   13.30
  -4  -5  14   75.99   14.60
   3   5 -14  253.37   19.40
  -3  -5  14  221.18   20.40
   2   5 -14  325.47   19.70
  -2  -5  14  304.07   20.80
   1   5 -14  395.56   19.80
  -1  -5  14  404.46   21.20
   0   5 -14  901.31   27.80
   0  -5  14  911.11   29.70
   0  -5  14  908.91   29.90
  -1   5 -14  119.59   14.50
   1  -5  14  125.49   14.30
   1  -5  14   98.29   14.20
  -2   5 -14  160.68   15.50
   2  -5  14  171.88   18.20
   2  -5  14  167.18   16.00
  -3   5 -14   57.09    9.70
   3  -5  14   53.89   14.30
   3  -5  14   48.10    9.90
   4  -5  14   10.30   11.70
   4  -5  14   -4.40    8.60
   5  -5  14   68.99   15.60
   6  -5  14   20.30   14.70
   7  -5  14    9.30   15.90
   8  -5  14  -10.60   16.80
  -6  -4  14   21.60   14.70
   5   4 -14  249.28   21.20
  -5  -4  14  175.38   22.00
   4   4 -14  310.97   20.30
  -4  -4  14  200.68   19.80
   3   4 -14   46.60   10.70
  -3  -4  14   90.29   13.50
   2   4 -14  128.29   15.30
  -2  -4  14   83.89   12.50
   1   4 -14 1000.10   41.30
  -1  -4  14 1088.99   32.10
   0  -4  14  161.68   16.60
   0  -4  14  160.38   20.20
   1  -4  14  332.67   18.90
   1  -4  14  384.16   19.10
  -2   4 -14   63.89    9.80
   2  -4  14   43.90    9.70
   2  -4  14   37.10   10.50
  -3   4 -14  159.98   14.80
   3  -4  14  163.38   17.90
   3  -4  14  193.88   15.10
  -4   4 -14    8.70    8.50
   4  -4  14    2.10   10.80
   4  -4  14   -0.30    8.10
   5  -4  14  181.78   21.00
   5  -4  14  186.68   15.20
   6  -4  14   16.10   14.00
   7  -4  14   29.90   15.80
   8  -4  14   17.10   18.50
  -7  -3  14   56.99   17.20
   6   3 -14    4.10   11.90
  -6  -3  14    3.50   13.00
   5   3 -14  150.28   18.00
  -5  -3  14  120.49   15.40
   4   3 -14  510.45   22.20
  -4  -3  14  518.45   24.10
   3   3 -14   69.79   10.80
  -3  -3  14   79.09   12.80
   2   3 -14  788.72   28.30
  -2  -3  14  807.32   27.60
   1   3 -14  316.77   16.90
  -1  -3  14  311.97   16.70
  -1  -3  14  304.27   17.40
   0   3 -14   25.40    7.80
   0  -3  14   25.90    8.70
   0  -3  14   13.60    8.40
  -1   3 -14  363.26   17.10
   1  -3  14  362.76   18.10
   1  -3  14  370.56   18.50
  -2   3 -14  192.48   13.90
   2  -3  14  176.88   15.70
   2  -3  14  173.18   14.90
   3  -3  14   60.19   11.50
   3  -3  14   95.19   10.90
  -4   3 -14  280.37   16.60
   4  -3  14  269.97   20.50
   5  -3  14  218.48   15.50
   6  -3  14   78.59   16.30
   7  -3  14   19.60   16.40
   8  -3  14   36.80   19.00
  -8  -2  14   22.60   19.80
   7   2 -14   23.50   13.00
  -7  -2  14    1.00   13.20
   6   2 -14   21.20   11.00
  -6  -2  14   14.00   11.70
   5   2 -14  355.56   19.70
  -5  -2  14  337.17   21.50
   4   2 -14  353.56   18.60
  -4  -2  14  328.07   20.60
   3   2 -14  131.89   16.60
  -3  -2  14   84.49   12.70
   2   2 -14   -6.90    6.60
  -2  -2  14    0.00    8.00
   1   2 -14   96.09   12.50
  -1  -2  14   79.79   11.70
  -1  -2  14   88.99   11.80
   0   2 -14    2.30    7.00
   0  -2  14   12.20    7.30
   0  -2  14   10.60    7.70
  -1   2 -14   42.30    7.90
   1  -2  14   48.90    9.20
   1  -2  14   43.90    9.00
  -2   2 -14   56.59    8.60
   2  -2  14   52.89    9.60
   2  -2  14   61.29    9.60
  -3   2 -14   85.59    9.90
   3  -2  14  102.49   11.90
   3  -2  14  101.09   13.70
   4  -2  14  162.98   14.30
   4  -2  14  160.78   16.80
   5  -2  14  470.95   24.80
   5  -2  14  469.95   19.70
   6  -2  14  790.02   32.50
   7  -2  14   59.49   17.50
   8  -2  14   66.99   19.40
   8   1 -14   21.40   15.00
  -8  -1  14   20.10   15.60
   7   1 -14    5.20   11.50
  -7  -1  14   14.30   12.90
   6   1 -14  -12.50    9.40
  -6  -1  14   13.90   11.30
   5   1 -14  420.76   20.40
  -5  -1  14  410.36   21.60
   4   1 -14  328.67   23.20
  -4  -1  14  389.16   19.80
   3   1 -14   -3.80    6.80
  -3  -1  14   -7.70    8.30
   2   1 -14   45.90    8.30
  -2  -1  14   37.00    9.70
   1   1 -14   -7.30    6.10
  -1  -1  14   -4.00    7.10
  -1  -1  14    1.50    8.10
   0   1 -14  266.97   14.90
   0  -1  14  249.08   15.90
   0  -1  14  236.98   13.50
  -1   1 -14  202.98   13.60
   1  -1  14  183.48   14.90
   1  -1  14  193.08   13.00
  -2   1 -14  294.07   15.50
   2  -1  14  274.47   16.70
   2  -1  14  291.57   15.70
  -3   1 -14 1549.24   36.80
  -3   1 -14 1526.95   36.10
   3  -1  14 1518.05   37.10
   3  -1  14 1592.24   38.50
  -4   1 -14  650.13   22.10
  -4   1 -14  690.93   22.20
   4  -1  14  647.64   23.10
   4  -1  14  660.43   24.80
  -5   1 -14  100.09   12.50
   5  -1  14  103.99   11.80
   5  -1  14  112.59   15.30
  -6   1 -14   -3.70   12.20
   6  -1  14    7.00   14.00
  -7   1 -14  160.68   22.40
   7  -1  14  185.98   25.00
   8  -1  14   46.10   19.00
   8   0 -14   20.40   13.10
  -8   0  14   27.10   14.50
   7   0 -14   26.50   11.50
  -7   0  14   28.40   18.60
   6   0 -14  132.59   16.80
  -6   0  14  167.18   18.40
   5   0 -14   43.90   10.10
  -5   0  14   37.80   10.70
  -4   0  14   -1.10    9.90
   3   0 -14   17.90    7.70
  -3   0  14   32.30    9.40
   2   0 -14    6.50    7.10
   2   0 -14   -7.60    6.10
  -2   0  14   -2.10    7.30
   1   0 -14  106.99   10.20
   1   0 -14  137.59   12.10
  -1   0  14  131.59   13.60
   0   0 -14  104.89   10.20
   0   0 -14   97.99   11.70
   0   0  14  115.39   13.20
  -1   0 -14  716.03   20.40
  -1   0 -14  695.43   22.10
   1   0  14  735.13   24.40
  -2   0 -14   50.69    8.10
  -2   0 -14   68.09    8.70
   2   0  14   69.09    9.90
  -3   0 -14  278.97   15.10
  -3   0 -14  246.98   15.20
   3   0  14  259.17   16.60
  -4   0 -14   -7.10    8.60
  -4   0 -14    7.10    6.70
   4   0  14  -10.40   12.30
  -5   0 -14   83.99   13.20
  -6   0 -14    6.20   12.80
  -7   0 -14   45.40   16.40
   9  -1 -14   42.20   15.50
   8  -1 -14   59.99   14.10
  -8   1  14   66.99   15.00
   7  -1 -14   76.69   12.60
  -7   1  14   73.59   13.80
   6  -1 -14  301.97   19.60
  -6   1  14  289.37   20.40
   5  -1 -14   67.59   10.60
  -5   1  14   66.79   13.90
  -4   1  14   49.99    9.90
   3  -1 -14   96.59   12.00
  -3   1  14  111.49   13.60
   2  -1 -14  389.36   17.60
   2  -1 -14  394.06   15.40
  -2   1  14  392.26   18.90
   1  -1 -14  262.67   13.30
   1  -1 -14  257.17   14.50
  -1   1  14  284.27   16.70
   0  -1 -14  207.28   12.50
   0  -1 -14  206.98   13.80
   0   1  14  193.28   14.90
  -1  -1 -14   55.59    8.70
  -1  -1 -14   53.59    8.30
   1   1  14   60.09   10.00
  -2  -1 -14   40.30    8.80
  -2  -1 -14   37.80    7.40
   2   1  14   41.70    9.70
  -3  -1 -14   25.80    8.90
  -3  -1 -14   11.60    8.00
  -4  -1 -14  136.89   12.70
  -5  -1 -14  148.49   15.70
  -6  -1 -14  147.69   17.20
  -7  -1 -14  -13.40   15.50
   9  -2 -14   28.50   14.00
   8  -2 -14   14.20   11.50
  -8   2  14    1.80   12.70
   7  -2 -14   37.40   11.20
  -7   2  14   -1.80   10.90
   6  -2 -14    1.60    9.20
  -6   2  14   -0.30    9.90
   5  -2 -14  345.57   18.90
   4  -2 -14  628.34   33.30
  -4   2  14  666.23   24.30
   3  -2 -14  132.19   13.20
  -3   2  14  113.69   14.30
   2  -2 -14    5.60    6.70
   2  -2 -14    0.40    6.40
  -2   2  14    4.20    7.70
   1  -2 -14   51.69    8.30
   1  -2 -14   56.29    8.40
  -1   2  14   51.89    9.80
   0  -2 -14  261.37   14.40
   0  -2 -14  254.77   15.10
   0   2  14  280.67   16.90
  -1  -2 -14  797.32   24.60
  -1  -2 -14  737.63   22.80
   1   2  14  747.93   31.80
  -2  -2 -14  400.46   19.30
  -2  -2 -14  404.66   18.40
   2   2  14  386.26   19.60
  -3  -2 -14  105.59   11.80
  -3  -2 -14   91.39   19.70
  -4  -2 -14  645.24   26.70
  -5  -2 -14   -7.00   12.00
  -6  -2 -14   25.70   14.90
   9  -3 -14    8.30   13.10
   8  -3 -14   31.20   12.20
  -8   3  14   16.60   12.80
   7  -3 -14   69.19   12.20
  -7   3  14   94.39   13.30
   6  -3 -14  243.38   18.60
  -6   3  14  267.27   18.80
   5  -3 -14  179.08   16.00
  -5   3  14  144.09   18.40
   4  -3 -14  410.26   19.10
  -4   3  14  425.26   29.00
   3  -3 -14  218.68   15.00
   3  -3 -14  202.58   14.70
  -3   3  14  196.08   16.20
   2  -3 -14   21.00    7.80
   2  -3 -14   42.40    8.60
  -2   3  14   17.60   10.10
   1  -3 -14  182.98   13.40
   1  -3 -14  166.18   14.00
   0  -3 -14  541.35   19.60
   0  -3 -14  571.74   21.90
   0   3  14  585.84   22.80
  -1  -3 -14 1379.76   36.80
  -1  -3 -14 1486.65   38.60
   1   3  14 1404.26   37.70
  -2  -3 -14   75.69   11.60
  -2  -3 -14   79.99    8.80
  -3  -3 -14   27.90   11.10
  -4  -3 -14    2.40   11.70
  -5  -3 -14    1.40   13.30
   9  -4 -14  -27.50   11.80
   8  -4 -14    9.90   11.00
   7  -4 -14   19.60   10.40
  -7   4  14   28.90   11.40
   6  -4 -14   78.39   11.40
  -6   4  14   77.19   12.40
   5  -4 -14   65.69   11.70
  -5   4  14   63.29   11.10
   4  -4 -14   54.29   10.20
  -4   4  14   61.29   11.20
   3  -4 -14   17.80    8.80
   3  -4 -14   22.60   13.50
  -3   4  14   37.80   10.10
   2  -4 -14  154.58   15.30
   2  -4 -14  170.78   13.90
  -2   4  14  160.58   16.60
   1  -4 -14  177.08   13.90
   1  -4 -14  177.58   15.80
  -1   4  14  191.38   17.00
   0  -4 -14  115.19   20.40
   0  -4 -14   95.69   11.70
  -1  -4 -14   19.50   10.30
  -1  -4 -14   22.10    7.20
  -2  -4 -14   15.10   11.40
  -3  -4 -14  108.99   14.70
  -4  -4 -14   62.19   14.70
   8  -5 -14   -3.20   10.80
   7  -5 -14   31.30   10.50
  -7   5  14   20.00   12.10
   6  -5 -14  165.78   16.90
  -6   5  14  158.58   18.20
   5  -5 -14   -3.90    8.60
  -5   5  14    7.60    9.80
   4  -5 -14  283.47   17.90
  -4   5  14  281.57   19.30
   3  -5 -14    0.40    9.50
   3  -5 -14   -2.00    7.80
  -3   5  14    3.60    9.30
   2  -5 -14  174.28   22.60
   2  -5 -14  202.08   17.40
  -2   5  14  190.28   17.20
   1  -5 -14   41.10   10.70
   1  -5 -14   27.20    8.10
   0  -5 -14   47.30   11.60
   0  -5 -14   56.29    9.00
  -1  -5 -14  171.48   18.80
  -2  -5 -14  148.19   19.60
  -3  -5 -14  126.19   16.20
   8  -6 -14   23.20   12.50
   7  -6 -14  937.21   32.10
  -7   6  14  905.81   31.10
   6  -6 -14  499.55   23.60
  -6   6  14  486.45   23.70
   5  -6 -14  -14.00    8.70
  -5   6  14   -6.40   10.50
   4  -6 -14    3.10    9.40
   4  -6 -14   -7.90    9.40
   3  -6 -14    2.30    9.80
   3  -6 -14   -6.80    8.50
   2  -6 -14   51.89    9.70
   2  -6 -14   29.50   11.10
   1  -6 -14  134.29   16.70
   1  -6 -14  152.08   19.00
   0  -6 -14   18.70   11.30
  -1  -6 -14   90.79   15.00
  -2  -6 -14   51.39   14.80
   7  -7 -14   -8.40   11.60
   6  -7 -14  115.19   13.90
   5  -7 -14   87.59   13.00
   4  -7 -14   25.60   11.80
   4  -7 -14   42.80   11.40
   3  -7 -14   -6.40    8.90
   3  -7 -14  -11.20   11.00
   2  -7 -14   13.80   13.10
   2  -7 -14   23.20   12.00
   1  -7 -14   38.80   13.10
   0  -7 -14   57.09   14.50
   6  -8 -14   51.99   12.50
   5  -8 -14  199.78   22.70
   5  -8 -14  186.98   19.80
   4  -8 -14  161.48   22.20
   4  -8 -14  147.69   18.70
   3  -8 -14    3.00   13.40
   2  -8 -14  127.69   17.60
   5  -9 -14    1.00   12.50
   2  -9  15   60.59   23.70
   0  -8  15   20.00   13.90
   0  -8  15   25.00   15.70
   1  -8  15   24.60   16.60
   1  -8  15   13.70   13.10
   2  -8  15   10.10   14.90
   3  -8  15   59.69   13.10
   3  -8  15   58.79   16.90
   4  -8  15   23.70   15.70
   5  -8  15   77.29   18.40
   2   7 -15   32.70   13.80
   1   7 -15   60.69   13.60
  -1  -7  15  102.89   15.80
   0   7 -15   56.59   12.70
   0  -7  15   51.09   13.80
   0  -7  15   83.59   16.40
  -1   7 -15   -1.50   10.90
   1  -7  15   14.90   13.90
   1  -7  15  -11.00   11.40
   2  -7  15   73.49   15.90
   2  -7  15   50.39   12.70
   3  -7  15   45.40   12.10
   3  -7  15   26.90   14.80
   4  -7  15  -11.10   14.10
   5  -7  15   27.20   16.80
   6  -7  15   40.90   19.60
   3   6 -15   82.89   14.50
  -3  -6  15   70.49   15.30
   2   6 -15  211.98   20.80
  -2  -6  15  260.27   22.20
   1   6 -15  470.15   23.50
  -1  -6  15  437.56   25.40
   0   6 -15  534.85   24.40
   0  -6  15  614.64   28.50
   0  -6  15  566.84   26.50
  -1   6 -15  210.88   18.90
   1  -6  15  217.28   22.30
   1  -6  15  244.18   20.10
  -2   6 -15   67.39   11.50
   2  -6  15   85.09   15.20
   2  -6  15   73.49   12.80
   3  -6  15    5.60   11.30
   3  -6  15   34.00   14.00
   4  -6  15   33.10   11.20
   4  -6  15   46.10   15.20
   5  -6  15   73.89   16.40
   6  -6  15  108.39   19.50
   7  -6  15  -23.10   17.30
   4   5 -15   16.30   13.30
  -4  -5  15   -0.10   13.20
   3   5 -15  142.29   15.30
  -3  -5  15  140.29   16.60
   2   5 -15  500.05   23.90
  -2  -5  15  509.65   26.10
   1   5 -15   44.60   10.90
  -1  -5  15   41.40   12.40
   0   5 -15  126.89   13.10
   0  -5  15  134.79   16.40
   0  -5  15  101.99   13.80
  -1   5 -15  222.58   17.60
   1  -5  15  230.78   18.60
   1  -5  15  175.38   22.60
  -2   5 -15   12.60    8.90
   2  -5  15   10.80   10.00
   2  -5  15   25.80   12.50
  -3   5 -15   51.99   10.90
   3  -5  15   41.70   13.80
   3  -5  15   43.60   11.10
   4  -5  15  100.19   12.70
   4  -5  15  108.39   16.20
   5  -5  15   -4.30   16.80
   6  -5  15  -10.80   15.30
   7  -5  15   41.30   18.40
   5   4 -15   10.40   13.40
  -5  -4  15   13.40   13.90
   4   4 -15   91.59   13.80
  -4  -4  15   60.29   13.70
   3   4 -15   45.80   11.40
  -3  -4  15   27.70   12.40
   2   4 -15    1.50    9.10
  -2  -4  15   17.10   10.20
   1   4 -15  381.96   20.30
  -1  -4  15  372.96   21.80
  -1  -4  15  390.26   21.10
   0   4 -15   -0.70    8.40
   0  -4  15    3.40   10.50
   0  -4  15    9.70    9.70
  -1   4 -15  124.09   14.20
   1  -4  15  126.89   16.80
   1  -4  15  108.09   13.60
  -2   4 -15   40.20    9.50
   2  -4  15   47.80   10.70
   2  -4  15   43.10   11.70
  -3   4 -15   19.10    9.00
   3  -4  15   16.10   16.00
   3  -4  15   17.90   12.40
  -4   4 -15  205.68   16.70
   4  -4  15  163.18   21.60
   5  -4  15  347.27   25.70
   6  -4  15  496.85   29.60
   7  -4  15   42.20   23.20
   6   3 -15   38.40   14.10
  -6  -3  15   58.89   15.60
   5   3 -15   72.99   13.20
  -5  -3  15   83.19   15.40
   4   3 -15  188.48   18.70
  -4  -3  15  161.48   19.30
   3   3 -15    1.50    9.20
  -3  -3  15   -8.30   10.30
   2   3 -15    2.80    8.90
  -2  -3  15    4.50    9.70
   1   3 -15   -3.80    8.10
  -1  -3  15  -18.70    8.80
  -1  -3  15    3.70    8.90
   0   3 -15    5.90    8.30
   0  -3  15   -1.30    8.90
   0  -3  15    2.10    8.80
  -1   3 -15   -2.20    7.70
   1  -3  15   -0.50    8.90
  -2   3 -15  -10.60    7.20
   2  -3  15   -3.40    9.90
   2  -3  15   -7.60   13.10
  -3   3 -15   -3.10    7.90
   3  -3  15   24.10   11.40
   3  -3  15    7.90   10.90
  -4   3 -15   -1.60    8.30
   4  -3  15  -12.00   11.70
   4  -3  15   29.70   17.20
   5  -3  15  167.98   22.30
   5  -3  15  229.98   27.90
   6  -3  15   98.99   18.10
   7  -3  15  155.08   21.50
   7   2 -15   11.30   15.10
  -7  -2  15   -7.20   14.30
   6   2 -15   85.99   14.40
  -6  -2  15   85.29   15.60
   5   2 -15  170.58   19.50
  -5  -2  15  191.18   20.40
   4   2 -15   41.40   10.80
  -4  -2  15   56.69   12.60
   3   2 -15  339.57   19.30
  -3  -2  15  321.57   20.70
   2   2 -15  406.26   19.80
  -2  -2  15  435.36   21.50
   1   2 -15  143.79   15.00
  -1  -2  15  142.69   15.50
   0   2 -15   41.80    9.40
   0  -2  15   72.09   10.70
  -1   2 -15  128.29   13.90
   1  -2  15  125.29   16.70
   1  -2  15  108.39   14.40
  -2   2 -15   58.99    9.70
   2  -2  15   46.50   10.80
   2  -2  15   36.00   10.20
  -3   2 -15   58.49    9.60
   3  -2  15   57.19   14.10
   3  -2  15   40.50   11.60
  -4   2 -15   16.00    8.30
   4  -2  15   20.10   12.20
   5  -2  15    4.90   13.60
   5  -2  15   -2.00    9.10
   6  -2  15   66.99   17.80
   7  -2  15   62.59   19.00
   8   1 -15   16.50   18.30
  -8  -1  15    8.60   16.80
   7   1 -15   14.70   12.70
  -7  -1  15    5.90   13.50
   6   1 -15   55.09   12.30
  -6  -1  15   49.10   12.90
   5   1 -15  148.99   17.20
  -5  -1  15  147.79   18.10
   4   1 -15  123.99   13.10
  -4  -1  15  107.69   13.50
   3   1 -15    2.50    8.10
  -3  -1  15    8.00    9.50
   2   1 -15   -7.20    7.50
  -2  -1  15   -6.60    8.40
   0  -1  15   64.89   11.90
   1  -1  15   42.40   10.60
   2  -1  15    0.90   10.90
  -3   1 -15  342.97   17.10
   3  -1  15  324.37   25.10
  -4   1 -15   52.49    9.10
   4  -1  15   24.50    9.90
   5  -1  15 1195.08   33.90
   8   0 -15    7.70   14.90
  -8   0  15   24.90   15.50
   7   0 -15  -13.40   12.30
  -7   0  15    4.30   13.20
   6   0 -15    3.40   10.50
  -6   0  15   -5.30   11.40
   5   0 -15    7.20    9.80
  -5   0  15   10.70   10.40
   4   0 -15   64.89   11.10
  -4   0  15   23.50   10.20
   3   0 -15   95.19   11.40
  -3   0  15   91.59   11.80
   2   0 -15   44.90   10.40
  -2   0  15   49.99   12.10
   1   0 -15   86.99   16.40
   0   0 -15  138.79   13.10
   0   0  15  142.79   19.50
  -1   0 -15  204.78   14.30
  -2   0 -15  465.25   20.20
  -2   0 -15  449.56   22.10
   2   0  15  441.86   21.40
  -3   0 -15  416.36   19.70
   3   0  15  434.76   20.90
  -4   0 -15  392.46   21.30
  -4   0 -15  407.46   18.50
   4   0  15  425.96   20.60
  -5   0 -15  159.38   20.20
  -6   0 -15  -26.10   15.80
   8  -1 -15   -8.10   13.00
  -8   1  15    7.50   14.40
   7  -1 -15   77.09   13.40
  -7   1  15   52.19   13.60
   6  -1 -15   77.49   12.30
  -6   1  15  107.89   14.00
   5  -1 -15   14.50    9.30
  -5   1  15   22.80   10.70
   4  -1 -15   -2.00    8.50
  -4   1  15   24.10    9.70
   3  -1 -15   -0.40    8.00
  -3   1  15    1.50    8.70
   2  -1 -15    1.60    7.00
   2  -1 -15  -13.60    9.90
  -2   1  15    9.00    9.40
   1  -1 -15   36.00    8.20
   1  -1 -15   54.99   10.20
  -1   1  15   31.40   11.30
   0  -1 -15    6.40    7.40
   0  -1 -15    9.70    7.30
   0   1  15   15.90    9.00
  -1  -1 -15  238.58   15.60
  -1  -1 -15  253.87   15.10
   1   1  15  239.18   17.60
  -2  -1 -15   19.90    7.60
  -2  -1 -15    4.40    8.60
   2   1  15   -5.10    9.30
  -3  -1 -15  125.09   13.30
   3   1  15  141.79   16.10
  -4  -1 -15   13.40   11.50
  -4  -1 -15   15.70   11.60
  -5  -1 -15   -0.10   12.60
  -6  -1 -15  147.89   18.80
   8  -2 -15   73.39   14.40
   7  -2 -15  145.59   19.10
  -7   2  15  199.78   21.00
   6  -2 -15  519.55   23.60
  -6   2  15  566.44   25.40
   5  -2 -15   82.59   12.00
  -5   2  15   98.59   13.00
   4  -2 -15   41.10    9.90
  -4   2  15   40.60   10.80
   3  -2 -15  173.68   15.30
   3  -2 -15  172.38   13.90
  -3   2  15  145.39   16.00
   2  -2 -15   63.89    9.20
   2  -2 -15   40.60    9.00
  -2   2  15   43.70   10.30
   1  -2 -15    5.20   11.10
   1  -2 -15    1.90    7.80
  -1   2  15    3.00    9.10
   0  -2 -15  165.08   14.10
   0  -2 -15  150.88   14.60
   0   2  15  134.59   15.90
  -1  -2 -15    4.60    8.80
  -1  -2 -15    7.60    7.50
   1   2  15   10.70    9.20
  -2  -2 -15   27.60   11.00
  -2  -2 -15   45.60    8.40
   2   2  15   20.50   10.40
  -3  -2 -15  123.69   13.80
  -3  -2 -15  155.48   18.10
  -4  -2 -15   -9.40   12.10
  -5  -2 -15  106.49   16.70
   8  -3 -15   27.10   13.20
  -8   3  15   33.10   20.90
   7  -3 -15   39.80   12.10
  -7   3  15   49.99   13.20
   6  -3 -15  448.76   22.60
  -6   3  15  433.16   23.20
   5  -3 -15  116.79   15.20
  -5   3  15  129.49   16.70
   4  -3 -15  400.56   20.50
  -4   3  15  422.56   21.40
   3  -3 -15   15.80    9.10
   3  -3 -15    6.80    8.40
  -3   3  15   35.90   10.50
   2  -3 -15   -3.00    7.60
   2  -3 -15    0.30    8.10
  -2   3  15   -0.40    9.60
   1  -3 -15  102.19   12.00
   1  -3 -15   75.39   13.10
  -1   3  15   78.29   11.80
   0  -3 -15   59.39   11.70
   0  -3 -15   65.69   11.10
   0   3  15   51.89   11.70
  -1  -3 -15   -1.00    7.20
  -1  -3 -15   22.00   10.00
   1   3  15   20.30   10.20
  -2  -3 -15    7.80    7.90
  -2  -3 -15  -18.90   10.00
  -3  -3 -15   97.69   14.90
  -4  -3 -15    7.50   13.20
  -5  -3 -15   58.89   21.20
   8  -4 -15   13.10   12.50
   7  -4 -15  199.98   20.60
  -7   4  15  157.18   20.40
   6  -4 -15   15.00   10.20
  -6   4  15    9.10   11.00
   5  -4 -15   23.90   10.30
  -5   4  15   42.50   11.60
   4  -4 -15  284.77   18.50
  -4   4  15  240.28   19.10
   3  -4 -15  -13.90    8.20
   3  -4 -15    4.40   12.50
  -3   4  15  -15.10    9.20
   2  -4 -15  129.09   14.60
   2  -4 -15  148.49   14.50
  -2   4  15  153.48   17.50
   1  -4 -15  206.18   15.40
   1  -4 -15  174.58   17.50
  -1   4  15  196.38   18.30
   0  -4 -15  119.19   13.90
   0  -4 -15  104.79   13.40
  -1  -4 -15   23.50   11.30
  -2  -4 -15   47.60   13.00
  -3  -4 -15  117.79   16.20
  -4  -4 -15    2.40   19.00
   7  -5 -15   -8.60   10.50
  -7   5  15    4.60   12.70
   6  -5 -15  232.68   20.00
  -6   5  15  235.88   20.60
   5  -5 -15  268.47   19.80
  -5   5  15  297.87   21.20
   4  -5 -15  535.95   24.30
   4  -5 -15  504.25   22.70
  -4   5  15  501.05   24.40
   3  -5 -15   41.10   11.70
   3  -5 -15   43.30   10.80
  -3   5  15   52.29   11.50
   2  -5 -15   11.20    8.40
   2  -5 -15   25.90   11.00
  -2   5  15    2.90   10.20
   1  -5 -15  135.99   15.10
   1  -5 -15  135.29   15.20
   0  -5 -15   55.69   13.20
  -1  -5 -15   96.79   15.10
  -2  -5 -15   -8.90   12.50
   7  -6 -15   38.30   12.50
  -7   6  15   54.09   14.10
   6  -6 -15  366.06   22.50
  -6   6  15  351.76   22.90
   5  -6 -15   25.20   11.40
  -5   6  15   27.40   12.20
   4  -6 -15   56.09   11.70
   4  -6 -15   45.50   12.90
   3  -6 -15   24.00   11.90
   3  -6 -15    4.80    9.40
   2  -6 -15   39.80   12.60
   2  -6 -15   85.79   11.50
   1  -6 -15   25.50   12.40
   0  -6 -15   46.30   13.60
  -1  -6 -15   52.89   15.20
   6  -7 -15   88.29   14.00
   5  -7 -15   12.00   12.20
   5  -7 -15   -7.40   11.10
   4  -7 -15   10.90   12.50
   4  -7 -15   -9.10   11.20
   3  -7 -15   17.00   13.10
   3  -7 -15    8.20   10.70
   2  -7 -15   13.90   12.60
   1  -7 -15    4.90   13.30
   5  -8 -15   87.19   15.60
   4  -8 -15   77.79   12.70
   2  -8  16   97.79   16.00
   3  -8  16   23.40   13.60
   2   7 -16   13.20   16.70
   1   7 -16   78.99   15.60
   0   7 -16  338.77   24.10
   0  -7  16  370.36   25.90
   0  -7  16  362.06   29.90
  -1   7 -16    9.40   12.30
   1  -7  16   23.20   13.20
   1  -7  16   43.70   16.70
   2  -7  16   97.59   18.20
   3  -7  16  120.09   15.90
   3  -7  16  103.59   18.80
   4  -7  16   64.69   17.50
   5  -7  16  127.29   21.10
   3   6 -16   49.30   15.50
   2   6 -16  127.49   16.80
  -2  -6  16  147.79   18.20
   1   6 -16   94.09   14.00
  -1  -6  16   80.59   14.40
   0   6 -16  267.87   21.60
   0  -6  16  250.67   22.30
   0  -6  16  257.47   25.80
  -1   6 -16  -12.80   10.30
   1  -6  16   -9.80   11.50
   1  -6  16  -12.40   14.60
  -2   6 -16   28.90   11.80
   2  -6  16   45.30   13.30
   2  -6  16   42.70   15.60
   3  -6  16   71.69   13.40
   3  -6  16   45.00   16.40
   4  -6  16  -13.40   15.70
   4  -6  16    8.20   11.90
   5  -6  16   -5.20   17.60
   6  -6  16   27.50   19.00
   4   5 -16  443.76   28.40
   3   5 -16    3.30   14.00
  -3  -5  16   27.00   13.70
   2   5 -16   44.60   12.60
  -2  -5  16   43.30   12.40
   1   5 -16  282.17   20.00
  -1  -5  16  312.47   24.30
  -1  -5  16  288.87   22.90
   0   5 -16  138.19   16.90
   0  -5  16  158.98   21.50
   0  -5  16   97.09   14.30
  -1   5 -16   75.29   11.60
   1  -5  16   75.29   15.10
   1  -5  16   56.89   12.80
  -2   5 -16   48.00   11.30
   2  -5  16   56.99   12.40
   2  -5  16   73.79   15.50
  -3   5 -16   22.50   10.40
   3  -5  16   35.00   14.90
   4  -5  16   98.49   17.40
   4  -5  16  121.69   14.10
   5  -5  16   38.50   16.90
   6  -5  16   15.60   17.60
   5   4 -16  197.88   25.20
   4   4 -16   49.80   14.40
  -4  -4  16   52.49   14.50
   3   4 -16   81.49   13.00
  -3  -4  16   59.99   13.80
   2   4 -16   50.79   11.60
  -2  -4  16    3.10   11.70
   1   4 -16    5.80    9.20
  -1  -4  16    3.20   11.00
  -1  -4  16   17.10   13.70
   0   4 -16   64.29   11.70
   0  -4  16   83.59   13.10
   0  -4  16   76.59   13.70
  -1   4 -16  139.49   16.70
   1  -4  16  176.68   18.40
   1  -4  16  152.58   19.50
  -2   4 -16   62.69   11.10
   2  -4  16   63.99   12.10
  -3   4 -16  204.68   18.20
   3  -4  16  174.28   21.10
   3  -4  16  224.78   19.20
  -4   4 -16  103.39   12.60
   4  -4  16   86.19   16.60
   4  -4  16  110.19   13.60
   5  -4  16   58.39   16.70
   6  -4  16  142.59   21.10
   7  -4  16    3.60   19.80
   6   3 -16   18.90   15.10
   5   3 -16   43.20   15.30
  -5  -3  16   64.89   15.50
   4   3 -16    6.80   11.20
  -4  -3  16   12.80   12.40
   3   3 -16   42.40   11.30
  -3  -3  16   71.19   13.40
   2   3 -16   73.69   11.90
  -2  -3  16   76.29   13.60
   1   3 -16  308.77   19.90
  -1  -3  16  301.87   20.80
   0   3 -16 1009.50   31.40
   0  -3  16  983.40   31.90
  -1   3 -16  809.32   27.90
   1  -3  16  843.62   28.90
   1  -3  16  778.72   33.00
  -2   3 -16  246.08   17.50
   2  -3  16  246.28   19.10
   2  -3  16  226.48   19.90
  -3   3 -16  126.29   13.00
   3  -3  16  162.38   16.80
   3  -3  16  190.28   18.70
  -4   3 -16  178.58   17.30
   4  -3  16  245.98   19.30
   4  -3  16  207.48   22.80
   5  -3  16  240.78   26.10
   6  -3  16   27.20   17.90
   7   2 -16  -18.80   19.20
   6   2 -16   14.00   13.40
  -6  -2  16  -12.50   14.10
   5   2 -16   17.20   12.20
  -5  -2  16   24.30   12.90
   4   2 -16   15.20   10.40
  -4  -2  16    7.70   11.50
   3   2 -16  205.18   17.40
  -3  -2  16  153.38   19.20
   2   2 -16  326.47   19.20
  -2  -2  16  309.07   20.20
   1   2 -16   13.60    9.10
  -1  -2  16   -5.60    9.10
   0   2 -16    6.70    8.70
   0  -2  16   23.00   10.20
  -1   2 -16  264.47   17.60
   1  -2  16  284.47   19.10
  -2   2 -16   74.79   11.20
   2  -2  16  103.39   13.20
  -3   2 -16    9.50    8.20
   3  -2  16   -9.70   10.20
  -4   2 -16  184.48   16.10
   4  -2  16  140.19   18.10
   5  -2  16   72.69   12.00
   7   1 -16    4.00   13.90
  -7  -1  16   34.20   15.30
   6   1 -16   56.59   13.60
  -6  -1  16   76.29   15.10
   5   1 -16   -7.10    9.80
  -5  -1  16    4.70   12.00
   4   1 -16    7.00    9.90
  -4  -1  16   31.30   11.50
   3   1 -16   67.49   11.20
  -3  -1  16   67.89   12.90
   2   1 -16  170.78   16.90
  -2  -1  16  172.98   17.70
   1   1 -16   -0.30    8.10
  -1  -1  16   -3.80    9.70
   0   1 -16    8.80    8.30
   0  -1  16    6.90    9.70
  -1   1 -16  165.68   15.30
   1  -1  16  146.69   17.60
  -2   1 -16  -12.40    7.70
   2  -1  16    9.90   10.20
  -3   1 -16   78.89   11.10
   3  -1  16   92.79   13.10
  -4   1 -16   26.10    9.40
   5  -1  16  260.27   19.60
   7   0 -16  181.08   23.60
  -7   0  16  210.48   20.10
   6   0 -16  121.59   14.60
  -6   0  16  117.69   16.30
   5   0 -16  221.68   19.40
  -5   0  16  226.88   20.50
   4   0 -16   72.39   12.20
  -4   0  16   92.19   13.20
   3   0 -16   47.60   11.50
  -3   0  16   31.80   11.90
   2   0 -16   -7.90    8.10
  -2   0  16   14.30    9.90
   1   0 -16  113.89   15.00
  -1   0  16  127.99   17.30
   0   0 -16   22.50    8.60
   0   0  16   19.30   10.20
  -1   0 -16  330.27   17.90
   1   0  16  335.97   20.80
  -2   0 -16   21.40    8.80
   2   0  16   24.10   10.50
  -3   0 -16  139.49   15.20
   3   0  16  141.69   17.00
  -4   0 -16  129.29   15.20
   4   0  16  145.59   17.80
  -8   1  16   31.60   16.70
   7  -1 -16   81.89   14.50
  -7   1  16   97.99   16.60
   6  -1 -16  501.15   25.80
  -6   1  16  527.75   26.70
   5  -1 -16  164.48   18.90
  -5   1  16  173.68   19.50
   4  -1 -16  460.25   22.30
  -4   1  16  444.86   23.20
   3  -1 -16   27.40    9.40
  -3   1  16   43.50   11.30
   2  -1 -16   22.10    9.30
  -2   1  16   52.19   11.70
   1  -1 -16  157.38   15.90
  -1   1  16  188.98   17.30
   0  -1 -16  471.05   20.70
   0   1  16  458.85   23.10
  -1  -1 -16  332.47   17.70
   1   1  16  301.87   20.10
  -2  -1 -16   27.20    8.90
  -2  -1 -16    8.20   11.90
   2   1  16    7.50    9.70
  -3  -1 -16   11.20    8.40
  -3  -1 -16   -5.90   12.30
   3   1  16   20.30   10.30
  -4  -1 -16    7.80   14.60
  -8   2  16   16.90   16.00
   7  -2 -16   24.40   13.00
  -7   2  16   47.20   15.00
   6  -2 -16   58.79   12.20
  -6   2  16   27.20   12.40
   5  -2 -16   30.10   11.00
  -5   2  16   27.70   11.50
   4  -2 -16   12.50    9.40
  -4   2  16   22.30   11.30
   3  -2 -16   20.20    9.50
   3  -2 -16   25.60   12.90
  -3   2  16   13.40   10.30
   2  -2 -16  522.25   21.10
   2  -2 -16  521.05   22.10
  -2   2  16  524.95   24.20
   1  -2 -16  210.48   17.00
   1  -2 -16  262.17   16.80
  -1   2  16  190.98   18.40
   0  -2 -16  121.79   16.30
   0  -2 -16  111.59   11.70
   0   2  16  122.49   16.50
  -1  -2 -16   37.40   11.80
  -1  -2 -16   33.30    8.70
   1   2  16   34.50   11.10
  -2  -2 -16   65.19   10.20
  -2  -2 -16   62.19   12.60
   2   2  16   69.39   12.20
  -3  -2 -16   45.50   13.60
  -4  -2 -16  180.68   24.10
  -5  -2 -16  229.48   22.00
   7  -3 -16   46.00   13.10
  -7   3  16   38.30   14.30
   6  -3 -16  399.06   23.50
  -6   3  16  389.16   24.20
   5  -3 -16   95.69   13.70
  -5   3  16  119.49   14.70
   4  -3 -16   86.99   12.00
  -4   3  16   73.29   12.90
   3  -3 -16  133.69   16.40
   3  -3 -16  116.59   13.40
  -3   3  16  155.18   17.60
   2  -3 -16  367.86   20.50
   2  -3 -16  390.36   20.00
  -2   3  16  368.26   21.40
   1  -3 -16  284.57   18.00
  -1   3  16  292.77   20.50
   0  -3 -16  151.88   15.30
   0  -3 -16  132.99   17.70
   0   3  16  115.59   13.80
  -1  -3 -16  209.18   16.00
  -1  -3 -16  181.98   20.60
   1   3  16  224.68   20.20
  -2  -3 -16  179.58   20.70
  -3  -3 -16  365.06   25.40
  -4  -3 -16   36.70   16.30
   7  -4 -16  417.86   25.40
  -7   4  16  363.16   24.70
   6  -4 -16   17.30   10.70
  -6   4  16   33.30   12.70
   5  -4 -16  147.39   17.50
  -5   4  16  151.78   19.80
   4  -4 -16   58.99   11.60
   4  -4 -16   50.59   12.30
  -4   4  16   65.69   12.90
   3  -4 -16   42.30   12.20
   3  -4 -16   55.39   10.50
  -3   4  16   68.69   12.80
   2  -4 -16   74.89   11.20
   2  -4 -16   74.29   12.70
  -2   4  16   75.29   13.70
   1  -4 -16   -1.40   11.10
   1  -4 -16   20.70    9.10
  -1   4  16    7.40   10.90
   0  -4 -16   83.69   13.70
   0  -4 -16   72.19   10.80
  -1  -4 -16  156.58   16.80
  -2  -4 -16   75.19   14.90
  -3  -4 -16  -15.40   14.00
  -7   5  16   18.40   15.10
   6  -5 -16   82.29   13.90
  -6   5  16  110.19   15.90
   5  -5 -16  125.89   15.70
   5  -5 -16  145.19   15.00
  -5   5  16  171.38   21.90
   4  -5 -16  136.99   14.30
   4  -5 -16  124.99   15.90
  -4   5  16  114.69   15.30
   3  -5 -16  -13.40    9.10
   3  -5 -16   20.00   12.00
  -3   5  16    4.90   11.20
   2  -5 -16  304.37   22.10
   2  -5 -16  330.27   19.50
  -2   5  16  326.17   22.70
   1  -5 -16   74.79   11.10
   1  -5 -16   62.69   13.10
   0  -5 -16  -28.80   12.00
  -1  -5 -16   -7.20   13.40
  -2  -5 -16   36.70   25.50
  -7   6  16   22.10   15.30
   6  -6 -16   14.10   12.20
  -6   6  16   77.99   15.10
   5  -6 -16  675.03   28.60
   5  -6 -16  720.73   30.50
  -5   6  16  705.13   30.60
   4  -6 -16  777.32   31.90
   4  -6 -16  831.42   29.60
   3  -6 -16    4.70   12.50
   2  -6 -16    2.20   12.70
   2  -6 -16   21.60   10.60
   1  -6 -16  216.08   23.10
   0  -6 -16  169.68   19.10
   5  -7 -16   63.69   15.10
   4  -7 -16   95.39   18.50
   4  -7 -16  102.29   14.10
   3  -7 -16   55.79   12.20
   3  -7 -16   49.50   16.80
   0  -7  17    9.70   19.50
   1  -7  17   -6.70   17.80
   2  -7  17  155.68   18.60
   2  -7  17  158.38   22.10
   3  -7  17   39.70   19.30
   3  -7  17   71.79   14.10
   1   6 -17  371.46   26.30
  -1  -6  17  415.96   31.60
   0   6 -17  127.49   15.90
   0  -6  17  139.09   20.30
   0  -6  17  136.49   16.80
  -1   6 -17  208.48   22.00
   1  -6  17  197.48   27.50
   1  -6  17  292.27   23.90
  -2   6 -17  509.55   27.10
   2  -6  17  527.25   27.80
   2  -6  17  510.85   31.80
   3  -6  17  176.78   22.20
   3  -6  17  132.19   20.90
   4  -6  17   86.19   20.10
   5  -6  17  187.08   23.80
   3   5 -17   30.00   14.90
   2   5 -17   82.99   14.60
  -2  -5  17   97.69   16.20
   1   5 -17   77.99   13.60
  -1  -5  17  108.49   15.40
   0   5 -17  280.97   21.40
   0  -5  17  279.87   32.20
   0  -5  17  277.77   22.70
  -1   5 -17   39.00   11.70
   1  -5  17    0.30   15.10
   1  -5  17   37.60   13.70
  -2   5 -17   57.99   12.60
   2  -5  17   17.30   15.70
   2  -5  17   27.60   12.20
  -3   5 -17   71.39   13.20
   3  -5  17   76.79   17.70
   3  -5  17   96.49   14.30
   4  -5  17   33.30   18.00
   4  -5  17   40.40   13.60
   5  -5  17  219.58   30.40
   6  -5  17   16.40   22.60
   4   4 -17  128.49   17.90
   3   4 -17   78.89   14.90
  -3  -4  17  101.79   15.90
   2   4 -17   38.50   11.80
  -2  -4  17   26.70   12.60
   1   4 -17   -5.80   10.80
  -1  -4  17   -2.50   11.20
   0   4 -17   56.89   11.70
   0  -4  17   74.39   13.50
  -1   4 -17  101.79   13.90
   1  -4  17   79.99   13.80
  -2   4 -17  174.38   17.80
   2  -4  17  137.59   15.90
  -3   4 -17  100.79   13.40
  -4   4 -17   95.59   13.40
   4  -4  17  107.69   14.50
   5   3 -17   42.50   15.70
   4   3 -17    1.90   12.60
  -4  -3  17   51.49   14.90
   3   3 -17    1.40   11.30
  -3  -3  17   15.80   13.00
   2   3 -17   22.00   11.50
  -2  -3  17   39.30   12.80
   1   3 -17   18.10   10.30
  -1  -3  17   19.00   11.60
   0   3 -17    3.20    9.60
   0  -3  17   10.70   10.70
  -1   3 -17    9.30    9.70
   1  -3  17   12.30   11.20
  -2   3 -17   69.29   12.00
   2  -3  17   97.79   13.70
  -3   3 -17  -13.00    9.40
   3  -3  17    2.90   11.40
  -4   3 -17  106.29   13.00
   4  -3  17  146.89   16.00
   5   2 -17  105.09   15.30
  -5  -2  17   91.39   16.50
   4   2 -17   90.79   13.70
  -4  -2  17   57.09   14.10
   3   2 -17   18.00   11.20
  -3  -2  17   30.80   13.10
   2   2 -17    9.60   10.30
  -2  -2  17   10.00   10.90
   1   2 -17  324.17   20.90
  -1  -2  17  320.87   21.40
   0   2 -17  449.46   22.10
   0  -2  17  467.15   23.20
  -1   2 -17  302.37   19.80
   1  -2  17  336.27   22.50
  -2   2 -17   13.70   10.00
   2  -2  17   37.70   11.80
  -3   2 -17   13.80   10.00
   3  -2  17   27.90   11.90
  -4   2 -17   66.49   11.30
   4  -2  17   95.79   13.70
   6   1 -17   67.69   14.80
  -6  -1  17   40.30   16.20
   5   1 -17   71.39   14.00
  -5  -1  17   96.89   16.30
   4   1 -17  136.79   15.50
  -4  -1  17  121.59   15.90
   3   1 -17   57.69   11.80
  -3  -1  17   86.29   13.80
   2   1 -17   14.10    9.80
  -2  -1  17   12.20   10.60
   1   1 -17   12.30    9.30
  -1  -1  17   32.50   11.30
   0   1 -17   42.90   10.00
   0  -1  17   35.60   11.60
  -1   1 -17  357.76   19.90
   1  -1  17  356.86   22.50
  -2   1 -17   10.50    9.80
   2  -1  17   -3.70   10.90
  -3   1 -17   89.29   12.40
   3  -1  17   59.19   13.20
  -4   1 -17   33.80   14.00
   4  -1  17   28.80   11.60
   6   0 -17  130.49   16.20
  -6   0  17  190.78   23.10
   5   0 -17   45.00   12.60
  -5   0  17   43.00   13.30
   4   0 -17   78.19   12.80
  -4   0  17   68.79   13.90
   3   0 -17   47.90   11.10
  -3   0  17   31.70   11.50
   2   0 -17   20.50   10.30
  -2   0  17   41.60   11.70
   1   0 -17   48.20   10.60
  -1   0  17   64.09   12.60
   0   0 -17  125.29   12.80
   0   0  17  138.39   18.40
  -1   0 -17   17.60    8.80
   1   0  17   15.80   11.10
  -2   0 -17   26.30   10.10
   2   0  17   28.70   11.90
   3   0  17    6.20   10.40
  -4   0 -17   37.30   10.70
   4   0  17   22.20   13.60
  -7   1  17  244.58   26.90
   6  -1 -17  484.75   27.00
  -6   1  17  480.75   27.80
   5  -1 -17   90.69   14.00
  -5   1  17   76.79   14.30
   4  -1 -17  214.98   19.60
  -4   1  17  219.38   21.50
   3  -1 -17   30.00   10.30
  -3   1  17   34.30   12.10
   2  -1 -17    1.20    8.90
  -2   1  17    3.90   10.90
   1  -1 -17   25.00    9.90
  -1   1  17    3.00   10.70
   0  -1 -17   75.39   11.00
   0   1  17   51.09   12.20
  -1  -1 -17    6.90    8.60
   1   1  17   29.30   11.30
   2   1  17    5.30   10.60
  -3  -1 -17    7.60    9.60
   3   1  17   13.20   12.00
  -7   2  17  495.15   29.10
   6  -2 -17   36.50   13.10
  -6   2  17   41.50   14.10
   5  -2 -17   50.69   12.60
  -5   2  17   40.80   13.10
   4  -2 -17  118.49   14.10
  -4   2  17  119.59   14.70
   3  -2 -17   75.99   12.30
  -3   2  17   75.99   13.60
   2  -2 -17   77.79   12.10
  -2   2  17   73.19   13.20
   1  -2 -17   85.19   12.30
  -1   2  17   75.09   13.30
   0  -2 -17   30.20    9.60
   0   2  17   28.10   11.10
  -1  -2 -17   74.29   14.40
   1   2  17   87.89   13.80
  -2  -2 -17  137.89   13.30
   2   2  17  172.98   20.40
  -7   3  17  123.39   18.10
   6  -3 -17   20.70   12.00
  -6   3  17    4.70   13.00
   5  -3 -17   44.50   12.70
  -5   3  17   51.49   13.70
   4  -3 -17   33.70   11.40
  -4   3  17   32.20   12.50
   3  -3 -17   26.10   10.10
  -3   3  17   13.70   11.90
   2  -3 -17  127.19   13.70
   2  -3 -17   96.59   13.80
  -2   3  17  120.19   15.30
   1  -3 -17  179.38   17.30
   1  -3 -17  168.98   19.90
  -1   3  17  184.08   20.50
   0  -3 -17  100.59   14.80
   0   3  17   98.69   14.40
  -1  -3 -17   76.69   14.80
  -1  -3 -17   53.89   10.50
   1   3  17   57.99   13.30
  -2  -3 -17    6.00   14.10
  -3  -3 -17  -14.00   14.80
  -7   4  17   16.20   15.10
   6  -4 -17   10.40   13.60
  -6   4  17   22.30   14.70
   5  -4 -17   54.29   12.80
   5  -4 -17   69.29   14.30
  -5   4  17   50.09   13.90
   4  -4 -17   41.80   12.00
   4  -4 -17   16.90   12.90
  -4   4  17   25.40   12.40
   3  -4 -17   54.39   13.30
   3  -4 -17   33.10   10.90
  -3   4  17   52.49   13.50
   2  -4 -17   60.39   13.30
   2  -4 -17   33.30   11.00
  -2   4  17   28.50   12.90
   1  -4 -17  134.99   21.00
   1  -4 -17  118.69   15.70
  -1   4  17  129.69   15.70
   0  -4 -17  359.46   20.10
   0  -4 -17  333.97   25.80
  -1  -4 -17   56.29   15.40
  -2  -4 -17   33.30   15.70
  -6   5  17  -17.20   14.70
   5  -5 -17   96.59   14.50
   5  -5 -17   71.99   15.60
  -5   5  17   92.59   16.20
   4  -5 -17   71.69   12.90
   4  -5 -17  100.79   15.70
  -4   5  17   93.19   15.00
   3  -5 -17  285.47   24.90
   3  -5 -17  329.57   22.30
  -3   5  17  306.37   23.90
   2  -5 -17  554.84   28.70
   2  -5 -17  573.74   25.00
   1  -5 -17   91.69   12.30
   1  -5 -17   97.19   22.70
   0  -5 -17  118.99   17.30
   5  -6 -17  171.88   20.00
   4  -6 -17  193.28   17.30
   4  -6 -17  212.68   25.90
   3  -6 -17   81.49   13.30
   3  -6 -17   49.90   15.50
   2  -6 -17    3.70   14.60
   2  -6 -17   34.40   12.40
   3  -6  18    5.10   14.30
   0   5 -18   45.90   15.10
   0  -5  18   77.49   16.00
  -1   5 -18  263.27   23.80
   1  -5  18  271.57   24.00
  -2   5 -18  163.08   22.10
   2  -5  18  178.08   22.70
   3  -5  18   25.20   13.70
   2   4 -18   25.60   12.90
  -2  -4  18   26.30   20.90
   1   4 -18   12.50   12.80
  -1  -4  18   -2.70   13.60
   0   4 -18   72.69   13.80
   0  -4  18   59.69   14.40
  -1   4 -18  261.97   21.40
   1  -4  18  300.47   23.30
  -2   4 -18  158.58   20.20
   2  -4  18  208.88   22.20
  -3   4 -18   13.30   11.60
   3  -4  18   51.49   14.70
   4  -4  18  400.86   26.70
   3   3 -18  -14.40   12.80
  -3  -3  18    1.00   14.30
   2   3 -18  -10.30   11.60
  -2  -3  18    0.30   12.80
   1   3 -18   44.40   12.60
  -1  -3  18   47.60   14.00
   0   3 -18  179.78   20.20
   0  -3  18  190.98   21.60
  -1   3 -18  709.43   28.10
   1  -3  18  688.83   29.60
  -2   3 -18  356.66   21.90
   2  -3  18  325.37   24.90
  -3   3 -18  421.06   23.20
  -4   3 -18   -1.20   11.20
   4  -3  18    0.40   12.70
   4   2 -18  -16.30   12.30
  -4  -2  18   29.60   16.10
   3   2 -18   33.00   12.60
  -3  -2  18   17.70   13.50
   2   2 -18   24.90   12.30
  -2  -2  18    6.50   12.00
   1   2 -18   56.69   12.80
  -1  -2  18   73.69   15.00
   0   2 -18  222.18   20.00
   0  -2  18  262.17   22.00
  -1   2 -18   46.90   12.00
   1  -2  18   35.90   13.10
  -2   2 -18   16.80   10.60
   2  -2  18   36.80   13.00
  -3   2 -18    8.10   11.00
   3  -2  18   49.70   13.20
  -4   2 -18  -25.90   10.70
   4  -2  18   36.20   13.30
   4   1 -18   87.99   15.00
   3   1 -18    5.40   11.30
  -3  -1  18    7.70   12.90
   2   1 -18   39.20   11.70
  -2  -1  18   13.60   12.30
   1   1 -18   50.19   12.20
  -1  -1  18   38.70   13.10
   0   1 -18   54.69   11.50
  -1   1 -18    1.60   10.00
   1  -1  18   -0.30   12.30
  -2   1 -18   69.89   12.70
   2  -1  18   57.69   13.90
  -3   1 -18    8.90   10.50
   3  -1  18   20.10   12.50
  -4   1 -18   16.20   11.10
   4  -1  18   27.40   12.90
   5   0 -18  216.88   25.00
  -5   0  18  214.88   23.30
   4   0 -18   73.09   13.40
  -4   0  18   64.49   14.10
   3   0 -18    0.60   11.00
  -3   0  18   -1.00   12.20
   2   0 -18   98.29   13.10
  -2   0  18   97.99   14.70
   1   0 -18  125.49   14.10
  -1   0  18  166.38   20.00
   0   0 -18  115.59   13.60
   0   0  18  105.99   14.90
  -1   0 -18    3.40    9.90
   1   0  18    9.20   12.10
  -2   0 -18   31.40   11.10
   2   0  18   30.90   12.60
  -3   0 -18   -9.20   10.40
   5  -1 -18   98.79   15.40
  -5   1  18   91.79   16.60
   4  -1 -18  160.98   21.00
  -4   1  18  124.59   16.40
   3  -1 -18   54.99   12.40
  -3   1  18  111.99   16.00
   2  -1 -18  223.38   20.40
  -2   1  18  259.57   22.80
   1  -1 -18   97.59   13.00
  -1   1  18   99.89   14.80
   0   1  18  -23.10   11.20
  -1  -1 -18  165.38   18.00
   1   1  18  210.68   21.30
  -2  -1 -18  117.59   14.00
   2   1  18  117.59   15.00
  -3  -1 -18   71.79   15.00
   3   1  18   81.79   14.60
   5  -2 -18  103.19   14.70
  -5   2  18  117.09   17.40
   4  -2 -18   80.39   13.60
  -4   2  18   97.79   15.30
   3  -2 -18    6.50   11.00
  -3   2  18   17.00   12.90
   2  -2 -18   39.50   11.90
  -2   2  18   32.90   13.30
   1  -2 -18  170.58   18.30
  -1   2  18  195.38   21.30
   0  -2 -18  609.54   25.30
   0   2  18  628.94   28.40
  -1  -2 -18  226.08   19.00
   1   2  18  207.28   21.70
  -2  -2 -18  136.89   15.50
   2   2  18  124.59   15.90
   5  -3 -18   34.40   19.70
  -5   3  18   16.50   14.10
   4  -3 -18   34.40   12.40
  -4   3  18   38.70   13.40
   3  -3 -18   78.29   12.90
  -3   3  18   79.89   15.00
   2  -3 -18   32.20   11.20
  -2   3  18   35.00   13.10
   1  -3 -18  135.29   14.70
  -1   3  18   95.29   14.40
   0  -3 -18   46.90   11.90
   0   3  18   85.89   14.70
  -1  -3 -18  154.68   19.40
   4  -4 -18   14.90   12.90
  -4   4  18    9.20   13.80
   3  -4 -18   45.70   11.90
  -3   4  18   45.10   14.00
   2  -4 -18   76.89   13.40
  -2   4  18   93.99   15.40
   1  -4 -18    6.80   15.80
   1  -4 -18   29.90   11.70
   0  -4 -18    8.10   15.30
  -1  -4 -18   43.50   17.50
   4  -5 -18   -8.90   15.00
   3  -5 -18  105.39   16.10
   3  -5 -18   96.89   16.90
   2  -5 -18   52.29   13.30
   2  -5 -18   33.70   16.10
   1  -5 -18  389.96   29.60
   1  -4  19   44.10   21.40
   2  -4  19   34.50   16.20
   3  -4  19   98.79   24.30
   0   3 -19   67.29   17.10
   0  -3  19   88.69   16.00
  -1   3 -19   54.59   19.50
   1  -3  19   45.20   14.90
   2  -3  19   93.99   15.70
   3  -3  19   48.00   15.40
   2   2 -19   35.60   16.20
  -2  -2  19   20.20   22.80
   1   2 -19   19.90   12.40
  -1  -2  19   56.29   14.40
   0   2 -19   97.89   14.40
   0  -2  19   95.09   16.30
  -1   2 -19   81.59   14.10
   1  -2  19  100.69   16.10
  -2   2 -19   62.39   13.40
   2  -2  19   56.09   15.20
   3  -2  19   65.79   18.90
   2   1 -19  106.39   14.30
  -2  -1  19  100.99   15.70
   1   1 -19   86.39   13.80
  -1  -1  19   91.19   15.10
   0   1 -19   32.00   11.80
   0  -1  19   27.90   13.40
  -1   1 -19   10.20   11.70
   1  -1  19   18.70   14.10
  -2   1 -19   13.80   11.30
   2  -1  19   -6.00   12.70
  -3   1 -19   60.39   17.10
   3  -1  19   57.69   17.00
   3   0 -19   38.00   13.50
  -3   0  19   20.60   15.40
   2   0 -19   60.79   13.00
  -2   0  19   56.39   15.00
   1   0 -19    0.00   11.20
  -1   0  19   -4.00   12.80
   0   0 -19   76.49   13.30
   0   0  19   68.39   15.30
  -1   0 -19  107.69   14.00
   1   0  19   81.79   15.40
  -2   0 -19   47.80   12.50
  -3   0 -19   18.10   15.30
   3  -1 -19   35.50   14.20
  -3   1  19   51.49   17.10
   2  -1 -19  107.19   15.30
  -2   1  19  104.59   16.60
   1  -1 -19   87.79   14.30
  -1   1  19   84.49   15.50
   0  -1 -19   73.89   13.10
   0   1  19   56.29   13.90
  -1  -1 -19   40.70   12.20
   1   1  19   55.69   18.20
  -2  -1 -19  190.38   21.10
   3  -2 -19   69.49   20.80
   2  -2 -19   48.00   12.70
  -2   2  19   48.30   18.00
   1  -2 -19   26.10   11.60
  -1   2  19   44.80   21.60
   0  -2 -19   -0.90   10.90
  -1  -2 -19   -1.00   11.70
   2  -3 -19   35.50   15.70
   1  -3 -19  127.19   15.20
   0  -3 -19   22.10   11.90
   0   0   0
;
_shelx_hkl_checksum     41551
_shelx_res_file
;
TITL Niyi
    shelx.res
    created by SHELXL-2018/3 at 18:13:04 on 29-Mar-2020
CELL  0.71073   7.9782   8.1711  12.6661   92.214   93.423  114.274
ZERR     2.00   0.0004   0.0005   0.0007    0.002    0.001    0.001
LATT   1
SFAC  C    H    N    O    S
UNIT  34 32 4 6 2
MERG   2
FMAP   2
PLAN   10
ACTA
BOND   $H
CONF
L.S.  18
TEMP  -173
SIZE   0.08 0.12 0.38
WGHT    0.057900    0.367100
FVAR       1.27632
S1    5    0.529524    0.915492    0.730387    11.00000    0.00989    0.01011 =
         0.00894    0.00083    0.00008    0.00401
O1    4    0.707582    0.915240    0.724869    11.00000    0.00937    0.01741 =
         0.01474    0.00176    0.00024    0.00469
O2    4    0.518753    1.078251    0.767243    11.00000    0.01930    0.01027 =
         0.01283   -0.00041    0.00067    0.00609
O3    4    0.455299    0.535797    0.729615    11.00000    0.01680    0.01530 =
         0.01048    0.00042    0.00329    0.00829
N1    3    0.420149    0.762251    0.822774    11.00000    0.01391    0.01096 =
         0.00825    0.00105    0.00219    0.00597
N2    3    0.369658    0.836764    0.908201    11.00000    0.02026    0.01389 =
         0.00944   -0.00131    0.00191    0.00930
C1    1    0.386484    0.824857    0.612013    11.00000    0.01048    0.01068 =
         0.00823    0.00071    0.00023    0.00465
C2    1    0.447826    0.754510    0.526126    11.00000    0.01088    0.01086 =
         0.01057    0.00232    0.00304    0.00543
C3    1    0.328516    0.690638    0.433958    11.00000    0.01386    0.01211 =
         0.00937    0.00059    0.00250    0.00586
AFIX  43
H3    2    0.367189    0.643377    0.375142    11.00000   -1.20000
AFIX   0
C4    1    0.155181    0.693714    0.425163    11.00000    0.01209    0.01280 =
         0.01126    0.00095   -0.00010    0.00352
C5    1    0.098858    0.761389    0.511766    11.00000    0.01075    0.01759 =
         0.01300    0.00079    0.00024    0.00731
AFIX  43
H5    2   -0.020289    0.761710    0.506665    11.00000   -1.20000
AFIX   0
C6    1    0.210766    0.828781    0.605794    11.00000    0.01152    0.01425 =
         0.01073    0.00048    0.00096    0.00707
C7    1    0.631660    0.743740    0.524082    11.00000    0.01179    0.01810 =
         0.01505    0.00159    0.00346    0.00862
AFIX 137
H7A   2    0.636640    0.683730    0.456594    11.00000   -1.50000
H7B   2    0.647194    0.675014    0.582699    11.00000   -1.50000
H7C   2    0.730720    0.865470    0.531622    11.00000   -1.50000
AFIX   0
C8    1    0.031454    0.627362    0.323961    11.00000    0.01667    0.02263 =
         0.01337   -0.00356   -0.00358    0.00497
AFIX 137
H8A   2   -0.094563    0.608096    0.337969    11.00000   -1.50000
H8B   2    0.032099    0.513741    0.296720    11.00000   -1.50000
H8C   2    0.076289    0.717057    0.271317    11.00000   -1.50000
AFIX   0
C9    1    0.134138    0.904289    0.692114    11.00000    0.01861    0.03086 =
         0.01376   -0.00430    0.00023    0.01719
AFIX 137
H9A   2    0.184991    1.035634    0.691039    11.00000   -1.50000
H9B   2    0.168371    0.871735    0.761207    11.00000   -1.50000
H9C   2   -0.000599    0.854423    0.680026    11.00000   -1.50000
AFIX   0
C10   1    0.405507    0.585894    0.808857    11.00000    0.00910    0.01118 =
         0.00943   -0.00046   -0.00123    0.00452
C11   1    0.324431    0.472643    0.895807    11.00000    0.01005    0.01223 =
         0.00936    0.00100    0.00041    0.00442
C12   1    0.305245    0.295004    0.892764    11.00000    0.01400    0.01255 =
         0.01320   -0.00032    0.00013    0.00591
AFIX  43
H12   2    0.343082    0.246095    0.834285    11.00000   -1.20000
AFIX   0
C13   1    0.230466    0.190624    0.975868    11.00000    0.01431    0.01190 =
         0.01846    0.00376    0.00094    0.00414
AFIX  43
H13   2    0.216814    0.069423    0.974185    11.00000   -1.20000
AFIX   0
C14   1    0.174787    0.262098    1.062363    11.00000    0.01352    0.01881 =
         0.01491    0.00685    0.00240    0.00515
AFIX  43
H14   2    0.123129    0.189023    1.118763    11.00000   -1.20000
AFIX   0
C15   1    0.194603    0.438244    1.066070    11.00000    0.01479    0.02071 =
         0.01155    0.00196    0.00314    0.00785
AFIX  43
H15   2    0.157015    0.486375    1.124986    11.00000   -1.20000
AFIX   0
C16   1    0.270532    0.546251    0.982465    11.00000    0.01145    0.01371 =
         0.01083    0.00055    0.00035    0.00597
C17   1    0.299555    0.731936    0.982641    11.00000    0.01952    0.01665 =
         0.01031   -0.00077    0.00255    0.01038
AFIX  43
H17   2    0.264466    0.781298    1.042086    11.00000   -1.20000
AFIX   0
HKLF 4
REM  Niyi
REM wR2 = 0.1224, GooF = S = 1.021, Restrained GooF = 1.021 for all data
REM R1 = 0.0479 for 4625 Fo > 4sig(Fo) and 0.0706 for all 5913 data
REM 211 parameters refined using 0 restraints
END
WGHT      0.0516      0.4129
REM Highest difference peak  0.593,  deepest hole -0.386,  1-sigma level  0.078
Q1    1   0.3023  0.3797  0.8979  11.00000  0.05    0.59
Q2    1   0.6352  0.9358  0.7284  11.00000  0.05    0.59
Q3    1   0.2724  0.2440  0.9354  11.00000  0.05    0.58
Q4    1   0.2993  0.8354  0.6065  11.00000  0.05    0.53
Q5    1   0.3802  0.7229  0.4869  11.00000  0.05    0.52
Q6    1   0.4115  0.7843  0.5675  11.00000  0.05    0.52
Q7    1   0.2949  0.5174  0.9377  11.00000  0.05    0.51
Q8    1   0.2346  0.6880  0.4294  11.00000  0.05    0.49
Q9    1   0.1585  0.7973  0.5617  11.00000  0.05    0.49
Q10   1   0.2283  0.5007  1.0214  11.00000  0.05    0.48
;
_shelx_res_checksum     84943
data_global
_journal_date_recd_electronic     2020-04-06
_journal_date_accepted     2020-04-11
_journal_name_full     'Acta Crystallographica, Section E'
_journal_year     2020
_journal_volume     76
_journal_issue      5
_journal_page_first     697
_journal_page_last     702
_journal_paper_category     GO
_journal_paper_doi     10.1107/S2056989020005101
_journal_coeditor_code     LH5956
loop_
    _publ_contact_author_name
    _publ_contact_author_address
    _publ_contact_author_email
    'Edward R.T. Tiekink'
;
School of Science and Technology,
Sunway University,
No. 5 Jalan Universiti,
47500 Bandar Sunway,
Selangor Darul Ehsan, Malaysia
;
 edwardt@sunway.edu.my
_publ_contact_author_fax     ' +60 3 7491 8633 '
_publ_contact_author_phone     ' +60 3 7491 7173 '
_publ_section_title
;
2-[(2,4,6-Trimethylbenzene)sulfonyl]phthalazin-1(2<i>H</i>)-one: crystal
structure, Hirshfeld surface analysis and computational study
;
_publ_section_title_footnote     .
loop_
    _publ_author_name
    _publ_author_footnote
    _publ_author_address
    ' David Chukwuma Izuogu ' .
;
Department of Pure and Industrial Chemistry, University of Nigeria,
Nsukka 410001, Enugu State, Nigeria
Department of Chemistry, Graduate School of Science, Tohoku University,
6-3 Aza-aoba, Aramaki, Sendai 980-8578, Japan
Department of Chemistry, University of Cambridge,
Lensfield Road, CB2 1EW
UK
;
    ' Jonnie Niyi Asegbeloyin '
;
Additional correspondence author, e-mail: niyi.asegbeloyin@unn.edu.ng.
;
;
Department of Pure and Industrial Chemistry, University of Nigeria,
Nsukka 410001, Enugu State, Nigeria
;
    ' Jotani, Mukesh M. ' .
;
Department of Physics, Bhavan's Sheth R. A. College of Science, Ahmedabad,
Gujarat 380001, India
;
    'Tiekink, Edward R. T.' .
;
Research Centre for Crystalline Materials,
School of Science and Technology,
Sunway University, 47500 Bandar Sunway,
Selangor Darul Ehsan, Malaysia
;
_publ_section_synopsis
;
The molecule in the title crystal has the shape of the letter <i>V</i> with the
dihedral angle between the phthalazin-1-one and mesityl residues being 83.26
(4)\%. Molecules assemble into a linear, supramolecular tape by
phthalazinone-C~6~-C---H...O(sulfoxide) and
\p(phthalazinone-N~2~C~4~)--\p(phthalazinone-C~6~) stacking interactions.
;
