# Supplementary material for: 2-[(2,4,6-Tri­methyl­benzene)­sulfon­yl]phthalazin-1(2H)-one: crystal structure, Hirshfeld surface analysis and computational study
Source: Acta Crystallogr E Crystallogr Commun. 2020 Apr 21;76(Pt 5):697–702. doi: 10.1107/S2056989020005101 (PMC7199273; doi:10.1107/S2056989020005101)
Supplement: Supplementary file 2 [file e-76-00697-Isup2.hkl]

data_I                                                                          
_shelx_title ' Niyi'                                                            
_shelx_refln_list_code          4                                               
_shelx_F_calc_maximum       78.47                                               
_exptl_crystal_F_000       344.00                                               
_reflns_d_resolution_high  0.6217                                               
                                                                                
loop_                                                                           
 _space_group_symop_operation_xyz                                               
 'x, y, z'                                                                      
 '-x, -y, -z'                                                                   
                                                                                
_cell_length_a     7.9782                                                       
_cell_length_b     8.1711                                                       
_cell_length_c    12.6661                                                       
_cell_angle_alpha  92.214                                                       
_cell_angle_beta   93.423                                                       
_cell_angle_gamma 114.274                                                       
                                                                                
_shelx_F_squared_multiplier     1.000                                           
                                                                                
loop_                                                                           
 _refln_index_h                                                                 
 _refln_index_k                                                                 
 _refln_index_l                                                                 
 _refln_F_squared_calc                                                          
 _refln_F_squared_meas                                                          
 _refln_F_squared_sigma                                                         
 _refln_observed_status                                                         
   2   0   0         16.44         27.06         2.73 o                         
   3   0   0        160.87        152.27         3.88 o                         
   4   0   0         42.70         36.80         1.77 o                         
   5   0   0         95.72         96.58         2.48 o                         
   6   0   0        155.93        163.50         3.43 o                         
   7   0   0          8.99         11.20         1.81 o                         
   8   0   0         26.49         28.44         4.07 o                         
   9   0   0          0.06          2.47         4.05 o                         
  10   0   0          7.80          5.62         5.09 o                         
  11   0   0          8.25          8.65         5.65 o                         
 -11   1   0         17.97         26.08         6.11 o                         
 -10   1   0         56.41         62.40        14.12 o                         
  -9   1   0          4.92         10.13        11.05 o                         
  -8   1   0         14.00         13.78         2.52 o                         
  -7   1   0          0.98          1.60         1.91 o                         
  -6   1   0         15.79         26.25         1.82 o                         
  -5   1   0        211.34        202.53         3.23 o                         
  -4   1   0        339.98        394.73        10.71 o                         
  -3   1   0       4611.12       4628.29        69.33 o                         
  -2   1   0        869.97        892.14        11.70 o                         
  -1   1   0       2375.00       2176.88        48.21 o                         
   0   1   0         62.01         63.54         1.39 o                         
   1   1   0          0.90         -0.47         0.96 o                         
   2   1   0         49.56         48.38         1.35 o                         
   3   1   0         64.71         85.91         2.08 o                         
   4   1   0         54.29         50.26         2.26 o                         
   5   1   0        162.73        164.17         3.12 o                         
   6   1   0         28.18         31.22         1.93 o                         
   7   1   0        202.07        209.73         5.57 o                         
   8   1   0        230.21        212.99         6.49 o                         
   9   1   0         21.80         29.34         4.97 o                         
  10   1   0         56.98         69.60         6.81 o                         
 -11   2   0          4.87         12.31         5.48 o                         
 -10   2   0         40.75         37.01         5.29 o                         
  -9   2   0         41.38         42.69         3.52 o                         
  -8   2   0          2.48          4.09         2.24 o                         
  -7   2   0        196.83        154.52         3.09 o                         
  -6   2   0        187.64        175.54         3.66 o                         
  -5   2   0        105.92         97.57         3.92 o                         
  -4   2   0       1368.07       1554.28        20.51 o                         
  -3   2   0        724.35        778.66        10.85 o                         
  -2   2   0        168.99        185.97         2.91 o                         
   0   2   0       1183.06       1217.67        15.30 o                         
   1   2   0        242.75        248.61         3.64 o                         
   2   2   0        767.18        747.61        10.80 o                         
   3   2   0        227.13        206.78         6.48 o                         
   4   2   0        490.15        481.29        12.83 o                         
   5   2   0       1025.34       1020.32        14.68 o                         
   6   2   0        378.47        369.96         7.07 o                         
   7   2   0        108.60        107.31         7.50 o                         
   8   2   0          1.63         -0.25         3.16 o                         
   9   2   0         67.13         64.22         6.18 o                         
  10   2   0          3.69         12.30         5.98 o                         
 -12   3   0          7.39         15.39         7.94 o                         
 -11   3   0          6.74         11.07         8.53 o                         
 -10   3   0         26.39         40.51         5.13 o                         
  -9   3   0         97.35         94.60         4.94 o                         
  -8   3   0        349.74        325.44         6.71 o                         
  -7   3   0        481.65        427.61         7.28 o                         
  -6   3   0         87.16         80.25         4.22 o                         
  -5   3   0          3.05          0.29         1.68 o                         
  -4   3   0         11.49          9.36         1.65 o                         
  -3   3   0         89.46         90.10         2.91 o                         
  -2   3   0         12.52         12.46         2.09 o                         
   0   3   0        850.57        934.35        17.50 o                         
   1   3   0         24.33         33.62         1.32 o                         
   2   3   0        105.21        125.44         3.76 o                         
   3   3   0          5.84          9.60         2.19 o                         
   4   3   0          1.57         -1.98         1.98 o                         
   5   3   0        323.27        311.94         6.36 o                         
   6   3   0        623.63        624.32        10.08 o                         
   7   3   0         25.56         25.04         9.14 o                         
   8   3   0         41.35         49.27         4.66 o                         
   9   3   0          0.28         -0.22         5.21 o                         
 -12   4   0         26.26         30.42         6.33 o                         
 -11   4   0        342.24        368.87         9.60 o                         
 -10   4   0        247.50        259.15         7.55 o                         
  -9   4   0         82.37         92.04         5.04 o                         
  -8   4   0        188.98        169.02         5.21 o                         
  -7   4   0         41.37         47.24         4.29 o                         
  -6   4   0        207.70        206.49         5.67 o                         
  -5   4   0        434.49        415.90         7.70 o                         
  -4   4   0        433.18        436.81         6.62 o                         
  -3   4   0        458.18        449.68        10.62 o                         
   0   4   0        105.92        148.05         5.03 o                         
   1   4   0        180.94        203.88         3.66 o                         
   2   4   0        227.15        231.96         7.43 o                         
   3   4   0         56.79         60.18         3.90 o                         
   4   4   0          2.45         -2.23         2.23 o                         
   5   4   0        208.35        213.17         5.81 o                         
   6   4   0         15.05         16.66         3.24 o                         
   7   4   0         22.72         23.72         5.39 o                         
   8   4   0         42.31         41.82         4.94 o                         
   9   4   0          4.17         10.13         7.55 o                         
 -12   5   0          0.01          2.23         7.31 o                         
 -11   5   0         28.50         46.43         6.04 o                         
 -10   5   0          0.88         -0.01         3.43 o                         
  -9   5   0         41.14         43.87         3.64 o                         
  -8   5   0          5.00          3.75         2.82 o                         
  -7   5   0          2.55          5.24         2.46 o                         
  -6   5   0         19.20         24.79         4.67 o                         
  -5   5   0        260.14        274.46         3.76 o                         
  -4   5   0         99.68         81.88         5.03 o                         
  -3   5   0         11.04          1.10         2.33 o                         
  -1   5   0       1020.70       1008.62        19.83 o                         
   0   5   0        800.65        804.52        16.70 o                         
   1   5   0         75.13         66.68         2.30 o                         
   2   5   0         22.73         21.73         3.44 o                         
   3   5   0        144.90        135.97         5.38 o                         
   4   5   0         90.11         89.71         7.07 o                         
   5   5   0       1214.86       1181.95        15.88 o                         
   6   5   0        803.03        761.31        33.02 o                         
   7   5   0        141.03        144.39         7.50 o                         
   8   5   0         42.46         44.02         7.66 o                         
 -12   6   0          9.29         16.96         5.12 o                         
 -11   6   0        167.25        182.60         7.98 o                         
 -10   6   0         25.09         22.78         5.30 o                         
  -9   6   0        125.96        140.34         5.88 o                         
  -8   6   0         11.52         12.95         5.03 o                         
  -7   6   0        189.24        185.80         9.27 o                         
  -6   6   0        114.04        112.27         7.18 o                         
  -5   6   0        473.88        429.08         7.43 o                         
  -4   6   0        299.37        314.33         9.76 o                         
  -1   6   0        521.41        539.05        12.71 o                         
   1   6   0        323.64        319.90         5.68 o                         
   2   6   0        400.97        403.70        11.72 o                         
   3   6   0        395.69        400.75        12.52 o                         
   4   6   0         40.30         45.36         4.35 o                         
   5   6   0         79.65         80.78         7.00 o                         
   6   6   0         13.24         10.01         4.86 o                         
   7   6   0          5.74          3.21        12.98 o                         
 -12   7   0         15.00         17.50         9.21 o                         
 -11   7   0         30.63         39.01         5.87 o                         
 -10   7   0        539.06        508.43        12.97 o                         
  -9   7   0        313.48        297.45        14.27 o                         
  -8   7   0          0.01          2.09         4.67 o                         
  -7   7   0         18.77         13.81         4.73 o                         
  -6   7   0         14.77         14.73         2.31 o                         
  -5   7   0        288.82        275.04         6.06 o                         
  -4   7   0        115.75        112.39         6.51 o                         
  -2   7   0        209.30        152.96         6.51 o                         
  -1   7   0         24.34         14.00         3.01 o                         
   0   7   0         64.58         81.40         4.54 o                         
   1   7   0        208.22        213.73         8.53 o                         
   2   7   0        519.68        492.40        13.93 o                         
   3   7   0         86.89         81.72         6.02 o                         
   4   7   0        245.97        247.74         8.87 o                         
   5   7   0         32.40         42.19         6.62 o                         
   6   7   0          0.03          0.08         5.38 o                         
 -12   8   0        132.34         93.85        14.12 o                         
 -11   8   0         24.82         17.79         5.77 o                         
 -10   8   0          5.75         13.72         4.98 o                         
  -9   8   0          2.13          3.70         9.27 o                         
  -8   8   0          8.16         14.12         5.77 o                         
  -7   8   0          0.26         -3.74         4.30 o                         
  -6   8   0         83.41         78.45         7.31 o                         
  -5   8   0         12.95         11.60         2.67 o                         
  -4   8   0         98.80         74.46         6.32 o                         
  -2   8   0        333.37        275.36         9.39 o                         
  -1   8   0          6.69         11.54         3.19 o                         
   0   8   0        158.21        148.91         7.49 o                         
   1   8   0        185.40        180.55         6.68 o                         
   2   8   0          8.55          2.05         3.29 o                         
   3   8   0         34.54         36.20         4.69 o                         
   4   8   0         40.37         44.48         9.15 o                         
   5   8   0          4.93          1.45         7.77 o                         
   6   8   0          9.28         -5.03        10.31 o                         
 -12   9   0          2.79         -9.45         9.45 o                         
 -11   9   0         42.75         44.67        10.31 o                         
 -10   9   0          3.64          6.31         9.12 o                         
  -9   9   0          2.81          5.66        10.83 o                         
  -8   9   0         44.55         41.31         6.69 o                         
  -7   9   0          3.50         11.48         5.22 o                         
  -6   9   0        156.95        158.85         9.33 o                         
  -5   9   0        970.90        902.92        14.75 o                         
  -4   9   0         54.37         50.67         7.64 o                         
  -3   9   0         77.42         87.60         4.78 o                         
  -2   9   0         56.33         62.82         3.57 o                         
  -1   9   0          1.93          8.04         4.97 o                         
   0   9   0         12.26          9.15         4.17 o                         
   1   9   0         11.01         15.72         3.95 o                         
   2   9   0          0.47         -2.39         6.57 o                         
   3   9   0          9.35          5.02         4.64 o                         
   4   9   0          2.28          4.17         9.02 o                         
 -10  10   0          0.02         -2.99         5.47 o                         
  -9  10   0          0.70         -1.96         7.83 o                         
  -8  10   0         30.28         40.76         7.55 o                         
  -7  10   0         12.21         15.54         4.30 o                         
  -6  10   0        337.11        325.63        13.08 o                         
  -5  10   0        105.90        121.14        11.05 o                         
  -4  10   0         28.69         34.70         7.51 o                         
  -3  10   0         41.71         42.15         5.06 o                         
  -2  10   0         12.44         15.35         4.48 o                         
  -1  10   0         19.92         25.45         8.99 o                         
   0  10   0          0.82          0.22        10.93 o                         
   1  10   0          4.52          4.23         4.29 o                         
   2  10   0          7.26         -0.92         8.04 o                         
  -9  11   0         96.40        127.80        13.44 o                         
  -8  11   0          7.11         10.88        12.09 o                         
  -7  11   0         97.30         88.53         7.61 o                         
  -6  11   0         51.46         73.51         6.85 o                         
  -5  11   0         23.80         29.57         4.07 o                         
  -4  11   0        250.50        271.70         7.72 o                         
  -3  11   0         28.28         26.94         9.42 o                         
  -2  11   0         22.99         30.75         7.67 o                         
  -1  11   0         20.25         35.17         8.16 o                         
   0  11   0        215.31        247.37        15.84 o                         
  -8  12   0          0.32          3.87         7.67 o                         
  -7  12   0         13.33          3.13         7.12 o                         
  -6  12   0          1.26         -5.83         6.51 o                         
  -5  12   0         11.94          4.73         7.43 o                         
  -4  12   0         74.02         98.21         9.70 o                         
  -3  12   0         18.76         23.39         8.16 o                         
  -2  12   0        110.63        116.13        13.51 o                         
  -1  12   0         71.39         68.26        13.08 o                         
   1 -12   1          0.18         13.26         9.15 o                         
   2 -12   1         17.79         30.87         8.53 o                         
   3 -12   1          1.41          4.60         7.24 o                         
   4 -12   1         76.38         99.61         8.58 o                         
   5 -12   1         24.29         20.80         6.88 o                         
   6 -12   1        873.54        879.65        17.37 o                         
   7 -12   1        310.95        328.41        20.38 o                         
   8 -12   1        125.22        146.21        13.81 o                         
  -1 -11   1          4.15         -0.18        10.37 o                         
   0 -11   1         21.18         28.24         9.21 o                         
   1 -11   1         79.55         79.67         9.88 o                         
   2 -11   1         50.48         65.43         8.66 o                         
   3 -11   1         63.43         99.93        13.20 o                         
   4 -11   1        222.71        245.47        10.07 o                         
   5 -11   1        467.78        449.56        16.57 o                         
   6 -11   1         47.76         44.68         7.61 o                         
   7 -11   1         16.45         11.36         6.88 o                         
   8 -11   1         16.13         12.11         5.29 o                         
   9 -11   1          8.23          8.71         5.57 o                         
  10 -11   1         16.45         25.84        11.79 o                         
  -2 -10   1          2.85          2.89         8.10 o                         
  -1 -10   1         42.34         36.58         8.29 o                         
   0 -10   1         62.50         53.28         8.16 o                         
   1 -10   1          4.00         11.03         3.59 o                         
   2 -10   1         59.76         64.67         5.48 o                         
   3 -10   1         10.05         20.67         3.35 o                         
   4 -10   1         38.14         33.07         4.94 o                         
   5 -10   1         14.08         19.46         5.95 o                         
   6 -10   1         60.01         56.53         7.37 o                         
   7 -10   1         60.50         64.33         8.29 o                         
   8 -10   1         20.47         21.98         8.47 o                         
   9 -10   1          7.14         -0.11         5.03 o                         
  10 -10   1         19.02         22.37         5.98 o                         
  11 -10   1         58.31         57.51        10.93 o                         
  -4  -9   1          1.00          3.68         8.53 o                         
  -3  -9   1         55.64         68.01        10.13 o                         
  -2  -9   1         61.88         62.14         9.82 o                         
  -1  -9   1        167.12        161.08         7.16 o                         
   0  -9   1         58.70         54.69         6.32 o                         
   1  -9   1         29.03         28.05         3.96 o                         
   2  -9   1          0.06         -2.34         2.45 o                         
   3  -9   1         81.37         72.43         5.28 o                         
   4  -9   1         23.37         27.62         5.34 o                         
   5  -9   1        401.68        399.94         8.84 o                         
   6  -9   1        252.30        224.16        10.87 o                         
   7  -9   1         17.12         21.06         6.02 o                         
   8  -9   1          6.74          0.18         5.89 o                         
   9  -9   1          0.51         -6.32         6.32 o                         
  10  -9   1          0.03         -3.99         6.88 o                         
  11  -9   1          5.98          2.92         6.16 o                         
  -5  -8   1         11.70          5.73         5.77 o                         
  -4  -8   1         15.60          6.34        11.60 o                         
  -3  -8   1         65.92         68.85         5.95 o                         
  -2  -8   1         68.62         72.99         5.71 o                         
  -1  -8   1         28.69         34.17        11.11 o                         
   0  -8   1        177.45        170.01        11.42 o                         
   1  -8   1         78.99         97.37         4.62 o                         
   2  -8   1         79.04         98.48        12.40 o                         
   3  -8   1         68.69         61.75         5.71 o                         
   4  -8   1        577.63        507.14        10.83 o                         
   5  -8   1        450.90        395.47         8.24 o                         
   6  -8   1         51.53         54.01         7.12 o                         
   7  -8   1         22.93         26.34         5.71 o                         
   8  -8   1         10.81         12.28         5.77 o                         
   9  -8   1         30.62         36.70         8.78 o                         
  10  -8   1          0.23          1.60         4.86 o                         
  11  -8   1        108.99        100.17        10.28 o                         
  12  -8   1         74.67         50.93        21.48 o                         
  -7  -7   1         73.66         73.84        10.37 o                         
  -6  -7   1          0.26          7.10        13.44 o                         
  -5  -7   1          2.98         -1.73         4.51 o                         
  -4  -7   1         10.63         18.32         4.66 o                         
  -3  -7   1          1.95          0.72         7.67 o                         
  -2  -7   1        224.87        223.16         6.91 o                         
  -1  -7   1         85.38         86.06         4.66 o                         
   0  -7   1          4.70          8.35         2.28 o                         
   1  -7   1        430.55        379.77        11.72 o                         
   2  -7   1        374.59        314.00         6.80 o                         
   3  -7   1         30.91         41.49         4.60 o                         
   4  -7   1          0.19          2.83         1.98 o                         
   5  -7   1        185.68        186.83         5.02 o                         
   6  -7   1         65.97         78.08         7.31 o                         
   7  -7   1         98.46        101.58         8.29 o                         
   8  -7   1         74.07         96.61         9.09 o                         
   9  -7   1          1.27          7.86         6.02 o                         
  10  -7   1          0.08         -5.65         5.65 o                         
  11  -7   1        576.30        555.02        14.46 o                         
  12  -7   1        519.47        515.72        16.14 o                         
  -7  -6   1         21.17         16.14         5.81 o                         
  -6  -6   1          6.48         13.89         5.21 o                         
  -5  -6   1        459.42        439.72        11.85 o                         
  -4  -6   1          5.24          5.70         3.30 o                         
  -3  -6   1         87.48         88.65         7.92 o                         
  -2  -6   1         61.83         60.59         7.43 o                         
  -1  -6   1        100.31         98.39         5.65 o                         
   0  -6   1         26.92         29.10         3.81 o                         
   1  -6   1         17.79         20.87         2.82 o                         
   3  -6   1         60.87         64.08         4.30 o                         
   4  -6   1        194.77        192.00         4.80 o                         
   5  -6   1        204.82        205.94         4.74 o                         
   6  -6   1        145.02        142.04         7.92 o                         
   7  -6   1          9.59          9.02         4.48 o                         
   8  -6   1        142.14        128.01         8.38 o                         
   9  -6   1        501.75        494.16        11.55 o                         
  10  -6   1        537.32        553.33        10.68 o                         
  11  -6   1        346.58        365.66         9.66 o                         
  12  -6   1          1.04         10.02         5.00 o                         
  -8  -5   1         50.12         52.27         5.93 o                         
  -7  -5   1         13.76         15.01         4.35 o                         
  -6  -5   1         45.11         45.91         5.22 o                         
  -5  -5   1          5.29          3.43         2.80 o                         
  -4  -5   1        310.61        308.33         6.73 o                         
  -3  -5   1        548.39        524.39        10.05 o                         
  -1  -5   1        309.52        285.85         8.16 o                         
   0  -5   1        453.74        470.30        10.87 o                         
   1  -5   1          7.48          6.26         1.84 o                         
   3  -5   1          3.54          6.43         2.18 o                         
   4  -5   1        307.93        339.45         6.02 o                         
   5  -5   1        124.29        125.72         2.64 o                         
   6  -5   1        167.22        161.71         5.31 o                         
   7  -5   1        495.72        428.60         9.24 o                         
   8  -5   1        300.79        242.31        12.40 o                         
   9  -5   1         10.77         12.27         3.84 o                         
  10  -5   1        448.93        449.64         9.85 o                         
  11  -5   1         44.48         50.89         6.25 o                         
  12  -5   1          6.18         16.75         6.54 o                         
  -9  -4   1         27.42         25.91         8.29 o                         
  -8  -4   1         52.70         52.01         5.11 o                         
  -7  -4   1         36.41         44.66         5.49 o                         
  -6  -4   1        566.37        595.13        10.34 o                         
  -5  -4   1        404.20        394.90         7.64 o                         
  -4  -4   1        104.75         98.01         4.04 o                         
  -3  -4   1         66.39         60.95         3.22 o                         
  -2  -4   1         17.78         10.20         2.49 o                         
  -1  -4   1          8.22          8.85         1.13 o                         
   0  -4   1         15.35         15.96         2.09 o                         
   3  -4   1        182.21        215.26         4.25 o                         
   4  -4   1        915.89       1045.18        11.48 o                         
   5  -4   1         73.69         72.43         3.61 o                         
   6  -4   1        153.96        138.85         4.89 o                         
   7  -4   1        708.99        613.72        11.35 o                         
   8  -4   1          1.49          1.48         4.11 o                         
   9  -4   1         12.90         11.43         2.91 o                         
  10  -4   1         15.28         12.21         5.36 o                         
  11  -4   1         36.60         49.98         4.94 o                         
  12  -4   1          4.02         12.95        12.03 o                         
  -9  -3   1          2.43         18.07         5.34 o                         
  -8  -3   1         17.34         19.80         3.91 o                         
  -7  -3   1         41.47         47.71         4.62 o                         
  -6  -3   1         34.12         33.05         3.19 o                         
  -5  -3   1         28.04         29.45         4.57 o                         
  -4  -3   1          0.69          0.04         1.67 o                         
  -3  -3   1          7.75          6.02         1.60 o                         
  -2  -3   1         21.64         23.28         2.21 o                         
  -1  -3   1        118.62        168.66         3.11 o                         
   0  -3   1         80.11         65.38         2.09 o                         
   2  -3   1        120.25        105.14         3.38 o                         
   3  -3   1       1259.66       1316.38        17.29 o                         
   4  -3   1        602.25        620.53         9.63 o                         
   5  -3   1        576.69        554.00         9.41 o                         
   6  -3   1         37.62         41.58         3.72 o                         
   7  -3   1         22.97         29.05         5.68 o                         
   8  -3   1          1.20          1.46         2.27 o                         
   9  -3   1         27.77         32.58         3.35 o                         
  10  -3   1         67.12         62.31         5.12 o                         
  11  -3   1         26.30         34.42         5.92 o                         
  12  -3   1        142.02        180.52        20.81 o                         
 -10  -2   1         52.48         54.55         6.81 o                         
  -9  -2   1         17.13         21.92         5.12 o                         
  -8  -2   1          1.08          8.31         3.34 o                         
  -7  -2   1        103.48         94.89         5.16 o                         
  -6  -2   1          2.37          5.47         3.43 o                         
  -5  -2   1         23.34         25.24         1.70 o                         
  -4  -2   1         20.48         20.64         1.38 o                         
  -3  -2   1        132.42        140.80         2.33 o                         
  -2  -2   1        219.94        266.48         4.18 o                         
  -1  -2   1        110.07        125.03         1.72 o                         
   0  -2   1       6156.77       6138.12       102.44 o                         
   1  -2   1        100.27        113.37         3.44 o                         
   2  -2   1        668.64        606.07         6.15 o                         
   3  -2   1         33.14         42.73         2.37 o                         
   4  -2   1        155.02        191.44         4.59 o                         
   5  -2   1        168.87        167.16         7.70 o                         
   6  -2   1        232.80        220.93         9.33 o                         
   7  -2   1        326.47        286.95         7.62 o                         
   8  -2   1         53.33         66.95         4.05 o                         
   9  -2   1          8.10          7.09         2.80 o                         
  10  -2   1          4.39         12.24         7.24 o                         
  11  -2   1          0.53          9.47         5.56 o                         
 -10  -1   1        222.84        215.27        11.69 o                         
  -9  -1   1         64.30         63.15         5.87 o                         
  -8  -1   1          4.84          8.79         2.83 o                         
  -7  -1   1         44.82         42.65         3.20 o                         
  -6  -1   1        783.42        758.16        11.88 o                         
  -5  -1   1        918.79        937.25         9.65 o                         
  -4  -1   1         48.84         39.26         1.74 o                         
  -3  -1   1          3.17          0.98         0.82 o                         
  -2  -1   1       2277.89       2302.78        25.84 o                         
  -1  -1   1       2438.13       2392.12        15.38 o                         
   0  -1   1        319.42        334.56         6.32 o                         
   1  -1   1         23.06         23.12         0.69 o                         
   3  -1   1        645.02        626.61        17.85 o                         
   4  -1   1        189.92        267.88         4.07 o                         
   5  -1   1        184.94        173.29         4.36 o                         
   6  -1   1        393.89        391.99         6.38 o                         
   7  -1   1         79.75         83.22         2.97 o                         
   8  -1   1        104.00        111.93         4.59 o                         
   9  -1   1         64.36         81.50        10.77 o                         
  10  -1   1        157.95        164.76         9.56 o                         
  11  -1   1         32.88         55.06         8.29 o                         
 -11   0   1         19.33         34.34         6.32 o                         
 -10   0   1         67.64         73.65         6.51 o                         
  -9   0   1         57.18         64.01         5.97 o                         
  -8   0   1        199.19        190.86         5.97 o                         
  -7   0   1        595.03        562.43         7.17 o                         
  -6   0   1        180.56        161.37         3.43 o                         
  -5   0   1        175.67        167.96         4.68 o                         
  -4   0   1        436.29        520.86         5.72 o                         
  -3   0   1         58.14         73.43         2.06 o                         
  -2   0   1        628.04        664.43         9.31 o                         
  -1   0   1        608.94        623.87         8.05 o                         
   0   0   1          3.97          1.95         0.28 o                         
   1   0   1         59.00         65.32         0.83 o                         
   2   0   1       4181.23       4185.95        50.33 o                         
   3   0   1        346.75        420.27         7.24 o                         
   4   0   1         51.17         57.23         3.33 o                         
   5   0   1        142.54        132.74         3.32 o                         
   6   0   1        146.71        141.35         3.25 o                         
   7   0   1        301.96        289.39         4.85 o                         
   8   0   1          9.73          5.95         3.64 o                         
   9   0   1        300.18        306.16        10.13 o                         
  10   0   1        309.46        309.96        11.36 o                         
  11   0   1         97.08         95.22         8.50 o                         
 -11   1   1          1.75         -5.19         5.19 o                         
 -10   1   1        124.60        145.32         8.95 o                         
  -9   1   1         13.54         14.12         6.38 o                         
  -8   1   1        189.49        169.78         5.12 o                         
  -7   1   1        312.22        280.27         5.41 o                         
  -6   1   1        511.48        520.75         6.25 o                         
  -5   1   1        372.53        340.94         6.10 o                         
  -4   1   1        450.57        472.38         5.19 o                         
  -3   1   1        682.20        680.92         5.81 o                         
  -2   1   1        106.24        139.31         1.55 o                         
   0   1   1       4910.68       4410.61        73.90 o                         
   1   1   1         22.84         40.19         0.96 o                         
   2   1   1        214.88        276.85         3.56 o                         
   3   1   1         19.74         18.66         1.28 o                         
   4   1   1        391.63        399.14         4.98 o                         
   5   1   1        564.84        558.82         7.46 o                         
   6   1   1        928.43        895.63        11.41 o                         
   7   1   1        569.08        552.82        13.53 o                         
   8   1   1        274.43        259.75         6.96 o                         
   9   1   1          1.38          0.12         4.41 o                         
  10   1   1          4.49         18.34         8.47 o                         
 -11   2   1        153.05        180.99         9.98 o                         
 -10   2   1         10.11          8.60         5.34 o                         
  -9   2   1          8.05          5.46         2.73 o                         
  -8   2   1          2.37          3.51         3.23 o                         
  -7   2   1        353.46        319.64         4.63 o                         
  -6   2   1        106.53        124.72         2.64 o                         
  -5   2   1        967.37       1016.27         9.90 o                         
  -4   2   1        501.32        520.07         9.67 o                         
  -3   2   1        167.06        195.96         2.34 o                         
  -2   2   1          0.42          0.87         0.68 o                         
   0   2   1        597.99        566.48         8.30 o                         
   1   2   1         55.46         73.60         3.68 o                         
   2   2   1        158.31        183.10         4.25 o                         
   3   2   1          0.24          1.90         2.49 o                         
   4   2   1         16.11         14.25         2.30 o                         
   5   2   1         33.94         38.09         5.46 o                         
   6   2   1         47.45         55.27         3.87 o                         
   7   2   1         12.99         11.75         4.03 o                         
   8   2   1         18.53         19.03         3.69 o                         
   9   2   1          7.34         11.45         7.55 o                         
  10   2   1          7.65         19.74         6.17 o                         
 -12   3   1          7.16         22.87         8.78 o                         
 -11   3   1          0.38          2.50         4.94 o                         
 -10   3   1        147.38        138.64         6.30 o                         
  -9   3   1          7.26          8.14         2.76 o                         
  -8   3   1          2.89          6.75         2.30 o                         
  -7   3   1          0.50          3.06         1.98 o                         
  -6   3   1         28.40         26.52         2.21 o                         
  -5   3   1         71.63         70.92         3.40 o                         
  -4   3   1         14.84         14.69         1.23 o                         
  -3   3   1        176.55        179.03         5.56 o                         
  -2   3   1         41.77         28.00         1.75 o                         
   0   3   1       2424.77       2405.47        42.17 o                         
   1   3   1         61.47         55.14         2.48 o                         
   2   3   1        516.51        551.41         8.98 o                         
   4   3   1         13.97         18.38         2.82 o                         
   5   3   1        249.39        237.39         7.03 o                         
   6   3   1        309.38        313.56         6.96 o                         
   7   3   1         19.61         18.90         3.85 o                         
   8   3   1          0.95          5.45         3.82 o                         
   9   3   1         10.66         19.68         5.83 o                         
 -12   4   1         63.86         59.12         7.05 o                         
 -11   4   1        426.00        422.20        10.04 o                         
 -10   4   1         72.59         76.65         5.40 o                         
  -9   4   1         39.49         37.90         3.48 o                         
  -8   4   1         85.32         77.29         4.22 o                         
  -7   4   1        146.50        146.48         4.46 o                         
  -6   4   1        102.33         84.92         4.42 o                         
  -5   4   1        249.67        222.25        25.66 o                         
  -4   4   1        163.96        186.91         3.73 o                         
  -3   4   1          0.05          0.92         1.90 o                         
   0   4   1        385.15        466.86        10.74 o                         
   1   4   1         23.99         21.55         1.58 o                         
   2   4   1        482.82        485.97         9.19 o                         
   3   4   1         66.02         68.65         3.98 o                         
   4   4   1         92.35         82.64         7.12 o                         
   5   4   1        856.47        847.04        21.57 o                         
   6   4   1         14.03         11.40         3.15 o                         
   7   4   1        153.08        133.39         6.70 o                         
   8   4   1        224.32        210.67         8.65 o                         
   9   4   1          6.81         27.99         9.33 o                         
 -12   5   1        227.48        242.23        11.92 o                         
 -11   5   1        252.13        266.31         8.55 o                         
 -10   5   1         84.41         94.15         9.20 o                         
  -9   5   1         75.05         69.68         4.82 o                         
  -8   5   1        129.75        136.32         4.99 o                         
  -7   5   1        139.31        132.82         4.40 o                         
  -6   5   1         92.50         85.69         6.26 o                         
  -5   5   1        152.54        149.57         3.55 o                         
  -4   5   1          7.43          3.38         2.46 o                         
  -3   5   1          1.53          0.43         2.09 o                         
  -1   5   1         55.84         58.68         4.17 o                         
   0   5   1        131.08        125.03         3.29 o                         
   1   5   1        333.78        343.21         5.58 o                         
   2   5   1        797.22        815.51        18.29 o                         
   3   5   1         13.33         14.79         2.79 o                         
   4   5   1        177.89        171.85         6.55 o                         
   5   5   1        197.78        187.20         6.17 o                         
   6   5   1          4.39          0.10         3.55 o                         
   7   5   1         39.80         32.81         4.74 o                         
   8   5   1         36.06         37.78         5.51 o                         
 -12   6   1          0.09         -8.72         8.84 o                         
 -11   6   1          0.99         -2.95         4.79 o                         
 -10   6   1         11.31         10.47         8.10 o                         
  -9   6   1          0.57          2.38         3.66 o                         
  -8   6   1        776.36        746.60        13.72 o                         
  -7   6   1       1166.31       1132.64        17.64 o                         
  -6   6   1         89.61         88.54         4.79 o                         
  -5   6   1         71.51         69.61         5.83 o                         
  -4   6   1        172.46        164.75         6.63 o                         
   0   6   1         14.32         18.78         1.86 o                         
   1   6   1         56.96         50.83         2.33 o                         
   2   6   1         43.39         56.53         5.71 o                         
   3   6   1          2.68          6.75         3.74 o                         
   4   6   1          2.25         -1.35         4.17 o                         
   5   6   1         17.53         16.52         3.85 o                         
   6   6   1        121.53        123.85         7.41 o                         
   7   6   1        179.09        166.48        10.50 o                         
 -12   7   1         10.76         17.56        13.41 o                         
 -11   7   1         92.79        101.23         8.96 o                         
 -10   7   1        441.49        431.69        16.39 o                         
  -9   7   1        221.01        203.89         8.71 o                         
  -8   7   1          3.09         -3.19         3.19 o                         
  -7   7   1         15.31         14.11         4.51 o                         
  -6   7   1        426.88        404.32        12.34 o                         
  -5   7   1        928.58        922.93        20.56 o                         
  -4   7   1          5.75          1.96         3.07 o                         
  -2   7   1          1.01         10.50         2.95 o                         
  -1   7   1          2.84          1.49         1.63 o                         
   0   7   1        259.47        225.74         5.12 o                         
   1   7   1         83.42         66.91         6.02 o                         
   2   7   1          4.39          0.31         3.44 o                         
   3   7   1         40.82         34.98         5.65 o                         
   4   7   1          2.26          9.64         6.32 o                         
   5   7   1         26.43         19.57         5.06 o                         
   6   7   1         59.61         67.70         7.17 o                         
 -12   8   1          0.72         11.17        11.82 o                         
 -11   8   1          2.17          1.75         7.43 o                         
 -10   8   1         18.52         23.94        10.22 o                         
  -9   8   1          5.62          5.37         6.94 o                         
  -8   8   1          0.76          1.50         5.62 o                         
  -7   8   1         44.73         55.08         4.81 o                         
  -6   8   1        494.00        478.05         9.74 o                         
  -5   8   1        163.54        146.95         7.73 o                         
  -4   8   1         26.58         24.86         4.17 o                         
  -3   8   1        366.43        322.25         9.94 o                         
  -2   8   1        134.80        100.54         4.76 o                         
  -1   8   1         91.66         92.15         5.77 o                         
   0   8   1         39.24         47.26         5.89 o                         
   1   8   1         44.16         43.70         5.40 o                         
   2   8   1          1.73          4.85         4.48 o                         
   3   8   1          5.32          1.78         4.33 o                         
   4   8   1          7.49         10.37         7.49 o                         
   5   8   1         49.67         52.78         9.02 o                         
 -11   9   1          8.50         14.94         6.31 o                         
 -10   9   1          0.11          8.16         5.13 o                         
  -9   9   1         60.44         64.60         5.75 o                         
  -8   9   1          3.24          2.70         4.48 o                         
  -7   9   1          0.09          1.06         7.46 o                         
  -6   9   1          0.99          1.64         3.41 o                         
  -5   9   1         33.48         41.98         5.46 o                         
  -4   9   1         37.68         31.67         6.20 o                         
  -3   9   1          0.17         -0.61         3.38 o                         
  -2   9   1          7.49         12.76         2.45 o                         
  -1   9   1         58.75         49.66         6.69 o                         
   0   9   1         33.77         32.96         5.10 o                         
   2   9   1         11.18          9.93         4.48 o                         
   3   9   1         18.83         21.27         5.09 o                         
   4   9   1         30.62         27.52         6.22 o                         
 -10  10   1        161.79        154.13        13.26 o                         
  -9  10   1        157.03        165.09         9.26 o                         
  -8  10   1         40.17         39.50         5.20 o                         
  -7  10   1         12.27          8.29         4.06 o                         
  -6  10   1        238.76        240.35         9.15 o                         
  -5  10   1          3.90          5.73         2.84 o                         
  -4  10   1         12.10         14.57         2.29 o                         
  -3  10   1          0.06          3.01         3.56 o                         
  -2  10   1          0.02          3.50         4.17 o                         
  -1  10   1         27.22         24.66         4.06 o                         
   0  10   1         16.94         15.73         4.26 o                         
   1  10   1         53.74         66.52         5.86 o                         
   2  10   1         55.72         43.09         7.92 o                         
  -9  11   1         38.18         41.12         7.98 o                         
  -8  11   1         37.30         49.53         8.35 o                         
  -7  11   1         91.65         87.23        10.62 o                         
  -6  11   1          8.55          5.22         5.83 o                         
  -5  11   1          0.05          1.73         4.70 o                         
  -4  11   1          5.83          6.28         2.76 o                         
  -3  11   1         63.32         74.52         5.64 o                         
  -2  11   1        367.71        413.53        14.48 o                         
  -1  11   1         18.88         21.54         4.81 o                         
   0  11   1        182.44        206.24        14.55 o                         
  -8  12   1        100.24        107.35        13.51 o                         
  -7  12   1        117.72        121.47        12.83 o                         
  -6  12   1         97.70         99.65         8.04 o                         
  -4  12   1        127.21        156.21        12.83 o                         
  -3  12   1          1.25         10.13         7.98 o                         
  -2  12   1         18.66         36.03         9.27 o                         
   4 -13   2         52.10         53.77        10.25 o                         
   5 -13   2         27.13         33.02        15.72 o                         
   1 -12   2         60.10         64.27        10.87 o                         
   2 -12   2          4.19         10.62         8.16 o                         
   3 -12   2         72.18         54.81         9.09 o                         
   4 -12   2         69.31         71.69        15.99 o                         
   5 -12   2          4.98         11.11         7.55 o                         
   6 -12   2          9.69         25.23         7.92 o                         
   7 -12   2         44.60         45.30         9.52 o                         
   8 -12   2         76.44         87.15         7.24 o                         
   9 -12   2         76.61         52.79        11.36 o                         
  -1 -11   2         68.11         56.96        12.65 o                         
   0 -11   2         54.90         75.50        10.37 o                         
   1 -11   2         33.03         29.10         7.92 o                         
   2 -11   2        112.77        109.50        11.60 o                         
   4 -11   2          9.24         14.45         5.48 o                         
   5 -11   2        525.47        518.00        18.23 o                         
   6 -11   2        359.26        372.03        16.45 o                         
   7 -11   2         24.04         16.14        12.77 o                         
   8 -11   2         28.10         19.71         8.59 o                         
   9 -11   2          2.51          7.55         8.53 o                         
  10 -11   2          0.10          0.00         9.21 o                         
  -2 -10   2          0.70         -6.38         8.29 o                         
  -1 -10   2         46.16         43.76         8.72 o                         
   0 -10   2          0.02          5.71         6.51 o                         
   1 -10   2         24.08         29.83         6.88 o                         
   2 -10   2         98.89        109.26        12.77 o                         
   3 -10   2          0.87          7.86         4.73 o                         
   4 -10   2         36.66         48.11         7.07 o                         
   5 -10   2        127.17        117.72         6.25 o                         
   6 -10   2         63.48         67.27         9.21 o                         
   7 -10   2         61.65         59.66         8.35 o                         
   8 -10   2         25.55         36.03         8.04 o                         
   9 -10   2          0.95          9.39         7.55 o                         
  10 -10   2          9.11          1.70         8.84 o                         
  11 -10   2         23.36         18.42         9.82 o                         
  -4  -9   2        117.46         94.03        11.85 o                         
  -3  -9   2         37.08         32.84         9.21 o                         
  -2  -9   2         49.32         44.19         8.16 o                         
  -1  -9   2          0.00         -2.99         7.37 o                         
   0  -9   2          1.04          4.85         3.56 o                         
   1  -9   2         26.85         23.67         3.16 o                         
   2  -9   2         14.53         17.70         3.28 o                         
   3  -9   2          3.85          3.25         3.90 o                         
   4  -9   2          0.07         -2.63         2.63 o                         
   5  -9   2          2.62         -1.24         5.89 o                         
   6  -9   2         72.16         80.35         8.53 o                         
   7  -9   2        161.33        162.66        10.99 o                         
   8  -9   2          1.78         -3.56        10.19 o                         
   9  -9   2          2.48          2.64         7.06 o                         
  10  -9   2         20.91         30.33         9.09 o                         
  11  -9   2         30.98         26.92         6.62 o                         
  -5  -8   2        224.93        231.59        16.70 o                         
  -4  -8   2          6.06          9.35         6.00 o                         
  -3  -8   2         80.78         93.45        12.12 o                         
  -2  -8   2        240.29        230.08         7.68 o                         
  -1  -8   2        192.05        189.32         6.48 o                         
   0  -8   2        168.99        167.56        10.34 o                         
   1  -8   2        221.72        226.97         6.27 o                         
   2  -8   2        154.98        143.98         5.21 o                         
   3  -8   2         27.88         33.63         4.48 o                         
   4  -8   2         27.01         20.14         3.62 o                         
   5  -8   2         18.13         16.27         2.70 o                         
   6  -8   2        128.97        113.68         8.59 o                         
   7  -8   2          2.35          4.79         5.03 o                         
   8  -8   2          1.21         -5.28         5.28 o                         
   9  -8   2          0.22          2.21         6.57 o                         
  10  -8   2        115.74        135.90        13.20 o                         
  11  -8   2        320.17        318.21        12.23 o                         
  12  -8   2          5.36         24.49        11.05 o                         
  -6  -7   2        424.82        413.30        20.07 o                         
  -5  -7   2        330.90        318.91        10.59 o                         
  -4  -7   2         44.70         45.86         4.79 o                         
  -3  -7   2        114.63        121.20         6.16 o                         
  -2  -7   2        113.96        122.88         6.50 o                         
  -1  -7   2        145.21        144.60         5.28 o                         
   0  -7   2        389.43        382.96        12.34 o                         
   1  -7   2        161.97        159.14         4.90 o                         
   2  -7   2          6.47         12.10         2.09 o                         
   3  -7   2         82.71         61.87         5.28 o                         
   4  -7   2        147.73        128.97         4.63 o                         
   5  -7   2        123.37        116.32         4.18 o                         
   6  -7   2          0.51         -2.03         4.11 o                         
   7  -7   2         51.06         55.61         6.81 o                         
   8  -7   2         56.08         56.41         7.67 o                         
   9  -7   2         35.37         35.48         7.49 o                         
  10  -7   2         73.31         78.39        10.19 o                         
  11  -7   2        164.14        165.70        10.47 o                         
  12  -7   2        160.06        140.99        22.56 o                         
  -8  -6   2          1.67         -6.26         9.88 o                         
  -7  -6   2          2.22         10.68         7.92 o                         
  -6  -6   2         14.90         11.09         5.13 o                         
  -5  -6   2         20.84         13.32         6.81 o                         
  -4  -6   2          5.74         14.43         5.00 o                         
  -3  -6   2         47.08         48.15         4.24 o                         
  -2  -6   2         83.84         75.30         4.38 o                         
  -1  -6   2        715.85        694.55        11.58 o                         
   0  -6   2        486.38        454.66         8.30 o                         
   1  -6   2        400.72        392.96         7.25 o                         
   2  -6   2        597.67        575.76        13.57 o                         
   3  -6   2        235.37        235.33         7.31 o                         
   4  -6   2        822.40        885.00        37.63 o                         
   5  -6   2        615.65        599.48         9.57 o                         
   6  -6   2         41.19         44.87         6.38 o                         
   7  -6   2         41.95         33.45         5.71 o                         
   8  -6   2         49.68         49.02         4.28 o                         
   9  -6   2         33.88         45.48         4.79 o                         
  10  -6   2         13.58         15.64         4.73 o                         
  11  -6   2        347.86        338.51         9.45 o                         
  12  -6   2          3.95          4.47        10.26 o                         
  -8  -5   2          4.42          1.49         5.62 o                         
  -7  -5   2          6.06          9.46         4.23 o                         
  -6  -5   2        327.05        324.19        12.78 o                         
  -5  -5   2         36.39         38.82         3.61 o                         
  -4  -5   2        672.93        658.32        12.15 o                         
  -3  -5   2       1145.81       1146.72        17.38 o                         
  -2  -5   2         29.11         24.10         2.62 o                         
  -1  -5   2          0.96          0.99         1.63 o                         
   0  -5   2        373.92        382.47         7.44 o                         
   1  -5   2        615.89        637.54         9.63 o                         
   2  -5   2         60.84         52.42         3.93 o                         
   3  -5   2        302.14        310.59         5.95 o                         
   4  -5   2          0.19          1.84         1.46 o                         
   5  -5   2         88.09         66.90         5.62 o                         
   6  -5   2        278.00        293.64         6.98 o                         
   7  -5   2        186.70        171.50         6.07 o                         
   8  -5   2         67.48         58.86         9.91 o                         
   9  -5   2          4.29         -0.94         3.53 o                         
  10  -5   2         77.03         69.04         9.24 o                         
  11  -5   2          8.46          6.93         4.21 o                         
  12  -5   2         16.57         26.66         8.81 o                         
  -8  -4   2         25.24         33.73         4.70 o                         
  -7  -4   2        121.70        125.46         7.06 o                         
  -6  -4   2          0.02          1.30         3.40 o                         
  -5  -4   2         40.67         39.90         3.23 o                         
  -4  -4   2        116.32        115.63         4.18 o                         
  -3  -4   2          7.31          7.28         1.89 o                         
  -2  -4   2         64.78         65.11         2.06 o                         
  -1  -4   2        113.30        114.03         3.48 o                         
   0  -4   2       1290.04       1477.78        19.23 o                         
   1  -4   2         56.24         48.74         3.68 o                         
   2  -4   2          1.95         -0.49         1.72 o                         
   3  -4   2         70.82         87.52         5.99 o                         
   4  -4   2        383.09        345.87         4.74 o                         
   5  -4   2        702.30        676.11        16.70 o                         
   6  -4   2        361.86        320.02         7.29 o                         
   7  -4   2        462.22        405.01         8.98 o                         
   8  -4   2         51.51         58.75         4.95 o                         
   9  -4   2         15.97         20.02         4.11 o                         
  10  -4   2         34.22         42.51         4.25 o                         
  11  -4   2         14.20         15.73         4.34 o                         
  12  -4   2          5.42          2.81        14.67 o                         
  -9  -3   2         53.00         63.06         8.44 o                         
  -8  -3   2         45.03         46.67         4.42 o                         
  -7  -3   2          6.38          8.60         5.31 o                         
  -6  -3   2         19.35         20.13         2.77 o                         
  -5  -3   2         70.66         61.86         3.64 o                         
  -4  -3   2          9.03         13.46         1.28 o                         
  -3  -3   2          5.12          9.43         0.85 o                         
  -2  -3   2        168.81        183.33         2.37 o                         
  -1  -3   2         97.83        121.14         2.14 o                         
   0  -3   2         96.58        118.16         2.86 o                         
   1  -3   2        126.40        137.62         4.48 o                         
   2  -3   2        979.61       1082.70        12.37 o                         
   3  -3   2        539.63        630.98         7.25 o                         
   4  -3   2        157.45        198.32         4.74 o                         
   5  -3   2          5.36          4.25         1.88 o                         
   6  -3   2         15.39         12.37         2.54 o                         
   7  -3   2          0.47         -0.70         3.13 o                         
   8  -3   2          1.10          0.43         2.90 o                         
   9  -3   2        101.09        105.75         5.29 o                         
  10  -3   2        230.04        225.45         7.44 o                         
  11  -3   2          2.14          6.14         8.04 o                         
 -10  -2   2         21.55         19.63        13.32 o                         
  -9  -2   2          0.42         -4.48         4.48 o                         
  -8  -2   2          6.38          2.00         4.00 o                         
  -7  -2   2        135.64        134.83         8.17 o                         
  -6  -2   2        194.23        185.48         5.12 o                         
  -5  -2   2        167.13        164.08         3.22 o                         
  -4  -2   2        177.36        153.20         2.86 o                         
  -3  -2   2       1493.14       1601.96        13.02 o                         
  -2  -2   2       1337.86       1343.84        10.89 o                         
  -1  -2   2       1339.61       1411.18        11.10 o                         
   1  -2   2         61.61         64.54         1.60 o                         
   2  -2   2        137.17        141.97         1.75 o                         
   3  -2   2         57.65         75.19         1.58 o                         
   4  -2   2          7.31          4.11         1.90 o                         
   5  -2   2          3.39          6.40         1.87 o                         
   6  -2   2         11.45         18.38         2.98 o                         
   7  -2   2        132.75        118.92         5.64 o                         
   8  -2   2          8.24          8.79         3.44 o                         
   9  -2   2         16.06         16.87         3.29 o                         
  10  -2   2         31.14         39.29         5.55 o                         
  11  -2   2         98.60        109.49        22.53 o                         
 -10  -1   2          6.68         14.84         5.39 o                         
  -9  -1   2          0.20         -0.55         4.16 o                         
  -8  -1   2         22.07         23.83         3.20 o                         
  -7  -1   2         81.82         73.03         3.34 o                         
  -6  -1   2        657.40        676.50        14.06 o                         
  -5  -1   2        752.87        735.14         8.02 o                         
  -4  -1   2         50.04         45.82         1.88 o                         
  -3  -1   2        267.50        274.13         4.49 o                         
  -2  -1   2          4.01          6.85         0.77 o                         
  -1  -1   2       2271.82       2244.54        13.99 o                         
   0  -1   2       1653.40       1654.79        14.27 o                         
   1  -1   2        104.31         91.84         1.67 o                         
   2  -1   2        680.42        810.75         9.58 o                         
   3  -1   2        199.65        181.34         4.26 o                         
   4  -1   2       2656.49       2777.04        28.20 o                         
   5  -1   2       1189.36       1225.60        27.62 o                         
   6  -1   2         45.84         42.54         2.74 o                         
   7  -1   2          4.95          8.12         2.03 o                         
   8  -1   2          3.83          6.13         2.47 o                         
   9  -1   2          4.43          7.76         8.78 o                         
  10  -1   2         37.40         47.87         9.70 o                         
  11  -1   2         36.27         46.95        12.98 o                         
 -11   0   2         31.18         36.11         8.81 o                         
 -10   0   2         11.56         17.42         5.56 o                         
  -9   0   2          0.80          2.41         3.85 o                         
  -8   0   2         29.10         27.56         2.45 o                         
  -7   0   2        129.65        107.72         3.40 o                         
  -6   0   2          2.94          1.80         1.41 o                         
  -5   0   2        243.43        256.26         5.43 o                         
  -4   0   2       2350.30       2555.60        22.60 o                         
  -3   0   2        531.67        574.15         5.91 o                         
  -2   0   2        780.43        854.75         9.30 o                         
  -1   0   2        304.60        314.93         2.27 o                         
   0   0   2         11.19          6.45         0.63 o                         
   1   0   2       4747.14       4565.89        28.97 o                         
   3   0   2       1238.10       1230.83        13.22 o                         
   4   0   2          0.48          3.87         1.90 o                         
   5   0   2        164.51        153.87         6.10 o                         
   6   0   2        120.34        124.38         5.38 o                         
   7   0   2          1.22          2.67         1.77 o                         
   8   0   2          9.04          3.53         5.95 o                         
   9   0   2         11.20         17.13         7.95 o                         
  10   0   2         18.06         27.20         9.88 o                         
 -11   1   2         67.65         66.80         6.66 o                         
 -10   1   2        190.58        192.38         9.16 o                         
  -9   1   2         45.58         45.07         3.86 o                         
  -8   1   2        164.41        131.19         6.88 o                         
  -7   1   2        182.82        145.39         3.51 o                         
  -6   1   2         23.60         20.62         1.65 o                         
  -5   1   2         21.96         28.22         1.64 o                         
  -4   1   2         61.35         69.72         1.92 o                         
  -3   1   2        528.22        535.77         4.83 o                         
  -2   1   2         11.56         17.29         0.88 o                         
  -1   1   2        496.60        486.37         4.31 o                         
   0   1   2       2492.96       2363.50        15.14 o                         
   1   1   2          7.89          5.51         0.70 o                         
   2   1   2         11.89          4.64         0.79 o                         
   3   1   2        103.78        105.09         2.84 o                         
   4   1   2          9.57          7.64         1.73 o                         
   5   1   2        497.98        483.76         6.78 o                         
   6   1   2       1167.97       1133.83        13.58 o                         
   7   1   2          9.11          9.80         2.63 o                         
   9   1   2         75.01         78.96         7.09 o                         
  10   1   2         57.19         59.37         6.90 o                         
 -12   2   2         29.73         36.27        15.47 o                         
 -11   2   2        382.39        398.69        28.54 o                         
 -10   2   2        216.53        227.25         9.48 o                         
  -9   2   2         59.12         61.79         4.36 o                         
  -8   2   2         98.29         84.74         5.36 o                         
  -7   2   2         91.99         93.41         2.82 o                         
  -6   2   2         13.86         20.41         1.50 o                         
  -5   2   2         10.81         30.05         1.59 o                         
  -4   2   2         73.46         81.90         1.60 o                         
  -3   2   2        118.86        114.35         2.76 o                         
  -2   2   2          2.83          2.83         0.61 o                         
  -1   2   2       1891.95       1866.31        16.21 o                         
   0   2   2       1349.10       1440.64        11.26 o                         
   1   2   2       1065.79       1129.76        19.30 o                         
   2   2   2        667.86        702.51        10.42 o                         
   3   2   2        135.15        149.50         4.36 o                         
   4   2   2         26.02         21.70         3.25 o                         
   5   2   2        787.41        755.54        18.60 o                         
   6   2   2         67.55         62.19         7.15 o                         
   7   2   2        123.89        129.96         5.44 o                         
   8   2   2         23.87         26.21         3.91 o                         
   9   2   2          7.38         20.54         7.67 o                         
  10   2   2         23.61         40.54         7.66 o                         
 -12   3   2         67.57         81.42         8.10 o                         
 -11   3   2         92.39        106.48        12.28 o                         
 -10   3   2         27.61         21.01         3.64 o                         
  -9   3   2         25.09         26.74         3.12 o                         
  -8   3   2         54.62         49.00         4.81 o                         
  -7   3   2         17.33         14.22         2.54 o                         
  -6   3   2        237.31        249.38         5.87 o                         
  -5   3   2        467.48        504.32         6.75 o                         
  -4   3   2         15.62         20.96         1.13 o                         
  -3   3   2         23.06         15.20         1.17 o                         
  -2   3   2        484.61        523.68         7.52 o                         
  -1   3   2       1115.38       1215.84        21.98 o                         
   0   3   2         61.75         65.69         2.17 o                         
   1   3   2          1.10         -0.02         1.25 o                         
   2   3   2         19.90         23.47         2.20 o                         
   3   3   2        349.36        364.73        10.37 o                         
   4   3   2         82.93         79.63         4.51 o                         
   5   3   2         19.91         15.59         3.12 o                         
   6   3   2         63.76         75.89         5.94 o                         
   7   3   2        184.13        172.60         6.73 o                         
   8   3   2         26.13         30.52         4.47 o                         
   9   3   2         37.65         36.52         7.92 o                         
 -12   4   2          5.80          2.94        12.15 o                         
 -11   4   2         20.10         34.33         9.25 o                         
 -10   4   2          0.01          0.00         3.25 o                         
  -9   4   2          5.22         14.20         3.70 o                         
  -8   4   2        115.56        124.06         4.66 o                         
  -7   4   2         52.58         51.13         3.47 o                         
  -6   4   2        417.10        415.34         6.66 o                         
  -5   4   2        830.36        835.08         9.70 o                         
  -4   4   2        211.67        204.86         4.66 o                         
  -3   4   2          8.24          6.36         1.44 o                         
  -2   4   2        694.44        721.23        14.61 o                         
  -1   4   2        966.74       1048.27        19.52 o                         
   0   4   2       1644.48       1701.23        21.68 o                         
   1   4   2         21.25         23.81         4.30 o                         
   2   4   2         21.05         27.94         2.63 o                         
   3   4   2         12.49         14.32         2.51 o                         
   4   4   2          0.26         -0.56         2.43 o                         
   5   4   2         71.80         70.16         5.59 o                         
   6   4   2         44.81         52.56         5.01 o                         
   7   4   2        125.01        110.91         7.67 o                         
   8   4   2         26.16         35.57         5.07 o                         
 -12   5   2        225.59        246.74        17.13 o                         
 -11   5   2         34.36         47.17         6.61 o                         
 -10   5   2         79.79         86.31        13.01 o                         
  -9   5   2          2.62          9.83         2.85 o                         
  -8   5   2         21.92         23.04         2.83 o                         
  -7   5   2          2.30          1.35         2.98 o                         
  -6   5   2        443.84        425.27         9.09 o                         
  -5   5   2       2111.29       2038.95        26.93 o                         
  -4   5   2        158.49        144.87         4.64 o                         
  -3   5   2        142.46        153.89         4.01 o                         
  -2   5   2        177.21        155.72         5.52 o                         
  -1   5   2         88.97         66.60         2.80 o                         
   0   5   2        527.75        505.82         7.99 o                         
   1   5   2        781.89        783.90         8.69 o                         
   2   5   2        632.51        644.43        11.22 o                         
   3   5   2         88.38         74.18         4.63 o                         
   4   5   2        301.61        296.01         8.29 o                         
   5   5   2         20.79         25.83         4.60 o                         
   6   5   2          0.03          4.83         3.59 o                         
   7   5   2         99.66        116.58         7.61 o                         
   8   5   2         29.16         30.11         5.60 o                         
 -12   6   2         31.63         35.95        14.48 o                         
 -11   6   2          0.02          1.01         5.32 o                         
 -10   6   2          0.01          5.72         7.03 o                         
  -9   6   2         62.40         69.10         5.70 o                         
  -8   6   2        266.37        272.38         7.95 o                         
  -7   6   2        187.61        187.19         6.26 o                         
  -6   6   2        100.29         93.57         4.58 o                         
  -5   6   2         80.15         82.92         4.11 o                         
  -4   6   2        130.07        119.71         4.24 o                         
  -2   6   2         17.87         25.72         3.01 o                         
  -1   6   2        299.54        268.28         9.67 o                         
   0   6   2        350.54        353.50         6.44 o                         
   1   6   2        394.08        391.27         7.55 o                         
   2   6   2        184.76        172.85         8.29 o                         
   3   6   2        149.04        142.41         8.47 o                         
   4   6   2         58.22         58.82         5.04 o                         
   5   6   2        110.30        121.82         7.62 o                         
   6   6   2          4.11          2.89         5.95 o                         
   7   6   2          5.86          6.01         4.91 o                         
 -12   7   2         24.55         18.24         8.35 o                         
 -11   7   2         34.68         41.43        10.37 o                         
 -10   7   2         19.76         12.99         5.03 o                         
  -9   7   2         27.86         43.32         5.16 o                         
  -8   7   2        641.34        617.65        12.30 o                         
  -7   7   2        255.79        254.67        13.38 o                         
  -6   7   2         17.60         21.66         5.56 o                         
  -5   7   2        379.31        392.04         8.26 o                         
  -4   7   2         31.32         30.52         2.89 o                         
  -3   7   2         25.08         23.02         3.31 o                         
  -2   7   2         44.76         46.34         5.34 o                         
  -1   7   2        345.39        322.14         6.61 o                         
   0   7   2        738.37        669.76        10.60 o                         
   1   7   2        150.66        133.81         7.73 o                         
   2   7   2          6.96         14.30         4.24 o                         
   3   7   2         13.55         18.54         5.03 o                         
   4   7   2        215.46        214.10        11.66 o                         
   5   7   2        238.07        235.90        10.17 o                         
   6   7   2        125.67        132.37        11.30 o                         
 -11   8   2         68.61         84.52        12.86 o                         
 -10   8   2         43.03         25.78         7.24 o                         
  -9   8   2         12.04         19.12         4.14 o                         
  -8   8   2         21.13         28.12         5.77 o                         
  -7   8   2         19.53         19.72         3.68 o                         
  -6   8   2        328.02        327.67         8.85 o                         
  -5   8   2          3.41         -0.93         2.64 o                         
  -4   8   2         50.52         43.91         4.30 o                         
  -3   8   2         43.37         31.24         3.93 o                         
  -2   8   2         73.24         73.94         4.40 o                         
  -1   8   2          6.12          7.90         2.15 o                         
   0   8   2          2.22          4.73         3.68 o                         
   1   8   2         94.42        101.34         7.98 o                         
   2   8   2         82.27         77.71         8.59 o                         
   3   8   2          9.29         -0.98         5.34 o                         
   4   8   2          5.24          7.39         4.88 o                         
   5   8   2         28.47         24.06         9.33 o                         
 -11   9   2         34.10         30.81         8.96 o                         
 -10   9   2        112.30        117.67        12.52 o                         
  -9   9   2        191.12        192.75         8.66 o                         
  -8   9   2         41.99         47.39         4.92 o                         
  -7   9   2        215.46        226.80        10.56 o                         
  -6   9   2         58.63         57.17         5.00 o                         
  -5   9   2          2.85          6.53         3.59 o                         
  -4   9   2          2.38         -0.58         2.47 o                         
  -3   9   2         58.38         60.24         4.35 o                         
  -2   9   2         62.57         64.36         8.44 o                         
  -1   9   2         44.24         43.03         5.65 o                         
   0   9   2         27.83         38.73         5.83 o                         
   2   9   2         11.35          9.88         6.02 o                         
   3   9   2          6.78          5.78         5.09 o                         
   4   9   2         10.68         -5.34         7.12 o                         
 -10  10   2        113.54        147.50        13.63 o                         
  -9  10   2          9.77         -6.45         6.45 o                         
  -8  10   2         15.98         31.06         6.94 o                         
  -7  10   2         26.29         29.65         6.26 o                         
  -6  10   2          4.26          9.07         7.24 o                         
  -5  10   2         51.51         60.80         4.94 o                         
  -4  10   2          2.45          1.97         2.48 o                         
  -3  10   2         56.17         72.36         4.98 o                         
  -2  10   2         85.50         85.32         8.47 o                         
   0  10   2        387.35        405.73        15.22 o                         
   1  10   2        181.09        166.75         9.19 o                         
   2  10   2         16.83         24.24        11.94 o                         
   3  10   2          1.33         -2.03         7.37 o                         
  -9  11   2         30.92         39.22         7.86 o                         
  -8  11   2         25.87         20.26         7.06 o                         
  -7  11   2         10.75         13.57         6.38 o                         
  -6  11   2        131.67        123.56        10.74 o                         
  -5  11   2        201.13        205.42        10.37 o                         
  -4  11   2        170.25        187.63         8.52 o                         
  -3  11   2        293.64        310.53        13.75 o                         
  -2  11   2        286.94        293.65        13.51 o                         
  -1  11   2         78.56         81.52        14.67 o                         
   0  11   2         14.32         11.84         5.09 o                         
  -8  12   2          0.26         10.80         7.61 o                         
  -6  12   2          0.42         -2.87         4.51 o                         
  -5  12   2         25.03         23.76         7.00 o                         
  -4  12   2         95.81        111.10         8.22 o                         
  -3  12   2          0.45          7.48         5.63 o                         
  -2  12   2         34.26         29.83         8.90 o                         
   5 -13   3        195.23        202.07        22.28 o                         
   1 -12   3          3.56         -5.65        10.56 o                         
   2 -12   3         69.46         88.39        10.80 o                         
   3 -12   3          3.16          7.18         7.24 o                         
   4 -12   3        124.29        120.43        13.81 o                         
   6 -12   3         53.38         69.73        10.31 o                         
   7 -12   3         77.78         72.43        10.50 o                         
   8 -12   3        369.31        357.79        18.97 o                         
   9 -12   3         98.63         95.75        13.08 o                         
  -1 -11   3         50.10         37.69        12.71 o                         
   0 -11   3         12.46         18.54         8.41 o                         
   1 -11   3         12.74          8.84         7.37 o                         
   2 -11   3          0.36         -6.45         6.45 o                         
   3 -11   3         45.72         47.94         7.80 o                         
   4 -11   3         59.60         68.87         8.78 o                         
   5 -11   3          6.31         18.78         6.94 o                         
   6 -11   3         62.30         71.51         9.39 o                         
   7 -11   3         78.03        100.79        12.40 o                         
   8 -11   3          6.33         -1.66         7.61 o                         
  10 -11   3         11.43          7.00         9.76 o                         
  -2 -10   3        123.69        127.18        14.49 o                         
  -1 -10   3        126.19        149.16        13.69 o                         
   0 -10   3         28.96         20.75         7.37 o                         
   1 -10   3          0.34          0.80         6.02 o                         
   3 -10   3         13.15         16.08         5.40 o                         
   4 -10   3         14.83         14.49         5.95 o                         
   5 -10   3          9.79          5.10         6.38 o                         
   6 -10   3          9.49          9.52         7.00 o                         
   7 -10   3         29.01         25.35         7.31 o                         
   8 -10   3          5.25          8.72         7.31 o                         
   9 -10   3         40.46         42.35         9.27 o                         
  10 -10   3         49.49         52.66        10.19 o                         
  -4  -9   3          9.40         17.07         9.21 o                         
  -3  -9   3         27.81          8.47         8.53 o                         
  -2  -9   3         85.30         90.11         9.82 o                         
  -1  -9   3         36.31         60.03         8.66 o                         
   0  -9   3        134.98        156.46        17.50 o                         
   1  -9   3        329.67        335.45        13.51 o                         
   2  -9   3         66.97         63.87         6.05 o                         
   3  -9   3          3.93          5.48         2.98 o                         
   4  -9   3         10.49         12.47         3.02 o                         
   5  -9   3        134.77        120.60         5.47 o                         
   6  -9   3          1.34          8.41         5.16 o                         
   7  -9   3          0.26          7.37         5.89 o                         
   8  -9   3         51.87         45.24         8.10 o                         
   9  -9   3         95.80         92.56        10.50 o                         
  10  -9   3          5.28         -7.37         8.35 o                         
  11  -9   3         26.91         25.78        10.01 o                         
  -5  -8   3         11.74          8.72         9.21 o                         
  -4  -8   3          0.37         -1.78         7.37 o                         
  -3  -8   3          1.33         10.87         7.12 o                         
  -2  -8   3          7.34          2.60         3.17 o                         
  -1  -8   3          0.07         -1.11         3.01 o                         
   0  -8   3         63.16         60.67         8.81 o                         
   1  -8   3        116.41        117.61         8.35 o                         
   2  -8   3        186.95        181.84         5.41 o                         
   3  -8   3          0.92          3.74         3.25 o                         
   4  -8   3         47.44         54.55         4.14 o                         
   5  -8   3        270.06        248.85         6.68 o                         
   6  -8   3        318.37        301.44        12.40 o                         
   7  -8   3         12.44         12.52         5.52 o                         
   8  -8   3         33.56         33.33         7.00 o                         
   9  -8   3         18.41         10.13         7.12 o                         
  10  -8   3         85.00         99.01        12.95 o                         
  11  -8   3        192.54        176.78        15.72 o                         
  -6  -7   3        294.99        284.81        17.99 o                         
  -5  -7   3        168.57        143.08        14.00 o                         
  -4  -7   3        158.28        154.54         7.40 o                         
  -3  -7   3         58.62         55.22         5.04 o                         
  -2  -7   3         27.22         25.81         3.23 o                         
  -1  -7   3         76.38         70.15         4.29 o                         
   0  -7   3         17.46         16.73         2.52 o                         
   1  -7   3        159.36        165.22         5.19 o                         
   2  -7   3         57.01         65.83         8.69 o                         
   3  -7   3        297.36        306.84         9.52 o                         
   4  -7   3        442.73        412.77         8.23 o                         
   5  -7   3        230.80        229.23         5.78 o                         
   6  -7   3        131.62        144.06         9.15 o                         
   7  -7   3        382.15        353.43        13.57 o                         
   8  -7   3        229.05        185.92        11.60 o                         
   9  -7   3         31.14         40.88         8.41 o                         
  10  -7   3        389.83        361.41        17.13 o                         
  11  -7   3          1.87          9.28         4.53 o                         
  12  -7   3          6.21          1.52         6.43 o                         
  -7  -6   3        182.43        182.27        10.80 o                         
  -6  -6   3        295.12        322.98        10.64 o                         
  -5  -6   3        148.92        156.60         9.79 o                         
  -4  -6   3         76.07         76.17         5.50 o                         
  -3  -6   3         84.62         77.40         8.53 o                         
  -2  -6   3         97.31         89.27         4.51 o                         
  -1  -6   3        562.13        523.09        10.22 o                         
   0  -6   3        309.60        327.80         6.64 o                         
   1  -6   3          2.83         -1.08         1.49 o                         
   2  -6   3        151.63        158.24         6.69 o                         
   3  -6   3         10.70         15.10         2.89 o                         
   4  -6   3         81.23        104.38         4.45 o                         
   5  -6   3         80.70         81.31         3.37 o                         
   6  -6   3        235.88        226.99        10.13 o                         
   7  -6   3        518.40        488.83        15.68 o                         
   8  -6   3         51.82         58.61         5.16 o                         
   9  -6   3         18.84         19.27         4.34 o                         
  10  -6   3         64.73         71.18         6.25 o                         
  11  -6   3         69.07         71.28         5.70 o                         
  12  -6   3         53.62         53.25         6.09 o                         
  -8  -5   3         13.27         13.91         5.76 o                         
  -7  -5   3          3.35          5.04        13.66 o                         
  -6  -5   3         78.23         87.59        10.80 o                         
  -5  -5   3        128.04        122.77         6.24 o                         
  -4  -5   3        136.05        122.72         5.49 o                         
  -3  -5   3        102.56         91.99         5.86 o                         
  -2  -5   3        707.87        699.25        15.56 o                         
  -1  -5   3        390.22        320.70         6.37 o                         
   0  -5   3        236.35        236.51        10.74 o                         
   1  -5   3        583.20        634.25         9.47 o                         
   2  -5   3          2.78          6.81         2.27 o                         
   3  -5   3        245.97        260.17         9.52 o                         
   4  -5   3        211.15        227.27         4.87 o                         
   5  -5   3          0.37          0.84         1.11 o                         
   6  -5   3        666.06        659.03        11.49 o                         
   7  -5   3        373.03        375.90         8.74 o                         
   8  -5   3         15.99         18.13         3.48 o                         
   9  -5   3         42.86         45.94         6.57 o                         
  10  -5   3         95.18         92.59         7.27 o                         
  11  -5   3         62.80         62.91         5.37 o                         
  12  -5   3        145.17        124.43        11.21 o                         
  -9  -4   3          0.09         -2.09         7.24 o                         
  -8  -4   3          0.03          1.97         5.59 o                         
  -7  -4   3          0.09          3.04         3.91 o                         
  -6  -4   3          0.30          7.19         2.82 o                         
  -5  -4   3         11.11         12.85         3.19 o                         
  -4  -4   3         37.08         33.59         2.89 o                         
  -3  -4   3         61.76         69.75         2.70 o                         
  -2  -4   3          6.44          5.43         1.23 o                         
  -1  -4   3        161.13        170.55         3.16 o                         
   0  -4   3       2956.64       3087.88        38.02 o                         
   1  -4   3          6.17          2.15         2.09 o                         
   2  -4   3          1.25          0.98         1.84 o                         
   3  -4   3        243.70        245.98         6.17 o                         
   4  -4   3        836.50        909.67        16.83 o                         
   5  -4   3          0.86          0.14         1.93 o                         
   6  -4   3        211.69        222.57         6.20 o                         
   7  -4   3          1.93          3.53         2.98 o                         
   8  -4   3          1.00          1.60         3.06 o                         
   9  -4   3         32.92         31.46         5.03 o                         
  10  -4   3          5.09          8.42         3.57 o                         
  11  -4   3         57.84         64.09         6.56 o                         
  -9  -3   3          0.08         -5.57         9.98 o                         
  -8  -3   3          0.23          2.00         3.60 o                         
  -7  -3   3         36.85         40.18         4.42 o                         
  -6  -3   3         59.32         55.01         3.95 o                         
  -5  -3   3          1.18          2.90         1.58 o                         
  -4  -3   3         68.07         69.22         2.77 o                         
  -3  -3   3        239.73        244.97         6.25 o                         
  -2  -3   3         15.99         26.89         1.78 o                         
  -1  -3   3       1952.82       2234.05        22.65 o                         
   0  -3   3       1491.78       1550.28        15.93 o                         
   1  -3   3         17.35          6.66         0.83 o                         
   2  -3   3        140.26        127.58         2.20 o                         
   3  -3   3          5.89          4.55         0.82 o                         
   4  -3   3         17.21         14.50         1.02 o                         
   5  -3   3        298.87        298.62         8.66 o                         
   6  -3   3         78.28         85.74         4.44 o                         
   7  -3   3         30.90         29.11         3.52 o                         
   8  -3   3          1.90          6.37         3.17 o                         
   9  -3   3         11.37         11.76         3.88 o                         
  10  -3   3         38.03         36.05         4.14 o                         
  11  -3   3          8.32          3.80        14.00 o                         
 -10  -2   3         20.59         19.43         5.80 o                         
  -9  -2   3         50.15         60.47         5.83 o                         
  -8  -2   3         19.29         23.61         3.69 o                         
  -7  -2   3        229.55        220.79         6.16 o                         
  -6  -2   3         76.09         69.18         2.89 o                         
  -5  -2   3          7.48          8.74         1.49 o                         
  -4  -2   3        877.41        934.49        10.97 o                         
  -3  -2   3        229.10        222.66         4.35 o                         
  -2  -2   3        365.30        408.54         5.01 o                         
  -1  -2   3       1101.05       1245.55        11.11 o                         
   0  -2   3       1839.91       2031.48        25.13 o                         
   1  -2   3        212.49        252.03         2.68 o                         
   2  -2   3         43.22         55.09         1.24 o                         
   3  -2   3          1.27          1.00         0.73 o                         
   4  -2   3        146.58        124.90         3.38 o                         
   5  -2   3        242.64        236.17         3.95 o                         
   6  -2   3        425.96        435.86         6.70 o                         
   7  -2   3        401.16        406.92        11.08 o                         
   8  -2   3          5.96          8.35         3.39 o                         
   9  -2   3        215.75        217.75         8.18 o                         
  10  -2   3         97.37        107.99        16.14 o                         
  11  -2   3          7.94         12.78         5.99 o                         
 -10  -1   3        185.01        190.01        10.04 o                         
  -9  -1   3         25.53         36.63         5.58 o                         
  -8  -1   3        389.78        366.05        12.54 o                         
  -7  -1   3        419.02        384.82         5.87 o                         
  -6  -1   3        168.66        158.13         3.61 o                         
  -5  -1   3         87.46         68.70         3.00 o                         
  -4  -1   3        738.53        782.32         8.15 o                         
  -3  -1   3        966.82       1026.33         9.86 o                         
  -2  -1   3        109.02        110.42         2.03 o                         
  -1  -1   3        968.72       1088.72        16.22 o                         
   0  -1   3        110.67        121.14         2.28 o                         
   1  -1   3        624.71        690.33         5.29 o                         
   2  -1   3        432.20        433.92         4.01 o                         
   3  -1   3        571.98        601.55         6.07 o                         
   4  -1   3       4406.90       4522.50        78.45 o                         
   5  -1   3       2076.13       2129.93        39.83 o                         
   6  -1   3        380.37        328.04         7.96 o                         
   7  -1   3          7.97          8.95         2.15 o                         
   8  -1   3        166.42        157.02         6.19 o                         
   9  -1   3          3.17          0.73         4.20 o                         
  10  -1   3         24.96         29.50         5.77 o                         
  11  -1   3         45.89         37.46         6.82 o                         
 -11   0   3        179.15        182.94        10.78 o                         
 -10   0   3         28.20         33.09         5.61 o                         
  -9   0   3        123.58        118.88        11.26 o                         
  -8   0   3        233.92        215.54         4.70 o                         
  -7   0   3         25.19         25.01         2.20 o                         
  -6   0   3        334.66        331.44         4.92 o                         
  -5   0   3        661.47        652.20         9.83 o                         
  -4   0   3        190.05        191.98         3.09 o                         
  -3   0   3         32.66         21.84         1.41 o                         
  -2   0   3        298.26        324.42         3.63 o                         
  -1   0   3        139.82        129.07         1.90 o                         
   0   0   3        329.67        334.31         4.83 o                         
   1   0   3       2122.00       2224.62        14.19 o                         
   2   0   3       3678.74       3836.22        29.18 o                         
   3   0   3        107.56        112.94         4.97 o                         
   4   0   3       1533.22       1729.12        23.19 o                         
   5   0   3        249.23        224.76         7.43 o                         
   6   0   3         44.96         52.41         6.48 o                         
   7   0   3         58.21         56.26         7.28 o                         
   8   0   3         99.52         91.56         7.33 o                         
   9   0   3          5.83          9.52        11.26 o                         
  10   0   3         76.99         96.00         8.38 o                         
 -11   1   3        598.90        568.22        16.88 o                         
 -10   1   3        161.44        160.23         8.61 o                         
  -9   1   3         38.26         43.43         3.63 o                         
  -8   1   3          2.23          0.84         1.90 o                         
  -7   1   3         16.48         24.00         2.00 o                         
  -6   1   3        105.06        100.49         2.83 o                         
  -5   1   3        632.29        668.49         7.27 o                         
  -4   1   3         45.80         38.96         2.24 o                         
  -3   1   3         18.69          8.97         0.99 o                         
  -2   1   3        227.08        231.83         3.39 o                         
  -1   1   3       2026.18       1952.15        30.41 o                         
   0   1   3        131.26        106.15         1.31 o                         
   1   1   3        114.39        128.92         1.60 o                         
   2   1   3        762.64        845.06         7.94 o                         
   3   1   3          0.02         -1.00         1.00 o                         
   4   1   3         24.88         32.10         3.02 o                         
   5   1   3        127.42        128.22         5.16 o                         
   6   1   3         11.38         11.28         1.96 o                         
   7   1   3        420.27        424.12        10.48 o                         
   8   1   3         54.23         62.47         7.34 o                         
   9   1   3        205.51        175.61         9.45 o                         
  10   1   3        139.72        151.10        10.46 o                         
 -12   2   3          5.85         -0.49         9.58 o                         
 -11   2   3        329.64        306.48        11.23 o                         
 -10   2   3         15.04         21.35         3.73 o                         
  -9   2   3          5.75          8.91         2.85 o                         
  -8   2   3         32.65         24.96         2.81 o                         
  -7   2   3         78.14         68.60         3.33 o                         
  -6   2   3         11.99         11.21         1.63 o                         
  -5   2   3         58.79         59.73         2.00 o                         
  -4   2   3        200.71        197.25         2.97 o                         
  -3   2   3        408.58        446.49         4.75 o                         
  -2   2   3         85.13         82.80         2.05 o                         
  -1   2   3          4.33          9.23         0.84 o                         
   0   2   3        583.53        589.29         5.06 o                         
   1   2   3         29.54         21.74         1.04 o                         
   2   2   3        481.50        523.82         5.34 o                         
   3   2   3        125.05        126.24         2.70 o                         
   4   2   3         97.72         95.03         4.38 o                         
   5   2   3        828.18        837.46        14.11 o                         
   6   2   3         30.01         29.89         3.76 o                         
   7   2   3         58.30         62.03         6.16 o                         
   8   2   3          0.68          6.00         3.99 o                         
   9   2   3          5.60         10.66         5.20 o                         
 -12   3   3        215.66        224.87        12.21 o                         
 -11   3   3        184.97        180.20         9.77 o                         
 -10   3   3        120.64        124.88         6.69 o                         
  -9   3   3          9.07         10.21         3.34 o                         
  -8   3   3         76.07         71.19         4.08 o                         
  -7   3   3         68.04         65.30         2.42 o                         
  -6   3   3        412.57        446.62         5.52 o                         
  -5   3   3       1040.26       1097.46        13.48 o                         
  -4   3   3         43.38         43.88         2.92 o                         
  -3   3   3        175.02        183.68         2.63 o                         
  -2   3   3         31.23         29.28         1.54 o                         
  -1   3   3         96.17        121.57         2.73 o                         
   0   3   3        321.81        290.73         4.03 o                         
   1   3   3        919.90        950.73        10.46 o                         
   2   3   3       1622.84       1685.84        35.05 o                         
   3   3   3          8.46         14.42         2.61 o                         
   4   3   3         10.14          9.63         2.63 o                         
   5   3   3         15.39         16.68         4.57 o                         
   6   3   3         23.15         27.14         5.86 o                         
   7   3   3          6.14         10.75         4.12 o                         
   8   3   3          1.03          1.41         3.96 o                         
   9   3   3          0.50          9.58         5.71 o                         
 -12   4   3         29.83         30.15         7.26 o                         
 -11   4   3         92.90        109.44         7.04 o                         
 -10   4   3        206.31        212.35        12.58 o                         
  -9   4   3         17.60         14.64         3.06 o                         
  -8   4   3        126.38        112.24         4.49 o                         
  -7   4   3        250.81        245.58         5.36 o                         
  -6   4   3          6.59          6.17         1.58 o                         
  -5   4   3         84.22         79.67         3.53 o                         
  -4   4   3        152.63        137.54         3.78 o                         
  -3   4   3         23.70         29.79         2.17 o                         
  -2   4   3       1786.85       1993.79        35.84 o                         
  -1   4   3         26.61         47.94         3.13 o                         
   0   4   3         72.15         67.62         2.51 o                         
   1   4   3        120.50        108.42         2.43 o                         
   2   4   3        145.79        171.40         5.01 o                         
   3   4   3         24.78         24.09         2.80 o                         
   4   4   3        182.14        180.86         6.25 o                         
   5   4   3        101.32         99.51         5.99 o                         
   6   4   3        158.29        166.46        11.42 o                         
   7   4   3        110.46        117.07         9.48 o                         
   8   4   3         18.07         12.68         5.22 o                         
 -12   5   3         61.27         68.85         8.91 o                         
 -11   5   3         74.68         80.55         7.64 o                         
 -10   5   3         49.90         51.37         4.25 o                         
  -9   5   3          0.96          4.18         6.14 o                         
  -8   5   3         33.58         32.40         3.71 o                         
  -7   5   3         22.15         24.41         2.99 o                         
  -6   5   3        324.05        305.31        10.44 o                         
  -5   5   3        951.79        925.50        13.81 o                         
  -4   5   3         46.99         52.70         3.05 o                         
  -3   5   3        888.56        915.22        15.72 o                         
  -2   5   3         79.65        101.71         4.67 o                         
  -1   5   3         73.37         56.55         2.86 o                         
   0   5   3         18.73         17.62         1.72 o                         
   1   5   3         42.69         42.73         2.36 o                         
   2   5   3         40.87         31.60         3.83 o                         
   3   5   3         10.13         12.62         2.84 o                         
   4   5   3        117.29        108.33         6.08 o                         
   5   5   3        190.97        195.35        13.08 o                         
   6   5   3        164.48        168.10         8.65 o                         
   7   5   3        218.98        218.88         8.68 o                         
   8   5   3         35.52         40.05         8.05 o                         
 -12   6   3          6.97         13.80        12.86 o                         
 -11   6   3         61.03         78.08        11.51 o                         
 -10   6   3         10.99         12.20         4.31 o                         
  -9   6   3         46.75         60.94         5.59 o                         
  -8   6   3         22.49         29.57         3.66 o                         
  -7   6   3         35.16         37.00         3.81 o                         
  -6   6   3       4036.25       3899.42        75.56 o                         
  -5   6   3       2394.27       2343.92        30.76 o                         
  -4   6   3         29.38         37.93         2.82 o                         
  -3   6   3          2.67          2.91         3.35 o                         
  -2   6   3         20.59         21.06         2.76 o                         
  -1   6   3         58.03         58.45         3.10 o                         
   0   6   3         38.29         38.16         4.36 o                         
   1   6   3          7.60         10.74         3.25 o                         
   2   6   3        102.38         89.74         7.18 o                         
   3   6   3          6.20          4.67         4.11 o                         
   4   6   3          8.29          7.71         3.79 o                         
   5   6   3          0.40         -1.36         4.08 o                         
   6   6   3         92.02         93.77         6.22 o                         
   7   6   3        117.59        124.86         8.75 o                         
 -12   7   3          8.73          7.24         9.21 o                         
 -11   7   3         42.29         56.45        13.14 o                         
 -10   7   3         66.60         96.85        12.49 o                         
  -9   7   3        373.60        392.32        10.21 o                         
  -8   7   3        375.82        360.14         9.22 o                         
  -7   7   3        392.11        365.61         9.55 o                         
  -6   7   3          7.89          9.34         3.31 o                         
  -5   7   3         78.01         65.79         4.12 o                         
  -4   7   3         27.34         29.37         2.68 o                         
  -3   7   3         10.87          9.33         2.82 o                         
  -2   7   3          0.56          1.08         1.99 o                         
  -1   7   3         60.90         70.50         3.51 o                         
   0   7   3         22.13         24.80         2.23 o                         
   1   7   3          7.60          4.17         3.74 o                         
   2   7   3         94.61         88.02         7.98 o                         
   3   7   3          9.85          9.88         4.79 o                         
   4   7   3          1.19         -0.12         5.46 o                         
   5   7   3          9.60         14.67         6.69 o                         
   6   7   3         11.50          9.60         5.92 o                         
 -11   8   3         65.99         59.05         9.27 o                         
 -10   8   3          0.19          3.62         6.63 o                         
  -9   8   3          0.70         -0.54         3.99 o                         
  -8   8   3          0.93          0.60         3.47 o                         
  -7   8   3          0.00          4.13         3.22 o                         
  -6   8   3         53.57         54.80         4.16 o                         
  -5   8   3          0.03         -2.30         2.30 o                         
  -4   8   3         41.39         34.80         3.28 o                         
  -3   8   3         92.99         91.09         5.95 o                         
  -2   8   3         39.26         33.35         3.29 o                         
  -1   8   3        389.14        357.89         7.55 o                         
   0   8   3        660.51        607.43        17.00 o                         
   1   8   3        216.09        231.10        10.74 o                         
   3   8   3         51.98         53.28         7.43 o                         
   4   8   3          0.29         -0.86         6.20 o                         
   5   8   3          1.22         -1.82        10.90 o                         
 -11   9   3          0.34         22.22         8.59 o                         
 -10   9   3         12.15         25.05         7.67 o                         
  -9   9   3         42.89         49.10         7.55 o                         
  -8   9   3         12.98          7.98         5.71 o                         
  -7   9   3         68.79         66.10        14.67 o                         
  -6   9   3          0.58          4.34         3.10 o                         
  -5   9   3          3.61          6.75         2.77 o                         
  -4   9   3         29.52         27.67         3.08 o                         
  -3   9   3         43.54         50.38         4.06 o                         
  -2   9   3          0.22         -2.40         2.40 o                         
  -1   9   3         30.90         24.86         5.28 o                         
   0   9   3        280.72        289.41        12.22 o                         
   1   9   3          4.69          1.47         5.28 o                         
   2   9   3          7.19         11.23         6.26 o                         
   3   9   3          0.27         -3.50         6.57 o                         
   4   9   3          1.50         -0.49         8.66 o                         
 -10  10   3        111.89        109.13        10.80 o                         
  -9  10   3         46.77         54.44         8.29 o                         
  -8  10   3        344.84        381.12        15.78 o                         
  -7  10   3        220.80        229.13        12.46 o                         
  -6  10   3          6.12         -4.54         4.54 o                         
  -5  10   3          1.76          0.06         4.36 o                         
  -4  10   3         24.49         26.39         3.62 o                         
  -3  10   3         31.29         35.93        11.02 o                         
  -2  10   3          0.62          7.73         5.89 o                         
  -1  10   3         42.62         48.86         6.69 o                         
   0  10   3          3.97          7.37         5.77 o                         
   2  10   3          4.08          4.34        13.04 o                         
  -9  11   3          0.20         -6.75         6.75 o                         
  -8  11   3          0.37         -6.20         6.20 o                         
  -7  11   3         42.55         40.08         7.37 o                         
  -6  11   3        145.95        159.53        11.48 o                         
  -5  11   3         57.45         59.88         4.97 o                         
  -4  11   3          3.70          2.89         5.65 o                         
  -2  11   3          7.88         20.63         6.32 o                         
  -1  11   3        213.62        226.19        12.95 o                         
   0  11   3        566.61        550.65        19.34 o                         
   1  11   3          8.76          9.76         7.67 o                         
  -8  12   3        131.85        134.61        13.38 o                         
  -7  12   3         60.16         45.48         8.78 o                         
  -6  12   3        106.55        108.42        21.18 o                         
  -5  12   3        140.34        138.42        12.65 o                         
  -4  12   3        140.32        146.64         9.04 o                         
  -3  12   3        185.03        199.53        16.45 o                         
  -2  12   3         59.66         61.65         9.67 o                         
   3 -12   4         34.14         24.92         8.35 o                         
   4 -12   4         82.85         80.84        10.80 o                         
   5 -12   4        191.76        161.74        14.67 o                         
   6 -12   4        150.55        168.55        14.61 o                         
   7 -12   4          0.09          3.19         8.41 o                         
   0 -11   4         59.97         69.36        10.19 o                         
   1 -11   4        194.70        200.84        13.93 o                         
   2 -11   4         77.21         89.93         9.58 o                         
   3 -11   4         21.02         22.90         6.51 o                         
   4 -11   4         22.58         28.79         5.54 o                         
   5 -11   4          7.96         11.54         7.06 o                         
   6 -11   4          4.28         16.14         7.18 o                         
   7 -11   4         29.13         33.45         8.35 o                         
   8 -11   4         20.86         21.24         8.59 o                         
   9 -11   4          5.95          4.24         8.90 o                         
  -2 -10   4         69.03         67.40        10.01 o                         
  -1 -10   4         20.67         25.35         8.35 o                         
   0 -10   4         31.84         32.77         7.98 o                         
   1 -10   4         53.23         81.70        10.50 o                         
   2 -10   4          9.22          7.24         7.61 o                         
   3 -10   4         16.89         30.99         5.83 o                         
   4 -10   4         35.55         39.61         4.47 o                         
   5 -10   4          3.90          0.37         5.77 o                         
   6 -10   4          0.35         -0.25         5.89 o                         
   7 -10   4         14.85         11.60         7.24 o                         
   8 -10   4         78.91         75.99         9.82 o                         
   9 -10   4         30.96         34.06         9.02 o                         
  10 -10   4        150.86        146.70        15.84 o                         
  -4  -9   4         32.97         30.39        10.87 o                         
  -3  -9   4         26.16         17.86         8.41 o                         
  -2  -9   4        136.54        139.71        12.83 o                         
  -1  -9   4        142.23        149.47        12.40 o                         
   0  -9   4         10.30          0.80         5.59 o                         
   1  -9   4         46.42         68.56         8.90 o                         
   2  -9   4          0.24         -3.99         3.99 o                         
   3  -9   4          0.50         -0.74         3.93 o                         
   4  -9   4         19.47         14.62         3.26 o                         
   5  -9   4          3.35          1.61         4.14 o                         
   6  -9   4          3.96          8.59         5.40 o                         
   8  -9   4        214.42        179.42        13.14 o                         
   9  -9   4         17.81         15.72         7.80 o                         
  10  -9   4        108.97         96.30        14.06 o                         
  -5  -8   4         93.35        140.13        16.27 o                         
  -4  -8   4        182.70        197.89        14.92 o                         
  -3  -8   4         88.82         75.07         9.45 o                         
  -2  -8   4         57.21         56.04         7.98 o                         
  -1  -8   4        146.05        160.39        10.56 o                         
   0  -8   4         43.29         45.42         6.26 o                         
   1  -8   4         66.97         68.73         6.35 o                         
   2  -8   4        105.55        104.76         4.21 o                         
   3  -8   4        181.86        163.30         5.68 o                         
   4  -8   4        443.35        407.51        14.00 o                         
   5  -8   4         14.95         17.07         4.91 o                         
   6  -8   4        154.62        125.95         9.45 o                         
   7  -8   4        194.59        206.00        11.85 o                         
   9  -8   4          0.42         -4.24         6.94 o                         
  10  -8   4          0.17         10.01         8.23 o                         
  11  -8   4         25.58         29.16         9.88 o                         
  -6  -7   4         53.61         61.44        10.68 o                         
  -5  -7   4         98.39        119.02        13.75 o                         
  -4  -7   4        191.16        183.10        13.08 o                         
  -3  -7   4        108.82        108.89         6.94 o                         
  -2  -7   4         10.49         12.93         2.78 o                         
  -1  -7   4         13.17         12.72         2.57 o                         
   0  -7   4        161.97        165.44         6.57 o                         
   1  -7   4        155.95        163.22         4.69 o                         
   2  -7   4          9.81          6.07         3.50 o                         
   3  -7   4        458.76        445.75        11.91 o                         
   4  -7   4        151.70        147.05         5.26 o                         
   5  -7   4        216.66        209.76         6.38 o                         
   6  -7   4         59.87         56.04         6.88 o                         
   7  -7   4          5.11         10.07         5.22 o                         
   8  -7   4          8.14          0.00         5.89 o                         
   9  -7   4          1.22         12.28         6.81 o                         
  10  -7   4          5.21         -1.68        15.16 o                         
  11  -7   4          5.25          6.24         5.73 o                         
  12  -7   4         54.14         60.38         9.27 o                         
  -7  -6   4         40.88         40.02        10.62 o                         
  -6  -6   4          0.15          3.74         7.61 o                         
  -5  -6   4          5.59         -0.42         3.62 o                         
  -4  -6   4          1.86          5.45         3.13 o                         
  -3  -6   4         55.73         45.10         3.98 o                         
  -2  -6   4         39.42         40.25         5.56 o                         
  -1  -6   4         20.83         20.09         2.35 o                         
   0  -6   4       3209.14       3304.03        41.62 o                         
   1  -6   4       2217.14       2223.14        28.59 o                         
   3  -6   4        203.66        229.56         7.55 o                         
   4  -6   4        176.40        158.78         4.81 o                         
   5  -6   4        347.49        349.25        12.95 o                         
   6  -6   4        366.91        372.46        13.26 o                         
   7  -6   4        219.55        205.52         6.73 o                         
   8  -6   4          0.09         -3.36         5.19 o                         
   9  -6   4         16.99         15.32         4.25 o                         
  10  -6   4          3.66          5.92         4.72 o                         
  11  -6   4         34.87         37.03         5.95 o                         
  12  -6   4         56.07         61.93         7.88 o                         
  -8  -5   4          0.40         13.87         8.96 o                         
  -7  -5   4          0.24          7.86         5.10 o                         
  -6  -5   4          7.03          9.54         3.80 o                         
  -5  -5   4          4.30          2.40         3.04 o                         
  -4  -5   4         32.22         37.99         6.08 o                         
  -3  -5   4         34.79         34.62         5.46 o                         
  -2  -5   4        470.94        442.72         8.29 o                         
  -1  -5   4       2339.10       2340.77        41.28 o                         
   0  -5   4        242.02        249.41         5.04 o                         
   1  -5   4          0.36         -0.18         1.75 o                         
   2  -5   4        305.62        314.15         8.66 o                         
   3  -5   4        116.28        124.08         4.03 o                         
   4  -5   4         14.11         13.55         2.21 o                         
   5  -5   4         59.69         56.10         2.33 o                         
   6  -5   4         17.60         23.17         2.96 o                         
   7  -5   4          9.33          9.19         2.86 o                         
   8  -5   4        152.52        155.76         7.85 o                         
   9  -5   4         80.36         95.63         8.90 o                         
  10  -5   4        105.54        117.21         8.29 o                         
  11  -5   4          1.23          8.18         5.17 o                         
  -8  -4   4         26.22         36.55         4.60 o                         
  -7  -4   4        103.09        124.59        14.83 o                         
  -6  -4   4        130.16        134.10         5.58 o                         
  -5  -4   4         83.89         91.19         4.54 o                         
  -4  -4   4        147.14        159.11         3.77 o                         
  -3  -4   4          3.05          8.25         1.55 o                         
  -2  -4   4         82.66         84.22         2.61 o                         
  -1  -4   4         22.99         29.22         1.83 o                         
   0  -4   4       1023.81       1147.03        15.81 o                         
   1  -4   4          5.85          8.29         0.78 o                         
   2  -4   4         72.27         72.14         2.32 o                         
   3  -4   4          0.06          0.53         1.03 o                         
   4  -4   4          2.91          0.58         1.15 o                         
   5  -4   4        308.67        328.20         4.79 o                         
   6  -4   4        661.10        647.09        21.57 o                         
   7  -4   4        413.16        405.96         9.11 o                         
   8  -4   4          3.21          1.87         3.13 o                         
   9  -4   4        150.47        185.19        10.68 o                         
  10  -4   4         95.37        114.30        18.94 o                         
  11  -4   4         20.87         22.21         7.37 o                         
 -10  -3   4         32.81         28.85        10.19 o                         
  -9  -3   4         37.38         44.68         7.51 o                         
  -8  -3   4         47.88         60.17         5.00 o                         
  -7  -3   4        281.70        270.56        12.97 o                         
  -6  -3   4        252.71        242.64         6.26 o                         
  -5  -3   4         24.46         24.40         1.85 o                         
  -4  -3   4          4.64          6.23         1.45 o                         
  -3  -3   4         44.29         53.43         2.60 o                         
  -2  -3   4         32.45         40.06         1.94 o                         
  -1  -3   4       1193.30       1310.88        11.91 o                         
   0  -3   4        720.29        832.07         9.08 o                         
   1  -3   4        252.85        282.56         5.19 o                         
   2  -3   4        144.46        152.81         2.26 o                         
   3  -3   4        104.81        108.09         2.47 o                         
   4  -3   4          2.47          2.70         0.89 o                         
   5  -3   4          3.39          0.94         1.25 o                         
   6  -3   4        442.56        399.96         8.49 o                         
   7  -3   4         43.45         45.11         4.42 o                         
   8  -3   4          4.35          7.34         3.41 o                         
   9  -3   4         10.64         14.82         4.57 o                         
  10  -3   4          1.25          9.94         4.78 o                         
  11  -3   4        132.66        130.55        10.45 o                         
 -10  -2   4         19.42         23.70        11.14 o                         
  -9  -2   4         73.94         75.25         7.07 o                         
  -8  -2   4         87.84         82.83         5.45 o                         
  -7  -2   4          0.96          6.63         3.18 o                         
  -6  -2   4        185.84        178.89         3.94 o                         
  -5  -2   4        631.10        604.96         7.29 o                         
  -4  -2   4        717.47        710.66        11.42 o                         
  -3  -2   4        160.53        154.55         2.81 o                         
  -2  -2   4       2232.37       2345.81        23.84 o                         
  -1  -2   4       3529.58       3642.61        30.99 o                         
   0  -2   4       1245.20       1249.28        16.25 o                         
   1  -2   4         54.54         50.22         1.05 o                         
   2  -2   4        365.59        352.35         3.54 o                         
   3  -2   4          1.62          2.95         1.07 o                         
   4  -2   4          0.52         -0.16         1.05 o                         
   5  -2   4         61.09         56.53         4.25 o                         
   6  -2   4         39.65         37.61         3.69 o                         
   7  -2   4        117.40        119.69         6.35 o                         
   8  -2   4          1.48          1.12         5.16 o                         
   9  -2   4         82.37         90.09         7.27 o                         
  10  -2   4         14.02         19.56         5.15 o                         
  11  -2   4         16.64         23.91         6.28 o                         
 -10  -1   4          2.05          7.84         5.07 o                         
  -9  -1   4         78.19         96.21         7.68 o                         
  -8  -1   4         31.84         28.16         3.21 o                         
  -7  -1   4         48.78         47.93         2.83 o                         
  -6  -1   4          1.61         -1.48         1.48 o                         
  -5  -1   4        405.19        407.13         5.45 o                         
  -4  -1   4        758.79        790.50         8.31 o                         
  -3  -1   4        631.26        645.58         6.79 o                         
  -2  -1   4         50.17         71.97         1.99 o                         
  -1  -1   4        256.94        257.67         3.48 o                         
   0  -1   4       1140.91       1147.48        12.40 o                         
   1  -1   4          0.75         -0.60         0.60 o                         
   2  -1   4          2.55          8.64         0.99 o                         
   3  -1   4        201.55        186.79         3.84 o                         
   4  -1   4         72.21         92.95         3.84 o                         
   5  -1   4       1360.33       1366.74        19.70 o                         
   6  -1   4       3877.24       3902.69        50.19 o                         
   7  -1   4        144.07        153.20         6.58 o                         
   8  -1   4          1.02          1.98         4.48 o                         
   9  -1   4         18.25         15.45         4.65 o                         
  10  -1   4          2.76         11.04        14.79 o                         
  11  -1   4         15.94         16.48         9.05 o                         
 -11   0   4        270.02        262.83        11.38 o                         
 -10   0   4         56.84         58.18         6.22 o                         
  -9   0   4         35.96         47.35         4.87 o                         
  -8   0   4         31.28         34.19         2.51 o                         
  -7   0   4         50.46         52.47         3.06 o                         
  -6   0   4          6.02          7.75         1.57 o                         
  -5   0   4         37.61         39.52         3.47 o                         
  -4   0   4        154.16        127.72         2.64 o                         
  -3   0   4        307.39        316.58         3.96 o                         
  -2   0   4        975.53       1022.38         9.49 o                         
  -1   0   4       1734.59       1768.49        17.88 o                         
   0   0   4       2863.20       2826.78        24.15 o                         
   1   0   4        837.88        805.32         6.80 o                         
   2   0   4        645.88        673.85         6.74 o                         
   3   0   4       1580.04       1753.74        34.90 o                         
   4   0   4       2453.71       2573.71        33.31 o                         
   5   0   4       1892.55       1808.82        25.04 o                         
   6   0   4         44.24         45.90         4.43 o                         
   7   0   4          4.16          6.24         3.38 o                         
   8   0   4          0.10          1.93         3.77 o                         
   9   0   4         60.86         74.92         9.91 o                         
  10   0   4          0.81         10.55         5.75 o                         
 -11   1   4          4.85          7.64         5.26 o                         
 -10   1   4         18.79         19.64         4.80 o                         
  -9   1   4        300.11        284.32        20.01 o                         
  -8   1   4        103.66        103.89         6.22 o                         
  -7   1   4          4.42          5.77         1.69 o                         
  -6   1   4         25.14         23.58         2.04 o                         
  -5   1   4          1.31          2.33         1.23 o                         
  -4   1   4         85.04         98.40         2.27 o                         
  -3   1   4         15.68         16.96         1.38 o                         
  -2   1   4         46.16         49.37         1.35 o                         
  -1   1   4         66.09         52.68         2.17 o                         
   0   1   4        362.53        369.07         3.92 o                         
   1   1   4        739.74        829.14         8.17 o                         
   2   1   4       2026.90       2151.74        21.96 o                         
   3   1   4         18.01         25.61         4.57 o                         
   4   1   4        434.93        361.96        12.40 o                         
   5   1   4         86.65         87.74         4.74 o                         
   6   1   4         16.88         17.42         3.30 o                         
   7   1   4         64.62         65.09         6.14 o                         
   8   1   4         43.25         48.07        11.91 o                         
   9   1   4         18.31         20.96         7.95 o                         
  10   1   4        116.08        119.21        12.15 o                         
 -12   2   4         78.19         75.93        11.60 o                         
 -11   2   4        231.35        228.89        10.35 o                         
 -10   2   4         97.78         96.16         5.86 o                         
  -9   2   4          5.46          6.49         2.80 o                         
  -8   2   4        174.23        169.49         5.20 o                         
  -7   2   4         53.40         50.86         2.71 o                         
  -6   2   4          3.00          3.45         1.40 o                         
  -5   2   4         96.92         91.33         2.73 o                         
  -4   2   4        543.58        663.62        10.31 o                         
  -3   2   4       1443.21       1715.73        15.24 o                         
  -2   2   4       1913.75       2078.30        17.89 o                         
  -1   2   4        487.55        571.11         8.33 o                         
   0   2   4          0.08         -0.01         0.65 o                         
   1   2   4       2054.12       2197.91        22.31 o                         
   2   2   4        138.04        136.22         2.19 o                         
   3   2   4         33.32         29.42         1.67 o                         
   4   2   4         28.33         32.85         2.22 o                         
   5   2   4          0.26         -2.03         2.58 o                         
   6   2   4         28.34         25.32         3.93 o                         
   7   2   4         40.11         30.59         4.88 o                         
   8   2   4         15.20         12.94         4.85 o                         
   9   2   4         52.69         50.66         6.41 o                         
 -12   3   4         36.74         34.68         9.21 o                         
 -11   3   4          4.23          4.02         5.04 o                         
 -10   3   4          0.03          3.20         5.16 o                         
  -9   3   4          2.71          2.08         2.70 o                         
  -8   3   4         40.43         34.22         2.93 o                         
  -7   3   4          0.05          2.00         1.42 o                         
  -6   3   4        101.61         88.95         2.59 o                         
  -5   3   4       1298.60       1236.55        13.64 o                         
  -4   3   4        207.53        223.82         3.73 o                         
  -3   3   4        913.02       1002.53        10.93 o                         
  -2   3   4        370.27        395.99         5.71 o                         
  -1   3   4        430.95        447.76         9.45 o                         
   0   3   4        654.38        683.05         7.88 o                         
   1   3   4        215.22        223.45         3.58 o                         
   2   3   4         48.17         55.18         1.71 o                         
   3   3   4        139.26        129.46         4.77 o                         
   4   3   4        436.40        429.95         9.03 o                         
   5   3   4          0.02          0.92         2.78 o                         
   6   3   4        276.76        265.15         8.49 o                         
   7   3   4        135.23        141.62         8.07 o                         
   8   3   4         24.31         30.06         5.60 o                         
   9   3   4         55.56         57.83         8.59 o                         
 -12   4   4          0.17         -2.80         5.83 o                         
 -11   4   4         61.47         71.00         8.99 o                         
 -10   4   4         38.55         33.27         3.91 o                         
  -9   4   4         25.84         28.61         4.56 o                         
  -8   4   4          1.44          2.43         2.18 o                         
  -7   4   4          0.08          1.28         1.59 o                         
  -6   4   4       1318.83       1262.94        14.24 o                         
  -5   4   4        462.42        471.07         6.43 o                         
  -4   4   4        498.01        498.33         6.75 o                         
  -3   4   4        757.37        776.69        10.91 o                         
  -2   4   4         15.31         18.01         1.64 o                         
  -1   4   4        224.90        211.28         6.14 o                         
   0   4   4        307.70        308.20         5.63 o                         
   1   4   4        236.09        253.73         4.08 o                         
   2   4   4         75.61         74.31         3.96 o                         
   3   4   4          6.85          5.77         2.98 o                         
   4   4   4          7.45          5.97         2.86 o                         
   5   4   4         34.42         30.94         4.04 o                         
   6   4   4         23.89         21.82         5.04 o                         
   7   4   4         56.64         51.73         6.08 o                         
   8   4   4         15.74         14.57         5.93 o                         
 -12   5   4         83.96         77.16        10.62 o                         
 -11   5   4        157.58        199.67         9.79 o                         
 -10   5   4         20.61         23.08         7.58 o                         
  -9   5   4         71.47         87.31        11.54 o                         
  -8   5   4         80.51         71.71         5.09 o                         
  -7   5   4         28.34         35.59         3.56 o                         
  -6   5   4         78.51         78.92         4.70 o                         
  -5   5   4         10.09          7.28         1.94 o                         
  -4   5   4        892.26        861.05        12.53 o                         
  -3   5   4        971.79        935.03        29.98 o                         
  -2   5   4         93.81         82.93         4.48 o                         
  -1   5   4         87.81         91.14         3.39 o                         
   0   5   4        673.84        644.17         9.94 o                         
   1   5   4        250.34        241.93         4.83 o                         
   2   5   4        183.03        176.55         5.72 o                         
   3   5   4        163.15        154.55         6.47 o                         
   4   5   4        328.59        314.87         8.72 o                         
   5   5   4        163.34        152.18         7.83 o                         
   6   5   4         85.77         86.30         7.83 o                         
   7   5   4          3.45          5.91         4.55 o                         
 -12   6   4         66.99         67.34        10.74 o                         
 -11   6   4         16.87          9.62         5.27 o                         
 -10   6   4          0.90          6.89         6.29 o                         
  -9   6   4         16.20         19.11         6.20 o                         
  -8   6   4          3.38          1.51         3.19 o                         
  -7   6   4         28.80         24.03         5.00 o                         
  -6   6   4         46.15         47.44         4.42 o                         
  -5   6   4        357.99        342.27         7.04 o                         
  -4   6   4         74.61         73.61         3.48 o                         
  -3   6   4        181.58        180.93         4.56 o                         
  -2   6   4         56.24         49.90         4.30 o                         
  -1   6   4        482.94        466.06         8.35 o                         
   0   6   4        345.14        338.52         6.54 o                         
   1   6   4        507.64        504.06        14.30 o                         
   2   6   4        118.26        110.91         7.92 o                         
   3   6   4        132.60        136.46         6.37 o                         
   4   6   4        170.17        156.07        14.94 o                         
   5   6   4        121.26        120.67        12.19 o                         
   6   6   4         26.00         29.32         9.27 o                         
   7   6   4         49.57         54.69         7.64 o                         
 -12   7   4          5.95         11.66         9.21 o                         
 -11   7   4         41.12         44.01         8.90 o                         
 -10   7   4         89.70         96.49        11.05 o                         
  -9   7   4        154.01        160.27         7.22 o                         
  -8   7   4          0.77          5.41         8.13 o                         
  -7   7   4        202.97        195.93         6.38 o                         
  -6   7   4        382.04        363.63         8.01 o                         
  -5   7   4         63.03         64.84         4.01 o                         
  -4   7   4        141.05        124.14         4.33 o                         
  -3   7   4          5.57          2.10         1.82 o                         
  -2   7   4          0.13          0.05         3.04 o                         
  -1   7   4        202.15        199.61         5.36 o                         
   0   7   4        454.18        440.54         8.64 o                         
   1   7   4        253.94        234.66        10.37 o                         
   2   7   4        478.70        443.05        14.73 o                         
   3   7   4         45.57         57.94         7.12 o                         
   4   7   4         22.44          7.92         6.02 o                         
   5   7   4         43.96         32.71         7.73 o                         
   6   7   4        136.38        144.44        10.99 o                         
 -11   8   4        118.04        158.97        14.79 o                         
 -10   8   4        156.81        157.38        13.14 o                         
  -9   8   4          3.54         11.17         6.20 o                         
  -8   8   4         11.91         11.97         5.46 o                         
  -7   8   4          5.63          4.96         3.19 o                         
  -6   8   4         24.47         29.98         3.21 o                         
  -5   8   4         31.46         33.70         4.79 o                         
  -4   8   4         62.82         47.62         5.99 o                         
  -3   8   4         29.01         23.88         3.62 o                         
  -2   8   4          3.63          7.58         2.27 o                         
  -1   8   4         20.64         23.27         5.10 o                         
   0   8   4         45.01         45.36         5.77 o                         
   1   8   4         70.68         58.00         6.63 o                         
   2   8   4          1.85          9.82         5.46 o                         
   3   8   4          7.47         10.01         6.02 o                         
   4   8   4         25.82          5.77         6.81 o                         
   5   8   4         16.06         21.18         8.47 o                         
 -11   9   4          0.07         -7.43         8.23 o                         
 -10   9   4          2.55          6.38         7.31 o                         
  -9   9   4         11.13         20.63         7.06 o                         
  -8   9   4         69.35         70.41         7.86 o                         
  -7   9   4         88.17        111.10         9.70 o                         
  -6   9   4        386.89        393.64        13.81 o                         
  -5   9   4        280.46        283.39        11.17 o                         
  -4   9   4         20.68         21.24         4.54 o                         
  -3   9   4         18.32         17.16         2.95 o                         
  -2   9   4         17.44         23.98         3.45 o                         
  -1   9   4        163.66        164.50        10.13 o                         
   0   9   4        321.69        323.30        13.38 o                         
   1   9   4          2.82          5.22         5.65 o                         
   2   9   4         19.04         16.64         6.57 o                         
   3   9   4          0.10         -6.63         6.63 o                         
 -10  10   4          0.84          0.31         7.86 o                         
  -9  10   4         21.82         34.68         7.86 o                         
  -8  10   4         57.16         64.08         7.98 o                         
  -7  10   4          1.46          0.92         5.52 o                         
  -6  10   4         17.92         32.65         5.89 o                         
  -5  10   4          0.09         -4.54         4.54 o                         
  -4  10   4        177.87        188.71         7.21 o                         
  -3  10   4        170.60        191.94        11.48 o                         
  -2  10   4         18.66         26.52         5.95 o                         
  -1  10   4        328.66        312.31        14.06 o                         
   0  10   4         18.29         15.22         6.45 o                         
   1  10   4         11.80         24.98         7.37 o                         
   2  10   4        131.49        117.42        12.15 o                         
  -9  11   4         13.15         13.69         7.73 o                         
  -8  11   4          5.40         16.27         7.06 o                         
  -7  11   4         24.64         26.83         7.18 o                         
  -5  11   4        111.72        125.26        11.76 o                         
  -4  11   4        224.20        239.20        13.20 o                         
  -3  11   4         68.62         87.65        11.36 o                         
  -2  11   4        126.19        148.97        11.72 o                         
   0  11   4         86.67         95.57        12.28 o                         
  -8  12   4         28.47         45.17         9.45 o                         
  -7  12   4          0.44         11.60         7.61 o                         
  -6  12   4          8.09          2.70         6.88 o                         
  -5  12   4         15.57         15.10         7.73 o                         
  -4  12   4          3.99          2.09         7.12 o                         
  -3  12   4          2.37         -2.09         7.43 o                         
  -2  12   4          2.59          8.59         7.61 o                         
   2 -12   5          1.51         -6.69         8.90 o                         
   3 -12   5          1.91          4.64         5.53 o                         
   4 -12   5         11.61         13.08         8.47 o                         
   5 -12   5          9.19         -8.04         8.04 o                         
   6 -12   5         40.54         53.34         9.76 o                         
   7 -12   5          3.54          3.87         8.59 o                         
   0 -11   5         99.16        118.47        14.36 o                         
   1 -11   5         36.22         41.55         8.59 o                         
   2 -11   5         13.10          6.69         6.88 o                         
   3 -11   5          5.46         -2.27         6.75 o                         
   4 -11   5          0.09         -0.37         4.59 o                         
   5 -11   5         18.35         14.92         7.49 o                         
   6 -11   5          1.31         -0.92         6.94 o                         
   7 -11   5         70.86         73.66        10.07 o                         
   8 -11   5         93.61         84.34        11.42 o                         
   9 -11   5          6.73         -6.88         8.84 o                         
  -2 -10   5         10.44         27.87         9.39 o                         
  -1 -10   5         18.31         19.83         8.16 o                         
   0 -10   5         49.61         47.69         8.66 o                         
   1 -10   5         88.54         89.31        10.99 o                         
   2 -10   5          0.65          9.27         5.89 o                         
   3 -10   5         52.02         72.06         8.29 o                         
   4 -10   5         45.31         48.41         4.99 o                         
   5 -10   5         72.07         86.73        11.05 o                         
   6 -10   5          1.07         -6.02         6.02 o                         
   7 -10   5        134.16        118.59        12.28 o                         
   8 -10   5          1.90          7.86         8.35 o                         
   9 -10   5          5.07         17.86         8.90 o                         
  10 -10   5          4.66         -6.20         9.02 o                         
  -3  -9   5          2.05         -4.67         8.10 o                         
  -2  -9   5          2.81          3.99         7.37 o                         
  -1  -9   5          0.01          6.81         6.32 o                         
   0  -9   5         12.66         -4.73         5.59 o                         
   1  -9   5         31.85         21.06         6.02 o                         
   2  -9   5         74.69         71.26         8.16 o                         
   3  -9   5        370.96        377.92        12.95 o                         
   4  -9   5        188.49        196.31         7.06 o                         
   5  -9   5        166.18        166.93         6.38 o                         
   6  -9   5         69.87         76.11        12.83 o                         
   7  -9   5         71.42         72.80        10.19 o                         
   8  -9   5          9.07          3.68         7.12 o                         
   9  -9   5          2.47         27.50         7.92 o                         
  10  -9   5        315.94        301.01        17.99 o                         
  -5  -8   5         12.20         14.18         9.33 o                         
  -4  -8   5         11.07         10.50         8.29 o                         
  -3  -8   5          2.34         -6.45         6.94 o                         
  -2  -8   5          4.06          3.74         6.14 o                         
  -1  -8   5          7.27         10.37         5.65 o                         
   0  -8   5        309.56        293.16        12.46 o                         
   1  -8   5         33.02         33.82         5.59 o                         
   2  -8   5        167.50        158.12         8.47 o                         
   3  -8   5         78.45         93.17         6.94 o                         
   4  -8   5          5.87          4.60         2.71 o                         
   5  -8   5         57.15         63.54         6.84 o                         
   6  -8   5        102.32         99.25         9.39 o                         
   7  -8   5        414.91        378.60        15.65 o                         
   8  -8   5        187.85        185.80        12.89 o                         
   9  -8   5         24.24         24.80         8.10 o                         
  10  -8   5         13.62          4.73         8.47 o                         
  11  -8   5          0.17          9.70         9.76 o                         
  -6  -7   5         22.82         29.34        10.19 o                         
  -5  -7   5        174.30        181.93        14.30 o                         
  -4  -7   5         63.78         61.20         8.90 o                         
  -3  -7   5         35.17         33.88         7.00 o                         
  -2  -7   5        342.88        322.93        13.51 o                         
  -1  -7   5         19.91         24.31         5.16 o                         
   0  -7   5          8.66          7.52         2.04 o                         
   1  -7   5         38.59         33.40         2.78 o                         
   2  -7   5        197.17        197.26         4.75 o                         
   3  -7   5         57.11         53.16         5.52 o                         
   4  -7   5         48.53         50.45         6.02 o                         
   5  -7   5        175.74        167.53         5.32 o                         
   6  -7   5        452.42        449.99        15.53 o                         
   7  -7   5        232.43        229.81        12.09 o                         
   8  -7   5         52.26         61.38         9.52 o                         
   9  -7   5         95.76         97.07         7.67 o                         
  10  -7   5        151.01        163.05         9.32 o                         
  11  -7   5         24.54         31.45         6.51 o                         
  -7  -6   5        144.11        144.74        15.96 o                         
  -6  -6   5        104.68         97.78        11.42 o                         
  -5  -6   5         66.58         67.27         8.78 o                         
  -4  -6   5          0.93         -1.08         2.86 o                         
  -3  -6   5         16.94         25.99         3.14 o                         
  -2  -6   5         45.77         48.45         3.49 o                         
  -1  -6   5        118.52        112.61         4.12 o                         
   0  -6   5         27.80         37.05         2.61 o                         
   1  -6   5       1076.11       1001.35        14.04 o                         
   2  -6   5         14.71         15.35         1.67 o                         
   3  -6   5        141.01        134.87         4.82 o                         
   4  -6   5         17.54         18.48         2.44 o                         
   5  -6   5          4.46          7.56         2.03 o                         
   6  -6   5          3.56          3.24         2.50 o                         
   7  -6   5        120.52        121.64         5.77 o                         
   8  -6   5          0.28         -3.29         3.29 o                         
   9  -6   5         94.62         92.21         7.25 o                         
  10  -6   5        156.20        155.64        21.67 o                         
  11  -6   5        112.21        122.70         9.41 o                         
  12  -6   5         99.57        129.21        15.84 o                         
  -8  -5   5         20.64          5.65         9.45 o                         
  -7  -5   5         27.07         34.38        10.92 o                         
  -6  -5   5         71.58         82.67        11.45 o                         
  -5  -5   5         43.86         43.67         4.58 o                         
  -4  -5   5        121.98        127.98         5.37 o                         
  -3  -5   5        151.09        159.88         3.94 o                         
  -2  -5   5        190.28        177.69         3.86 o                         
  -1  -5   5        356.17        414.78        11.76 o                         
   0  -5   5       1635.01       1684.41        28.20 o                         
   1  -5   5        528.80        486.34        12.53 o                         
   2  -5   5         35.78         44.69         2.16 o                         
   3  -5   5         20.76         24.20         2.35 o                         
   4  -5   5          0.16          1.08         3.01 o                         
   5  -5   5          1.22          2.68         1.44 o                         
   6  -5   5        111.71         95.38         4.79 o                         
   7  -5   5        128.54        122.88         5.76 o                         
   8  -5   5        417.22        425.67        12.43 o                         
   9  -5   5        123.63        125.43         9.33 o                         
  10  -5   5          1.94          7.11         6.69 o                         
  11  -5   5         45.42         57.00         6.91 o                         
  -8  -4   5         11.05          8.12        14.06 o                         
  -7  -4   5        107.20        113.15        13.08 o                         
  -6  -4   5          2.33          2.98         6.11 o                         
  -5  -4   5         93.05         93.17         8.72 o                         
  -4  -4   5        269.43        270.93         5.04 o                         
  -3  -4   5          0.91          2.82         1.51 o                         
  -2  -4   5          2.50          3.72         1.33 o                         
  -1  -4   5          1.95          3.36         1.20 o                         
   0  -4   5          0.05          0.52         1.61 o                         
   1  -4   5         71.77         66.41         3.09 o                         
   2  -4   5         15.50          8.96         1.20 o                         
   3  -4   5         26.81         24.81         1.79 o                         
   4  -4   5         52.42         57.25         3.04 o                         
   5  -4   5         11.82         12.68         1.48 o                         
   6  -4   5         38.58         41.72         7.49 o                         
   7  -4   5          5.46          2.27         2.67 o                         
   8  -4   5         20.65         22.54         3.80 o                         
   9  -4   5        100.20        118.89         7.58 o                         
  10  -4   5          7.43          6.48         4.80 o                         
  11  -4   5          0.15          4.44         5.62 o                         
 -10  -3   5         82.50         75.62        11.72 o                         
  -9  -3   5         42.84         39.90         5.94 o                         
  -8  -3   5        191.53        167.45         7.23 o                         
  -7  -3   5         38.17         43.79         5.85 o                         
  -6  -3   5         20.26         25.11         2.92 o                         
  -5  -3   5          2.00          1.67         2.75 o                         
  -4  -3   5          9.62         13.24         1.59 o                         
  -3  -3   5          6.90          4.64         1.35 o                         
  -2  -3   5         20.73         15.74         1.51 o                         
  -1  -3   5         10.75          8.91         0.92 o                         
   0  -3   5        504.37        511.82         8.19 o                         
   1  -3   5        800.36        827.26        11.79 o                         
   2  -3   5        235.33        219.66         2.60 o                         
   3  -3   5          6.04          2.93         1.28 o                         
   4  -3   5        104.60        107.99         3.05 o                         
   5  -3   5        751.63        729.56        10.24 o                         
   6  -3   5        646.50        629.41        11.39 o                         
   7  -3   5          1.02         -2.73         2.73 o                         
   8  -3   5         81.17         86.91        18.11 o                         
   9  -3   5          0.79          2.52         6.57 o                         
  10  -3   5          2.39         -4.54         4.54 o                         
  11  -3   5          0.86          8.60        15.47 o                         
 -10  -2   5         42.99         46.59         6.54 o                         
  -9  -2   5          5.08          3.84         4.78 o                         
  -8  -2   5         78.74         70.93         4.98 o                         
  -7  -2   5        123.42        113.47         4.99 o                         
  -6  -2   5        108.98        102.81         3.39 o                         
  -5  -2   5        187.15        194.51         3.87 o                         
  -4  -2   5        130.54        139.27         3.05 o                         
  -3  -2   5         28.23         35.59         2.09 o                         
  -2  -2   5         62.91         75.58         2.43 o                         
  -1  -2   5        349.79        371.45         3.94 o                         
   0  -2   5        275.98        323.64         5.77 o                         
   1  -2   5        204.93        241.43         2.76 o                         
   2  -2   5         45.81         52.66         1.45 o                         
   3  -2   5         59.14         57.96         1.90 o                         
   4  -2   5          3.12          7.60         1.36 o                         
   5  -2   5       1639.01       1496.08        21.60 o                         
   6  -2   5         78.43         72.55         4.79 o                         
   7  -2   5        166.51        160.42         6.74 o                         
   8  -2   5        385.84        359.87         9.91 o                         
   9  -2   5        101.94        106.64         7.85 o                         
  10  -2   5         33.91         46.49         6.11 o                         
  11  -2   5         29.49         35.27        12.18 o                         
 -10  -1   5        106.90         94.98         8.85 o                         
  -9  -1   5         71.02         73.35         9.73 o                         
  -8  -1   5         69.52         66.56         4.44 o                         
  -7  -1   5        106.85        104.35         5.25 o                         
  -6  -1   5        183.97        183.52         3.99 o                         
  -5  -1   5        299.67        302.18         4.65 o                         
  -4  -1   5          1.38          0.45         1.11 o                         
  -3  -1   5         19.48         21.71         1.40 o                         
  -2  -1   5        810.99        854.28         9.58 o                         
  -1  -1   5       1198.41       1287.77        13.48 o                         
   0  -1   5         90.57        103.21         2.08 o                         
   1  -1   5       1024.49       1128.51         9.24 o                         
   2  -1   5       1951.90       2105.14        18.67 o                         
   3  -1   5         20.27         21.31         1.31 o                         
   4  -1   5        356.20        338.14         6.96 o                         
   5  -1   5        229.31        255.68         7.73 o                         
   6  -1   5        894.66        932.88        15.55 o                         
   7  -1   5        629.26        615.13        12.57 o                         
   8  -1   5         80.38         71.66         6.59 o                         
   9  -1   5          0.45          8.52         4.60 o                         
  10  -1   5        158.75        183.09        10.46 o                         
 -11   0   5          9.02         19.20         5.82 o                         
 -10   0   5         19.90         16.96         8.23 o                         
  -9   0   5         18.88         18.46         4.22 o                         
  -8   0   5          0.27          3.50         2.93 o                         
  -7   0   5        198.44        198.10         4.30 o                         
  -6   0   5        396.66        392.25         6.58 o                         
  -5   0   5        136.59        135.11         4.22 o                         
  -4   0   5         94.47         92.47         2.38 o                         
  -3   0   5         22.02         15.17         1.58 o                         
  -2   0   5        811.63        826.20        11.57 o                         
  -1   0   5        506.59        540.89         8.09 o                         
   0   0   5        864.96        886.81         8.32 o                         
   1   0   5        828.55        920.27         8.74 o                         
   2   0   5         82.10         93.99         2.13 o                         
   3   0   5         58.53         76.78         2.11 o                         
   4   0   5        146.08        156.76         8.53 o                         
   5   0   5        545.30        517.36        11.75 o                         
   6   0   5         37.18         40.42         3.80 o                         
   7   0   5        141.65        135.89         6.84 o                         
   8   0   5         54.05         47.81         7.98 o                         
   9   0   5         57.79         44.19         7.61 o                         
  10   0   5        149.09        154.64        27.25 o                         
 -11   1   5         98.64        105.50        20.29 o                         
 -10   1   5          9.04         15.80         4.54 o                         
  -9   1   5        625.13        622.46        12.47 o                         
  -8   1   5        209.48        210.44         4.67 o                         
  -7   1   5         28.45         30.70         2.17 o                         
  -6   1   5        304.96        283.97         4.54 o                         
  -5   1   5       1351.46       1323.01        14.80 o                         
  -4   1   5         14.60         13.77         1.30 o                         
  -3   1   5        363.49        379.28         6.20 o                         
  -2   1   5         33.67         34.20         1.65 o                         
  -1   1   5        154.09        203.10         2.61 o                         
   0   1   5        551.18        539.07         4.83 o                         
   1   1   5        900.55        966.99         9.23 o                         
   2   1   5         74.97         81.63         2.34 o                         
   3   1   5        154.38        157.48         3.27 o                         
   4   1   5          1.23          1.66         3.16 o                         
   5   1   5         49.60         53.31         4.49 o                         
   6   1   5        125.20        119.98         6.15 o                         
   7   1   5         81.99         96.58        15.28 o                         
   8   1   5         58.42         58.88         6.11 o                         
   9   1   5         54.12         62.73         6.75 o                         
  10   1   5         19.44         36.07        10.43 o                         
 -12   2   5          0.04         16.02        10.31 o                         
 -11   2   5         22.99         25.83         6.14 o                         
 -10   2   5         47.90         38.68         4.06 o                         
  -9   2   5         47.96         50.48         3.69 o                         
  -8   2   5         41.37         39.09         3.07 o                         
  -7   2   5        147.67        141.66         3.51 o                         
  -6   2   5        178.53        160.90         3.99 o                         
  -5   2   5          1.68          2.60         1.19 o                         
  -4   2   5         19.67         32.16         1.92 o                         
  -3   2   5          4.11          6.57         0.89 o                         
  -2   2   5        126.89        150.83         3.86 o                         
  -1   2   5        738.47        783.56        11.07 o                         
   0   2   5        233.09        232.24         2.66 o                         
   1   2   5        211.53        208.33         3.45 o                         
   2   2   5          1.70          2.05         1.04 o                         
   3   2   5        101.11         96.22         2.62 o                         
   4   2   5         89.21         82.74         6.32 o                         
   5   2   5        158.17        152.67         6.10 o                         
   6   2   5         37.09         40.22         8.38 o                         
   7   2   5          7.64         10.12         4.24 o                         
   8   2   5         45.07         45.79        13.01 o                         
   9   2   5          0.17          3.46         5.52 o                         
 -12   3   5         36.47         62.55        10.07 o                         
 -11   3   5         56.12         60.18         5.04 o                         
 -10   3   5         11.62          9.39         3.61 o                         
  -9   3   5          7.00         14.82         2.89 o                         
  -8   3   5         95.16         94.38         4.32 o                         
  -7   3   5          0.21         -1.70         2.17 o                         
  -6   3   5        179.66        155.40         3.92 o                         
  -5   3   5        486.41        450.28         6.92 o                         
  -4   3   5        596.59        634.64         7.73 o                         
  -3   3   5         46.78         50.47         1.69 o                         
  -2   3   5         56.60         75.94         3.04 o                         
  -1   3   5         95.34         96.89         4.01 o                         
   0   3   5        186.79        192.16         3.46 o                         
   1   3   5          5.73          7.25         1.26 o                         
   2   3   5          1.59         -0.51         1.04 o                         
   3   3   5         33.66         35.06         3.10 o                         
   4   3   5        473.06        455.30        14.48 o                         
   5   3   5        103.79        102.57         5.73 o                         
   6   3   5          5.38          5.49         3.68 o                         
   7   3   5          0.02          1.89         4.24 o                         
   8   3   5         28.29         39.01         5.97 o                         
   9   3   5          0.07          6.38         9.76 o                         
 -12   4   5         74.76        109.99        14.55 o                         
 -11   4   5        103.78        101.75         7.11 o                         
 -10   4   5         44.53         45.53         4.08 o                         
  -9   4   5        218.12        219.47         9.67 o                         
  -8   4   5        380.06        367.20         8.72 o                         
  -7   4   5        180.49        171.87         4.14 o                         
  -6   4   5       1702.66       1617.76        17.77 o                         
  -5   4   5        490.83        470.74         8.40 o                         
  -4   4   5          1.60          3.68         1.26 o                         
  -3   4   5         13.81         14.09         1.34 o                         
  -2   4   5        110.10         99.42         1.90 o                         
  -1   4   5          1.25          1.29         1.16 o                         
   0   4   5          1.83         -0.02         1.31 o                         
   1   4   5        131.10        137.72         3.07 o                         
   2   4   5        126.38        123.14         2.88 o                         
   3   4   5         15.22         11.37         2.67 o                         
   4   4   5          2.17         -1.23         3.59 o                         
   5   4   5        131.89        134.67         6.83 o                         
   6   4   5        320.31        320.38        14.55 o                         
   7   4   5        256.45        265.60        10.49 o                         
   8   4   5        114.62        137.56        12.19 o                         
 -12   5   5         60.69         44.44         9.94 o                         
 -11   5   5        391.83        398.49        12.00 o                         
 -10   5   5        213.00        244.49         8.78 o                         
  -9   5   5        156.33        158.90         6.80 o                         
  -8   5   5         39.81         48.01         8.59 o                         
  -7   5   5        235.32        209.56         9.58 o                         
  -6   5   5         19.20         21.45         2.63 o                         
  -5   5   5          0.42         -0.50         1.80 o                         
  -4   5   5         39.85         33.10         2.33 o                         
  -3   5   5         23.29         16.85         1.93 o                         
  -2   5   5        401.80        413.65        10.44 o                         
  -1   5   5        838.37        855.43        19.61 o                         
   0   5   5          0.36          1.82         1.51 o                         
   1   5   5        213.27        211.83         4.71 o                         
   2   5   5         89.76         78.97         4.51 o                         
   3   5   5         13.76         17.98         3.27 o                         
   4   5   5          5.63          8.24         3.32 o                         
   5   5   5         32.94         29.92         4.62 o                         
   6   5   5        158.47        151.67        10.31 o                         
   7   5   5        163.84        161.88        13.20 o                         
 -12   6   5         53.85         51.01        10.31 o                         
 -11   6   5          2.46         -7.06         7.06 o                         
 -10   6   5        138.07        145.01        17.77 o                         
  -9   6   5         63.16         69.16         8.44 o                         
  -8   6   5         76.70         77.52        12.25 o                         
  -7   6   5         55.14         55.21         5.59 o                         
  -6   6   5          9.09          7.20         2.98 o                         
  -5   6   5        193.74        196.30         5.12 o                         
  -4   6   5       1274.89       1268.68        17.50 o                         
  -3   6   5       1343.33       1352.43        18.34 o                         
  -1   6   5          1.27          2.05         1.75 o                         
   0   6   5        395.65        386.92         7.32 o                         
   1   6   5         83.61         79.12         7.12 o                         
   2   6   5         51.97         50.64         6.88 o                         
   3   6   5          5.95          6.30         3.37 o                         
   4   6   5         97.85        101.64         7.52 o                         
   5   6   5         31.04         37.82         5.38 o                         
   6   6   5          4.32          9.67         5.55 o                         
   7   6   5          2.58          7.25        15.44 o                         
 -12   7   5          0.24         -8.78        12.03 o                         
 -11   7   5         15.76          8.47         7.49 o                         
 -10   7   5          0.55         -2.33         6.45 o                         
  -9   7   5         12.88          1.96         5.95 o                         
  -8   7   5         15.30         21.67         6.14 o                         
  -7   7   5          2.55         -0.40         3.74 o                         
  -6   7   5        484.57        435.56         8.68 o                         
  -5   7   5        170.61        166.85         7.09 o                         
  -4   7   5          0.96         -1.03         2.21 o                         
  -3   7   5          6.77          8.75         1.97 o                         
  -2   7   5          0.04          1.37         2.02 o                         
  -1   7   5         23.73         30.56         3.14 o                         
   0   7   5        414.93        438.82        14.06 o                         
   1   7   5          0.05         -3.81         3.81 o                         
   2   7   5         12.52         23.14         5.46 o                         
   3   7   5          6.87          4.05         5.34 o                         
   4   7   5         26.68         34.43         7.06 o                         
   5   7   5          4.74         -6.51         6.51 o                         
 -11   8   5          4.20          4.73         7.67 o                         
 -10   8   5         32.11         23.88         7.61 o                         
  -9   8   5         44.83         57.15         7.92 o                         
  -8   8   5         66.62         81.58         9.58 o                         
  -7   8   5          0.31         -1.53         4.36 o                         
  -6   8   5         40.08         33.33         5.34 o                         
  -5   8   5         85.91         86.61         7.24 o                         
  -4   8   5        158.50        143.82         7.86 o                         
  -3   8   5         82.34         80.05         4.76 o                         
  -2   8   5          6.80          7.00         3.28 o                         
  -1   8   5        306.08        285.67        11.85 o                         
   0   8   5          0.20          5.40         4.54 o                         
   1   8   5         24.52         12.71         5.77 o                         
   2   8   5        101.53         85.26        10.19 o                         
   3   8   5          0.52          5.28         6.32 o                         
   4   8   5         21.17         15.90         7.49 o                         
 -10   9   5         16.02         22.53         8.29 o                         
  -9   9   5         27.89         30.93         7.24 o                         
  -8   9   5          9.66          5.10         5.83 o                         
  -7   9   5        140.28        129.82        10.19 o                         
  -6   9   5         47.46         51.07         6.32 o                         
  -5   9   5         12.61         19.71         4.79 o                         
  -4   9   5          0.04         -3.74         3.74 o                         
  -3   9   5        142.40        168.74         6.28 o                         
  -2   9   5          0.91          5.65         4.85 o                         
  -1   9   5          0.43          5.34         5.10 o                         
   0   9   5         55.90         47.20         6.75 o                         
   1   9   5         49.48         61.07         7.61 o                         
   2   9   5         36.15         42.29         7.86 o                         
   3   9   5         14.23          5.03         7.61 o                         
 -10  10   5        179.51        178.25        15.78 o                         
  -9  10   5         37.84         45.11         8.66 o                         
  -8  10   5        146.41        141.61        12.58 o                         
  -7  10   5        113.11        113.68        10.80 o                         
  -6  10   5        266.62        281.74        13.20 o                         
  -5  10   5         98.43        120.43        12.83 o                         
  -4  10   5          1.52         -1.71         3.26 o                         
  -3  10   5          2.37          8.66         5.71 o                         
  -2  10   5          0.84         -3.44         5.22 o                         
  -1  10   5          7.24         -5.59         5.59 o                         
   0  10   5         91.88         78.32        10.74 o                         
   1  10   5        110.30        117.54        12.58 o                         
   2  10   5         70.78         68.13         9.52 o                         
  -9  11   5         45.83         57.39         9.76 o                         
  -8  11   5         23.89         16.21         7.80 o                         
  -7  11   5          1.35         -0.18         6.63 o                         
  -6  11   5          9.35          7.12         6.26 o                         
  -5  11   5         67.38         52.03         5.17 o                         
  -4  11   5        116.87        131.42        11.91 o                         
  -3  11   5         17.19         20.87         7.00 o                         
  -2  11   5         64.11         63.28         8.59 o                         
  -1  11   5          9.67          7.31         7.12 o                         
   0  11   5          0.00          3.74         7.67 o                         
  -7  12   5         38.06         12.89         7.73 o                         
  -6  12   5        133.95        131.54        12.71 o                         
  -5  12   5        111.97         91.15         9.88 o                         
  -4  12   5         23.51          9.82         8.04 o                         
  -3  12   5         40.10         53.40        12.95 o                         
   2 -12   6         82.24         69.48        10.50 o                         
   3 -12   6         33.35         55.47         6.66 o                         
   4 -12   6         70.77         76.91        11.11 o                         
   5 -12   6         62.31         59.85        10.13 o                         
   6 -12   6         13.43          8.84         8.72 o                         
   7 -12   6          7.25         29.53        12.09 o                         
   0 -11   6         10.12         13.44         8.96 o                         
   1 -11   6         85.30         83.66        10.25 o                         
   2 -11   6         27.06         25.78         7.80 o                         
   3 -11   6        114.49        134.12        12.34 o                         
   4 -11   6         53.28         56.90         6.34 o                         
   5 -11   6          9.00          7.55         7.49 o                         
   6 -11   6          8.68          6.02         7.98 o                         
   7 -11   6         34.57         38.85         9.27 o                         
   8 -11   6          8.60         15.72         8.96 o                         
  -2 -10   6          9.78          1.23         9.39 o                         
  -1 -10   6         28.92         17.50         8.29 o                         
   0 -10   6          8.41          4.11         7.12 o                         
   1 -10   6          0.11          3.50         6.45 o                         
   2 -10   6         19.07         19.58         6.45 o                         
   4 -10   6          3.83          6.94         6.54 o                         
   5 -10   6        101.19         97.96        11.85 o                         
   6 -10   6        136.39        133.93        12.77 o                         
   7 -10   6        145.42         94.95        12.58 o                         
   8 -10   6          0.45         -7.67         7.67 o                         
   9 -10   6         19.75         24.19         9.82 o                         
  -3  -9   6         27.95         16.94         9.02 o                         
  -2  -9   6         22.44         24.62         8.35 o                         
  -1  -9   6          8.59          6.51         6.69 o                         
   0  -9   6         90.08         92.07        10.44 o                         
   1  -9   6        122.65        132.71        10.44 o                         
   2  -9   6         32.94         28.61         6.14 o                         
   3  -9   6         38.28         41.74         5.77 o                         
   4  -9   6         41.79         51.07         5.08 o                         
   6  -9   6         43.50         51.38         8.16 o                         
   7  -9   6         10.26         10.19         6.88 o                         
   8  -9   6         10.10         14.49         7.55 o                         
   9  -9   6         10.40          2.52         7.98 o                         
  10  -9   6         81.53         84.16        11.79 o                         
  -5  -8   6          8.76         -0.06         9.94 o                         
  -4  -8   6          0.08          4.97         8.66 o                         
  -3  -8   6        131.72        115.52        13.08 o                         
  -2  -8   6        183.61        198.69        13.26 o                         
   0  -8   6       1324.92       1303.31        29.96 o                         
   1  -8   6        274.80        274.44        11.79 o                         
   2  -8   6        100.74        103.06         7.98 o                         
   3  -8   6         66.33         81.27         6.81 o                         
   4  -8   6         68.69         64.80         4.85 o                         
   5  -8   6        133.30        119.99         5.42 o                         
   6  -8   6         73.86         72.55         9.64 o                         
   7  -8   6          6.94         18.85         7.92 o                         
   8  -8   6         43.77         52.48         8.96 o                         
   9  -8   6         38.19         31.30         9.09 o                         
  10  -8   6          3.61          5.95         8.90 o                         
  11  -8   6         21.39          8.90        13.14 o                         
  -6  -7   6         14.26          2.89         9.27 o                         
  -5  -7   6        144.03        166.89        14.98 o                         
  -4  -7   6        173.07        199.24        14.43 o                         
  -3  -7   6        159.70        160.26        12.28 o                         
  -2  -7   6         88.45         87.47         9.45 o                         
  -1  -7   6        739.54        745.72        20.01 o                         
   0  -7   6        208.82        213.24        10.31 o                         
   1  -7   6         98.17        113.74         8.04 o                         
   2  -7   6         40.26         47.69         6.02 o                         
   3  -7   6        125.13        118.28         6.75 o                         
   4  -7   6          4.20          6.26         2.94 o                         
   5  -7   6        398.87        391.65        14.64 o                         
   6  -7   6         29.48         36.09         6.69 o                         
   7  -7   6         32.00         32.47         6.57 o                         
   8  -7   6         28.11         34.13         7.73 o                         
   9  -7   6          2.33          1.95         6.57 o                         
  10  -7   6         32.46         35.96         6.50 o                         
  11  -7   6          9.23          7.82        11.94 o                         
  -7  -6   6          0.13         -8.66         8.66 o                         
  -6  -6   6          5.66          9.27         7.67 o                         
  -5  -6   6          0.64          4.24         7.18 o                         
  -4  -6   6        227.07        231.16        17.68 o                         
  -3  -6   6          8.20         22.65         5.83 o                         
  -2  -6   6         30.62         31.92         5.59 o                         
  -1  -6   6         86.89         84.64         7.27 o                         
   0  -6   6        161.85        162.98         4.02 o                         
   1  -6   6          0.33         -1.84         3.44 o                         
   2  -6   6       1354.93       1285.87        26.15 o                         
   3  -6   6       1482.23       1375.49        29.28 o                         
   4  -6   6        380.97        366.88        10.44 o                         
   5  -6   6        121.61        130.53         4.60 o                         
   6  -6   6        186.74        183.07         6.13 o                         
   7  -6   6         93.09         88.91         5.46 o                         
   8  -6   6          6.61          5.68         3.75 o                         
   9  -6   6        105.85        115.67        19.33 o                         
  10  -6   6          0.07         -3.28        10.25 o                         
  11  -6   6         12.21         19.66         6.38 o                         
  -8  -5   6         70.80         46.28        10.50 o                         
  -7  -5   6        125.70        109.69        13.20 o                         
  -6  -5   6         27.84         26.89         7.80 o                         
  -5  -5   6          4.60          4.73         3.11 o                         
  -4  -5   6          5.43          8.16         2.65 o                         
  -3  -5   6          0.29          1.33         1.63 o                         
  -2  -5   6         88.63         98.94         3.17 o                         
  -1  -5   6        181.21        203.46         3.85 o                         
   0  -5   6        331.71        299.60        10.07 o                         
   1  -5   6        491.42        462.32         8.48 o                         
   2  -5   6          3.91          3.74         2.95 o                         
   3  -5   6          2.39          5.57         2.08 o                         
   4  -5   6         57.95         55.58         3.65 o                         
   5  -5   6        117.05        109.79         3.28 o                         
   6  -5   6        452.23        439.31         9.13 o                         
   7  -5   6          7.04          2.36         3.19 o                         
   8  -5   6          4.83          1.92         3.45 o                         
   9  -5   6          0.11         -3.26         4.10 o                         
  10  -5   6        154.39        150.18        14.48 o                         
  11  -5   6         90.15        123.88        10.47 o                         
  -8  -4   6         76.07         70.47         9.76 o                         
  -7  -4   6         93.52        103.18         6.99 o                         
  -6  -4   6        183.42        175.19        17.25 o                         
  -5  -4   6        113.61        121.11         5.37 o                         
  -4  -4   6        143.44        164.64         5.32 o                         
  -3  -4   6         99.53        108.88         4.85 o                         
  -2  -4   6        136.11        139.00         3.29 o                         
  -1  -4   6         24.28         31.85         1.60 o                         
   0  -4   6          0.78         -0.37         2.15 o                         
   1  -4   6        203.59        193.15         5.40 o                         
   2  -4   6         65.21         68.80         1.99 o                         
   3  -4   6          1.31          0.95         1.38 o                         
   4  -4   6         28.08         29.70         2.14 o                         
   5  -4   6        546.00        508.09         9.50 o                         
   6  -4   6         24.43         18.50         2.24 o                         
   7  -4   6        245.65        232.18         7.30 o                         
   8  -4   6        137.06        146.12         6.89 o                         
   9  -4   6          1.58          9.14         8.53 o                         
  10  -4   6         18.87         22.08         7.83 o                         
  11  -4   6         50.24         68.31         7.35 o                         
  -9  -3   6         91.38        100.30         9.14 o                         
  -8  -3   6          4.05         10.14         3.84 o                         
  -7  -3   6         90.78         92.24         5.44 o                         
  -6  -3   6         16.42         20.94         3.98 o                         
  -5  -3   6        532.23        497.88        11.59 o                         
  -4  -3   6        172.39        162.18         3.90 o                         
  -3  -3   6         20.44         24.32         2.00 o                         
  -2  -3   6          0.91          0.71         1.14 o                         
  -1  -3   6        402.98        428.97         8.78 o                         
   0  -3   6        234.38        252.12         5.39 o                         
   1  -3   6         32.44         42.56         2.79 o                         
   2  -3   6          0.02         -0.24         0.67 o                         
   3  -3   6        932.58        972.28         9.69 o                         
   4  -3   6        113.63        115.17         3.04 o                         
   5  -3   6        468.75        442.92         6.58 o                         
   6  -3   6        362.32        344.18         8.14 o                         
   7  -3   6         87.18         84.40         5.47 o                         
   8  -3   6          4.12          3.71         3.55 o                         
   9  -3   6         33.08         33.84         5.15 o                         
  10  -3   6         55.72         61.43         6.44 o                         
  11  -3   6         41.58         50.01        11.05 o                         
 -10  -2   6          0.09          2.37         5.53 o                         
  -9  -2   6          2.47         -2.61         4.54 o                         
  -8  -2   6         11.57         14.48         3.38 o                         
  -7  -2   6         12.82         16.20         2.86 o                         
  -6  -2   6        124.64        116.26         3.66 o                         
  -5  -2   6        215.77        210.89         4.12 o                         
  -4  -2   6        447.51        438.87         5.74 o                         
  -3  -2   6        274.27        279.60         4.61 o                         
  -2  -2   6        443.26        465.32         6.07 o                         
  -1  -2   6        902.79        959.52        10.51 o                         
   0  -2   6       3751.55       3786.15        46.51 o                         
   1  -2   6       1326.51       1401.53        12.87 o                         
   2  -2   6        442.64        451.49         5.13 o                         
   3  -2   6         13.92         15.05         1.26 o                         
   4  -2   6        225.00        223.22         4.21 o                         
   5  -2   6        730.55        700.62        11.89 o                         
   6  -2   6         54.72         50.58         4.70 o                         
   7  -2   6         58.93         60.91         5.83 o                         
   8  -2   6        152.04        163.46         7.73 o                         
   9  -2   6        144.01        139.96        10.16 o                         
  10  -2   6         10.90          1.97         5.39 o                         
  11  -2   6          1.24         -8.41         8.41 o                         
 -10  -1   6         59.14         62.44         7.08 o                         
  -9  -1   6         19.58         18.32         4.52 o                         
  -8  -1   6          0.07         -0.73         2.82 o                         
  -7  -1   6          0.06         -0.74         2.11 o                         
  -6  -1   6         22.16         22.73         2.03 o                         
  -5  -1   6        362.51        351.07         5.19 o                         
  -4  -1   6        196.71        180.91         3.81 o                         
  -3  -1   6        391.37        383.98         5.51 o                         
  -2  -1   6        326.14        348.27         8.38 o                         
  -1  -1   6        320.38        323.57         4.47 o                         
   0  -1   6        352.82        333.17         4.51 o                         
   1  -1   6       1108.27       1176.51        12.64 o                         
   2  -1   6       1855.73       1929.14        17.39 o                         
   3  -1   6          2.98          1.00         1.04 o                         
   4  -1   6        692.10        652.47        11.82 o                         
   5  -1   6         93.15         81.41         4.67 o                         
   6  -1   6        144.91        153.11         6.78 o                         
   7  -1   6        113.62        110.46         6.37 o                         
   8  -1   6        702.52        685.07        15.71 o                         
   9  -1   6         72.49         81.19         8.47 o                         
  10  -1   6          0.44         -0.98         5.49 o                         
 -11   0   6         80.69         84.01        11.54 o                         
 -10   0   6         26.41         23.94         5.20 o                         
  -9   0   6          7.81          9.64         3.99 o                         
  -8   0   6         11.96         12.56         2.36 o                         
  -7   0   6        212.03        214.23         4.97 o                         
  -6   0   6        802.82        800.07         9.12 o                         
  -5   0   6          0.06          0.81         2.11 o                         
  -4   0   6        109.70        110.16         2.65 o                         
  -3   0   6        607.01        604.75         7.63 o                         
  -2   0   6        245.58        328.84         6.01 o                         
  -1   0   6        234.40        234.10         4.82 o                         
   0   0   6        823.55        882.95         9.70 o                         
   1   0   6       2130.83       2256.79        19.96 o                         
   2   0   6        249.23        242.92         3.48 o                         
   3   0   6        215.36        202.16         3.33 o                         
   4   0   6         40.19         39.80         3.54 o                         
   5   0   6        326.32        348.03         8.10 o                         
   6   0   6        371.01        362.00         9.02 o                         
   7   0   6         22.75         24.98         9.48 o                         
   8   0   6         48.32         47.63         9.21 o                         
   9   0   6         26.54         28.73         7.03 o                         
  10   0   6         10.56         21.44         6.45 o                         
 -11   1   6         38.09         36.40         8.16 o                         
 -10   1   6         23.84         24.05         4.92 o                         
  -9   1   6        355.54        334.91        13.99 o                         
  -8   1   6         48.59         52.16         3.64 o                         
  -7   1   6        412.83        398.84         6.06 o                         
  -6   1   6        482.34        482.46         6.35 o                         
  -5   1   6        660.95        663.02         7.50 o                         
  -4   1   6          0.10          0.89         1.25 o                         
  -3   1   6        217.99        238.44         3.89 o                         
  -2   1   6        117.36        144.62         3.93 o                         
  -1   1   6         40.22         45.91         3.44 o                         
   0   1   6        203.05        236.95         3.17 o                         
   1   1   6        450.07        492.37         5.48 o                         
   2   1   6         63.71         59.56         2.14 o                         
   3   1   6         24.02         30.64         2.08 o                         
   4   1   6        106.36        101.03         4.75 o                         
   5   1   6        267.01        259.24         7.16 o                         
   6   1   6        409.51        393.08         9.74 o                         
   7   1   6        203.26        198.58         8.26 o                         
   8   1   6         30.96         31.36         5.37 o                         
   9   1   6         28.44         27.42         7.30 o                         
 -12   2   6          8.09          1.66        10.37 o                         
 -11   2   6         14.50         10.99         5.56 o                         
 -10   2   6         63.58         63.23         5.48 o                         
  -9   2   6        217.61        214.54         6.95 o                         
  -8   2   6         45.06         54.57         3.27 o                         
  -7   2   6         18.80         17.92         1.90 o                         
  -6   2   6       1817.45       1704.45        24.00 o                         
  -5   2   6        257.29        245.69         4.46 o                         
  -4   2   6          1.97          3.96         1.34 o                         
  -3   2   6          4.52          3.51         0.81 o                         
  -2   2   6        893.85       1107.03        15.24 o                         
  -1   2   6        629.36        755.39        11.02 o                         
   0   2   6        243.24        253.90         2.93 o                         
   1   2   6         14.96         21.54         1.55 o                         
   2   2   6         83.35         88.15         2.95 o                         
   3   2   6         43.01         48.62         2.54 o                         
   4   2   6          9.60         11.52         2.77 o                         
   5   2   6         10.77         10.55         3.05 o                         
   6   2   6        243.43        235.90         8.13 o                         
   7   2   6        161.77        165.50        21.64 o                         
   8   2   6          0.66          9.73         5.12 o                         
   9   2   6         11.78          8.53         5.90 o                         
 -12   3   6         43.63         66.11        10.99 o                         
 -11   3   6          0.65          5.81         4.73 o                         
 -10   3   6         29.56         34.57         4.11 o                         
  -9   3   6        211.60        219.81         6.89 o                         
  -8   3   6          1.55          1.94         2.40 o                         
  -7   3   6        205.79        195.73         4.51 o                         
  -6   3   6        294.90        253.04         4.76 o                         
  -5   3   6         39.22         40.67         2.34 o                         
  -4   3   6         17.46         14.98         1.16 o                         
  -3   3   6        130.72         96.18         3.55 o                         
  -2   3   6        365.24        385.17         6.94 o                         
  -1   3   6        639.73        667.53        10.17 o                         
   0   3   6        618.18        599.96         5.69 o                         
   1   3   6        224.46        220.12         3.87 o                         
   2   3   6         75.44         69.93         2.44 o                         
   3   3   6         14.68          9.09         1.56 o                         
   4   3   6        115.19         97.81         5.19 o                         
   5   3   6         80.05         77.93         7.06 o                         
   6   3   6         34.46         34.63         4.73 o                         
   7   3   6         65.67         66.31         6.13 o                         
   8   3   6         13.26         12.19         5.67 o                         
 -11   4   6          0.12          8.81         5.08 o                         
 -10   4   6        132.21        127.04         7.42 o                         
  -9   4   6        213.18        194.32         7.24 o                         
  -8   4   6         91.79        102.50         8.13 o                         
  -7   4   6          4.04          3.65         2.01 o                         
  -6   4   6         61.99         46.06         2.73 o                         
  -5   4   6         16.58         21.18         1.77 o                         
  -4   4   6          9.12          5.06         1.17 o                         
  -3   4   6        106.75        117.50         4.10 o                         
  -2   4   6        284.34        297.98         6.16 o                         
  -1   4   6        724.21        728.72         8.65 o                         
   0   4   6        901.81        886.24        13.00 o                         
   1   4   6        820.17        803.15         9.74 o                         
   2   4   6         34.47         33.73         3.11 o                         
   3   4   6        116.00        104.71         5.03 o                         
   4   4   6         41.79         39.06         6.29 o                         
   5   4   6         15.97         14.10         4.26 o                         
   6   4   6          5.65         12.19         8.59 o                         
   7   4   6         46.87         58.69         6.30 o                         
   8   4   6          2.51         -5.12         7.67 o                         
 -12   5   6         10.16         14.18         8.96 o                         
 -11   5   6          3.38          0.61         7.24 o                         
 -10   5   6        147.26        145.41        12.03 o                         
  -9   5   6        296.82        277.81         9.51 o                         
  -8   5   6         41.25         45.09         4.27 o                         
  -7   5   6         47.62         49.49         3.00 o                         
  -6   5   6         13.10         11.50         1.84 o                         
  -5   5   6        119.00        118.10         3.21 o                         
  -4   5   6        481.25        460.71         7.39 o                         
  -3   5   6        317.05        311.02         9.39 o                         
  -2   5   6        923.02        865.39        28.93 o                         
  -1   5   6       2243.01       2210.67        30.20 o                         
   0   5   6       1154.65       1146.52        16.39 o                         
   1   5   6          0.20          0.19         1.61 o                         
   2   5   6        307.52        290.90         7.35 o                         
   3   5   6         98.34        100.63         5.59 o                         
   4   5   6         20.51         22.05         3.99 o                         
   5   5   6        126.80        135.20        12.34 o                         
   6   5   6         75.07         73.96        20.75 o                         
   7   5   6         33.32         45.32         6.71 o                         
 -12   6   6          7.62          5.03         9.45 o                         
 -11   6   6         81.52         84.28        10.13 o                         
 -10   6   6         44.71         55.92         7.80 o                         
  -9   6   6         25.74         25.35         6.45 o                         
  -8   6   6         20.20         17.37         5.34 o                         
  -7   6   6          3.90         14.18         8.62 o                         
  -6   6   6         15.05         15.80         2.53 o                         
  -5   6   6        137.34        129.08         4.20 o                         
  -4   6   6       1259.86       1166.25        16.12 o                         
  -3   6   6        467.40        427.63         7.20 o                         
  -2   6   6        383.45        373.32        10.25 o                         
  -1   6   6          8.95          9.62         2.15 o                         
   0   6   6          0.34         -1.71         1.71 o                         
   1   6   6         35.05         32.65         5.03 o                         
   2   6   6        105.47        109.63         8.41 o                         
   3   6   6          6.85          9.08         4.08 o                         
   4   6   6        128.82        132.64         7.60 o                         
   5   6   6        179.51        173.26        14.95 o                         
   6   6   6        200.02        199.77        10.56 o                         
 -11   7   6         55.45         58.56         9.64 o                         
 -10   7   6         12.31          5.71         6.75 o                         
  -9   7   6          0.40         -5.65         5.65 o                         
  -8   7   6         38.54         37.32         6.75 o                         
  -7   7   6        232.40        226.62        11.11 o                         
  -6   7   6        156.84        159.28         9.33 o                         
  -5   7   6         38.75         35.41         4.97 o                         
  -4   7   6          1.71          6.94         3.44 o                         
  -3   7   6         30.53         26.34         3.87 o                         
  -2   7   6         45.63         40.56         3.41 o                         
  -1   7   6         29.31         35.26         3.26 o                         
   0   7   6        130.23        126.57         8.96 o                         
   1   7   6        329.62        316.97        12.65 o                         
   2   7   6         89.74         85.69         9.15 o                         
   3   7   6        127.13        126.14        10.87 o                         
   4   7   6        261.30        241.17        13.93 o                         
   5   7   6         82.68         85.32         9.94 o                         
 -11   8   6         18.60          6.88         8.47 o                         
 -10   8   6         19.30         23.02         7.73 o                         
  -9   8   6        111.35        121.10        11.72 o                         
  -8   8   6         99.90         83.42        10.68 o                         
  -5   8   6         43.93         45.48         5.59 o                         
  -4   8   6        163.66        152.60         8.16 o                         
  -3   8   6        187.73        181.99        10.56 o                         
  -2   8   6          5.14         11.15         3.78 o                         
  -1   8   6        216.56        224.22        10.99 o                         
   1   8   6         83.80         88.45         9.58 o                         
   2   8   6         12.14         19.28         6.51 o                         
   3   8   6          2.78          0.92         6.69 o                         
   4   8   6          0.03         -3.68         7.31 o                         
 -10   9   6         30.71         37.56         8.41 o                         
  -9   9   6         35.75         38.05         7.61 o                         
  -8   9   6         15.64         24.37         6.69 o                         
  -7   9   6          0.08         -0.18         5.46 o                         
  -6   9   6         94.62        125.52        14.00 o                         
  -5   9   6        198.62        211.03        10.74 o                         
  -4   9   6        512.54        559.80        16.76 o                         
  -3   9   6        120.52        137.51        24.80 o                         
  -2   9   6         34.03         36.76         6.26 o                         
  -1   9   6          3.74          3.01         5.52 o                         
   0   9   6          0.13         -5.34         5.34 o                         
   1   9   6          1.43         -5.59         5.83 o                         
   2   9   6          0.71         -6.63         6.63 o                         
   3   9   6          1.13          0.06         7.43 o                         
  -9  10   6          5.73         14.36         7.49 o                         
  -8  10   6         62.08         48.24         8.59 o                         
  -7  10   6          0.84         -3.56         5.83 o                         
  -6  10   6         92.01        106.00        10.62 o                         
  -5  10   6         46.16         51.19         7.18 o                         
  -4  10   6         43.57         50.69         6.78 o                         
  -3  10   6          2.68         10.93         6.20 o                         
  -2  10   6         53.34         64.94         7.86 o                         
  -1  10   6         99.51        110.30        11.66 o                         
   0  10   6        153.47        147.99        12.58 o                         
   1  10   6        137.96         99.07        13.01 o                         
  -8  11   6         26.56         34.06         8.47 o                         
  -7  11   6         36.33         25.97         7.37 o                         
  -6  11   6         67.77         76.91         8.41 o                         
  -5  11   6         31.33         25.54         4.68 o                         
  -4  11   6         98.80        122.33        12.34 o                         
  -3  11   6         84.99         91.95         9.88 o                         
  -2  11   6         50.38         56.41         8.47 o                         
  -1  11   6        132.88        141.49        12.95 o                         
  -7  12   6          4.28         13.81         7.92 o                         
  -6  12   6          2.47          2.70         9.58 o                         
  -5  12   6          0.81          5.83         7.92 o                         
  -4  12   6         45.14         40.69         9.39 o                         
   2 -12   7         18.68         13.75         9.94 o                         
   3 -12   7         27.20          2.27         8.41 o                         
   4 -12   7          4.54          9.82        14.43 o                         
   5 -12   7          3.11         -1.17        11.66 o                         
   0 -11   7         25.67         37.19         9.88 o                         
   1 -11   7         58.66         79.18        10.68 o                         
   2 -11   7         23.37         31.55         8.10 o                         
   3 -11   7        112.58         97.66        11.78 o                         
   4 -11   7         85.82         89.44        10.68 o                         
   5 -11   7         69.57         80.66        10.19 o                         
   6 -11   7          8.49         -5.34         7.92 o                         
   7 -11   7         10.86         12.03         8.59 o                         
   8 -11   7          0.01         -8.59         8.59 o                         
  -2 -10   7          2.83        -13.44        14.79 o                         
  -1 -10   7         23.67         -6.81         8.04 o                         
   0 -10   7        379.48        352.63        17.31 o                         
   1 -10   7         37.92         34.55         7.86 o                         
   2 -10   7         97.65         95.32        10.80 o                         
   4 -10   7         13.09         10.84         7.58 o                         
   5 -10   7          8.35         14.36         7.55 o                         
   6 -10   7         40.69         47.45         8.90 o                         
   7 -10   7         89.96         92.25        12.46 o                         
   8 -10   7          3.35          3.87         8.59 o                         
   9 -10   7         15.33          7.86         9.33 o                         
  -3  -9   7          6.43         -2.46         8.35 o                         
  -2  -9   7          9.40         -7.12         7.37 o                         
  -1  -9   7        182.90        177.64        13.93 o                         
   0  -9   7        209.80        214.10        13.51 o                         
   1  -9   7         69.09         91.22         9.64 o                         
   2  -9   7         29.01         39.28         6.32 o                         
   3  -9   7          3.11          8.78         4.79 o                         
   4  -9   7         44.20         42.38         6.35 o                         
   5  -9   7        214.11        200.72        12.40 o                         
   6  -9   7        139.69        158.55        12.40 o                         
   7  -9   7        137.34        139.52        12.83 o                         
   8  -9   7         52.74         44.50         8.78 o                         
   9  -9   7          7.76          4.05         8.47 o                         
  10  -9   7          9.09         -1.35         9.09 o                         
  -4  -8   7         19.58          8.47         8.59 o                         
  -3  -8   7         12.45         23.76         8.04 o                         
  -2  -8   7         73.57         77.10         9.15 o                         
  -1  -8   7          0.73         -5.65         5.65 o                         
   0  -8   7         89.05         76.73         9.58 o                         
   1  -8   7         35.48         29.40         6.32 o                         
   2  -8   7          2.80         -1.04         4.24 o                         
   3  -8   7          7.27          8.16         4.05 o                         
   4  -8   7         61.06         56.12         6.72 o                         
   5  -8   7         52.28         53.97         7.89 o                         
   6  -8   7         50.95         52.73        11.72 o                         
   7  -8   7        113.99        130.19        11.85 o                         
   8  -8   7          9.65         22.34         7.86 o                         
   9  -8   7        230.70        224.90        16.02 o                         
  10  -8   7        232.40        231.22        17.07 o                         
  -6  -7   7         47.37         34.00        10.01 o                         
  -5  -7   7          8.78          3.62         8.47 o                         
  -4  -7   7          9.36         15.29         7.55 o                         
  -3  -7   7        176.99        197.53        13.57 o                         
  -2  -7   7         70.20         83.05         9.88 o                         
  -1  -7   7        494.13        493.38        16.57 o                         
   0  -7   7        420.86        398.61        14.00 o                         
   1  -7   7          0.59          7.18         4.24 o                         
   2  -7   7         15.51         15.59         4.24 o                         
   3  -7   7          2.31          2.28         2.55 o                         
   4  -7   7        320.89        301.14         9.12 o                         
   5  -7   7        921.84        899.36        23.39 o                         
   6  -7   7        766.40        799.98        22.41 o                         
   7  -7   7        102.21         88.08        12.22 o                         
   8  -7   7        171.70        168.43        12.95 o                         
   9  -7   7         47.89         41.85         5.51 o                         
  10  -7   7         30.52         32.09         6.00 o                         
  -7  -6   7          0.34         -2.21         9.39 o                         
  -6  -6   7         67.76         76.30        10.13 o                         
  -5  -6   7        269.40        248.41        14.92 o                         
  -4  -6   7        187.91        167.88        12.46 o                         
  -3  -6   7         10.65          5.10         5.59 o                         
  -2  -6   7         57.73         64.74         4.64 o                         
  -1  -6   7         23.95         30.47         3.17 o                         
   0  -6   7        105.81        103.98         7.86 o                         
   1  -6   7          5.47          7.18         3.93 o                         
   2  -6   7        596.06        598.10        15.04 o                         
   3  -6   7        791.21        742.21        12.72 o                         
   4  -6   7         20.10         25.06         3.07 o                         
   5  -6   7          3.07          1.64         3.07 o                         
   6  -6   7         10.87         15.33         3.96 o                         
   7  -6   7         35.19         37.16         4.72 o                         
   8  -6   7          3.70         -0.90         5.37 o                         
   9  -6   7          9.96         12.95         4.71 o                         
  10  -6   7          0.06         -5.82        10.53 o                         
  11  -6   7         43.92         54.49         7.46 o                         
  -8  -5   7          7.98         30.75        10.25 o                         
  -7  -5   7          0.19         -7.43         7.43 o                         
  -6  -5   7          6.69         19.09         7.24 o                         
  -5  -5   7        137.91        125.03        11.48 o                         
  -4  -5   7        129.89        114.17        10.19 o                         
  -3  -5   7         67.01         70.50         3.89 o                         
  -2  -5   7         38.64         37.21         2.47 o                         
  -1  -5   7        117.37        123.28         9.18 o                         
   0  -5   7          1.39         -0.22         2.08 o                         
   1  -5   7         11.78          8.83         2.76 o                         
   2  -5   7        102.74        102.75         6.08 o                         
   3  -5   7        144.95        130.82         4.93 o                         
   4  -5   7          0.16          1.00         1.48 o                         
   5  -5   7        356.97        359.14         5.87 o                         
   6  -5   7        205.81        193.21         6.27 o                         
   7  -5   7        130.99        125.08         8.13 o                         
   8  -5   7          0.10         -0.61         4.24 o                         
   9  -5   7        101.77         83.72         7.20 o                         
  10  -5   7        204.74        204.23        10.45 o                         
  11  -5   7         80.01         43.33        10.68 o                         
  -8  -4   7         28.11         38.05         9.45 o                         
  -7  -4   7         36.08         37.07         8.35 o                         
  -6  -4   7          5.33         13.75         6.88 o                         
  -5  -4   7        111.60         99.28         5.11 o                         
  -4  -4   7          9.62          9.87         2.08 o                         
  -3  -4   7         33.48         30.23         2.96 o                         
  -2  -4   7         39.78         32.64         2.27 o                         
  -1  -4   7         11.94         16.02         3.81 o                         
   0  -4   7          3.24          3.01         2.19 o                         
   1  -4   7          0.20          1.66         2.46 o                         
   2  -4   7        144.33        149.93         3.81 o                         
   3  -4   7         42.32         43.60         3.61 o                         
   4  -4   7        143.87        131.51         3.41 o                         
   5  -4   7       1333.43       1312.72        24.21 o                         
   6  -4   7         67.35         63.44         2.97 o                         
   7  -4   7          2.97          3.83         3.10 o                         
   8  -4   7          4.32          3.96         3.64 o                         
   9  -4   7          3.38          5.63         4.65 o                         
  10  -4   7         13.08          7.46         5.33 o                         
  11  -4   7          0.05         -0.78         6.19 o                         
  -8  -3   7         59.93         60.22         5.44 o                         
  -7  -3   7        214.31        192.43         7.59 o                         
  -6  -3   7         44.46         51.70         4.50 o                         
  -5  -3   7         63.11         52.32         4.81 o                         
  -4  -3   7         34.28         28.47         2.30 o                         
  -3  -3   7          0.06          1.35         1.43 o                         
  -2  -3   7         13.57         13.11         1.36 o                         
  -1  -3   7          0.02          1.24         1.78 o                         
   0  -3   7        280.73        266.06         5.87 o                         
   1  -3   7        853.46        884.49        13.04 o                         
   2  -3   7       1896.28       2005.15        17.87 o                         
   3  -3   7        250.48        255.42         3.83 o                         
   4  -3   7        576.51        559.48        11.92 o                         
   5  -3   7          2.46         -0.35         1.95 o                         
   6  -3   7          1.55         -2.08         5.62 o                         
   7  -3   7         72.37         61.49         5.40 o                         
   8  -3   7          3.35          4.22         7.61 o                         
   9  -3   7          0.99         -1.58         4.88 o                         
  10  -3   7         65.21         70.89         9.88 o                         
  11  -3   7          0.96         24.19         8.96 o                         
 -10  -2   7         97.70        118.49        12.46 o                         
  -9  -2   7         77.18         94.43         8.30 o                         
  -8  -2   7         49.63         58.22         4.64 o                         
  -7  -2   7         27.61         30.16         3.53 o                         
  -6  -2   7         11.53         12.68         2.02 o                         
  -5  -2   7         49.83         52.33         3.06 o                         
  -4  -2   7         20.49         19.66         2.40 o                         
  -3  -2   7         10.73         14.08         1.75 o                         
  -2  -2   7       1049.86       1104.52        15.84 o                         
  -1  -2   7        230.35        277.98         4.05 o                         
   0  -2   7         70.29         85.65         3.35 o                         
   1  -2   7       1462.00       1562.90        14.37 o                         
   2  -2   7        212.82        240.08         3.52 o                         
   3  -2   7        139.13        151.93         3.81 o                         
   4  -2   7          6.05          5.38         1.58 o                         
   5  -2   7         21.70         22.22         2.07 o                         
   6  -2   7         69.24         70.38         5.22 o                         
   7  -2   7        300.92        292.26         8.70 o                         
   8  -2   7         12.28         10.93         5.40 o                         
   9  -2   7        175.74        184.93        10.71 o                         
  10  -2   7        621.16        612.21        19.98 o                         
 -10  -1   7         46.74         49.28         6.84 o                         
  -9  -1   7         88.71        124.91        12.09 o                         
  -8  -1   7         65.59         71.71         5.13 o                         
  -7  -1   7          2.24          1.06         1.99 o                         
  -6  -1   7        322.18        313.06         5.29 o                         
  -5  -1   7        769.02        764.37         8.75 o                         
  -4  -1   7          0.63         -1.46         1.71 o                         
  -3  -1   7        338.58        385.29        10.01 o                         
  -2  -1   7         80.56         87.29         5.16 o                         
  -1  -1   7         32.96         36.71         1.88 o                         
   0  -1   7        173.91        184.44         3.25 o                         
   1  -1   7         19.18         24.25         1.47 o                         
   2  -1   7         98.55         99.53         2.38 o                         
   3  -1   7        101.28        102.41         2.57 o                         
   4  -1   7         67.20         73.54         3.78 o                         
   5  -1   7        194.37        187.74         6.08 o                         
   6  -1   7        307.79        308.17         8.42 o                         
   7  -1   7        551.57        532.22        12.86 o                         
   8  -1   7        639.17        603.99        22.03 o                         
   9  -1   7         94.43        105.62         8.55 o                         
  10  -1   7          7.81          8.45         5.96 o                         
 -11   0   7          3.49          7.89         5.96 o                         
 -10   0   7         12.62         15.34         5.09 o                         
  -9   0   7          1.06          0.96         7.34 o                         
  -8   0   7          0.34          2.90         2.27 o                         
  -7   0   7        134.15        137.23         4.01 o                         
  -6   0   7        829.10        807.65        13.70 o                         
  -5   0   7       1511.34       1480.38        20.68 o                         
  -4   0   7        989.05        975.51        14.28 o                         
  -3   0   7         94.55        103.58         5.28 o                         
  -2   0   7         58.63         75.73         3.25 o                         
  -1   0   7        199.39        171.31         6.20 o                         
   0   0   7        362.64        345.70         4.23 o                         
   1   0   7        136.02        144.24         2.69 o                         
   2   0   7          0.16         -0.17         1.02 o                         
   3   0   7         32.30         38.49         2.06 o                         
   4   0   7          0.49         -0.60         1.50 o                         
   5   0   7          0.17         -0.05         2.58 o                         
   6   0   7        296.53        313.32         8.55 o                         
   7   0   7         54.62         60.42         5.38 o                         
   8   0   7         12.67         10.81         4.73 o                         
   9   0   7         20.20         23.48         8.78 o                         
  10   0   7         79.46         73.52         7.95 o                         
 -11   1   7          1.08          7.82         5.43 o                         
 -10   1   7          0.10          4.26         4.44 o                         
  -9   1   7          8.99         16.72         3.20 o                         
  -8   1   7         34.21         38.14         2.72 o                         
  -7   1   7       1311.11       1269.87        13.39 o                         
  -6   1   7        269.81        256.64         4.51 o                         
  -5   1   7        120.04        113.40         4.18 o                         
  -4   1   7        186.00        185.40         3.80 o                         
  -3   1   7         15.03          5.41         1.64 o                         
  -2   1   7        195.89        214.96         3.55 o                         
  -1   1   7         37.06         34.82         1.89 o                         
   0   1   7          3.49          0.55         0.96 o                         
   1   1   7        274.79        298.96         4.02 o                         
   2   1   7         18.30         19.19         1.45 o                         
   3   1   7         76.66         75.33         2.78 o                         
   4   1   7        126.36        106.60         4.88 o                         
   5   1   7          0.06          0.13         2.78 o                         
   6   1   7         29.86         32.91         4.12 o                         
   7   1   7         73.97         70.46         5.97 o                         
   8   1   7          4.52         -1.82         4.77 o                         
   9   1   7         13.82          9.56         7.18 o                         
 -11   2   7         89.21         81.27         6.79 o                         
 -10   2   7          8.38         14.82         3.75 o                         
  -9   2   7         15.68         24.79         5.32 o                         
  -8   2   7         62.47         60.84         4.01 o                         
  -7   2   7        146.62        142.99         4.27 o                         
  -6   2   7        552.73        523.58         9.51 o                         
  -5   2   7        193.72        182.58         4.08 o                         
  -4   2   7         26.09         37.62         2.72 o                         
  -3   2   7          3.71          5.39         1.36 o                         
  -2   2   7        118.35        140.54         4.10 o                         
  -1   2   7         74.52         71.17         3.11 o                         
   0   2   7       1130.20       1175.85         9.90 o                         
   1   2   7       1408.70       1441.42        15.60 o                         
   2   2   7         34.60         31.27         2.05 o                         
   3   2   7         72.78         55.19         2.72 o                         
   4   2   7         77.48         74.51         4.77 o                         
   5   2   7        145.72        161.02         6.51 o                         
   6   2   7         55.02         52.58         5.05 o                         
   7   2   7        189.63        191.49        14.70 o                         
   8   2   7         88.87         89.51         7.33 o                         
   9   2   7          3.96          6.07         6.29 o                         
 -11   3   7         90.91        122.15        13.57 o                         
 -10   3   7         45.29         48.08         7.00 o                         
  -9   3   7         60.83         70.33        10.28 o                         
  -8   3   7         20.55         22.42         3.25 o                         
  -7   3   7        225.90        220.47         7.36 o                         
  -6   3   7         44.81         43.09         3.62 o                         
  -5   3   7         23.30         20.94         3.14 o                         
  -4   3   7          1.98         -0.02         1.05 o                         
  -3   3   7          5.43          2.88         1.82 o                         
  -2   3   7          5.95          9.54         2.12 o                         
  -1   3   7         80.59         88.15         4.54 o                         
   0   3   7        558.69        558.74         5.46 o                         
   1   3   7        166.34        173.33         4.10 o                         
   2   3   7        126.49        120.10         3.20 o                         
   3   3   7         16.99         15.71         1.72 o                         
   4   3   7         20.51         15.61         4.45 o                         
   5   3   7        126.01        142.30         6.66 o                         
   6   3   7        284.14        270.10        11.41 o                         
   7   3   7         73.91         68.55         6.22 o                         
   8   3   7         73.12         46.46         9.15 o                         
 -11   4   7         91.66         77.28         9.52 o                         
 -10   4   7        259.44        254.43        13.57 o                         
  -9   4   7         57.71         55.08         5.31 o                         
  -8   4   7        366.28        349.13         8.26 o                         
  -7   4   7        581.12        533.53         7.90 o                         
  -6   4   7        499.23        450.07         6.76 o                         
  -5   4   7        137.28        153.21         3.41 o                         
  -4   4   7          9.16         19.03         3.38 o                         
  -3   4   7         33.18         44.31         3.36 o                         
  -2   4   7          8.88          8.34         2.58 o                         
  -1   4   7         38.79         35.65         2.99 o                         
   0   4   7        104.95        101.41         3.83 o                         
   1   4   7         20.78         23.96         1.99 o                         
   2   4   7        112.06        116.52         3.28 o                         
   3   4   7         65.59         56.75         4.67 o                         
   4   4   7         95.27         94.82         5.90 o                         
   5   4   7        113.44        122.60         7.08 o                         
   6   4   7        122.13        106.56         7.98 o                         
   7   4   7         33.09         33.39         5.96 o                         
   8   4   7         42.75         56.90        11.54 o                         
 -12   5   7          2.23          5.28         9.33 o                         
 -11   5   7         92.12        123.87        13.32 o                         
 -10   5   7         97.71         99.37        11.54 o                         
  -9   5   7        195.40        197.71        11.91 o                         
  -8   5   7         46.26         42.84         5.95 o                         
  -7   5   7          2.29          8.66         4.17 o                         
  -6   5   7        252.79        245.58         5.83 o                         
  -5   5   7         86.20         92.43         4.40 o                         
  -4   5   7         34.47         29.76         2.84 o                         
  -3   5   7          7.46          3.93         2.76 o                         
  -2   5   7         62.87         62.55         4.79 o                         
  -1   5   7         54.16         49.30         5.89 o                         
   0   5   7       2073.43       2045.14        27.24 o                         
   1   5   7        315.94        323.59         5.48 o                         
   2   5   7          6.20          4.52         2.71 o                         
   3   5   7        163.07        168.81         6.67 o                         
   4   5   7         80.93         84.33         6.45 o                         
   5   5   7         48.20         54.14         7.92 o                         
   6   5   7         39.19         40.53        11.81 o                         
   7   5   7         55.71         78.08        11.42 o                         
 -11   6   7         18.05         17.62         8.41 o                         
 -10   6   7          1.09         -3.31         6.57 o                         
  -9   6   7          3.19          2.46         6.02 o                         
  -8   6   7         62.61         63.28        10.68 o                         
  -7   6   7         88.71         74.27         8.16 o                         
  -6   6   7        215.78        214.71        10.01 o                         
  -5   6   7        304.77        318.82        11.17 o                         
  -4   6   7        274.95        256.27         9.39 o                         
  -3   6   7        414.57        390.02        11.23 o                         
  -2   6   7        778.64        760.46        12.66 o                         
  -1   6   7       1752.01       1676.82        23.33 o                         
   0   6   7         67.44         66.41         5.25 o                         
   1   6   7        128.22        119.20         8.66 o                         
   2   6   7          1.64          0.18         4.48 o                         
   3   6   7         33.90         35.50         4.40 o                         
   4   6   7         19.59         12.81         4.53 o                         
   5   6   7          1.34         -4.11         4.82 o                         
   6   6   7        100.68         52.48         9.70 o                         
 -11   7   7          2.76          2.52         7.92 o                         
 -10   7   7          8.50          0.80         7.06 o                         
  -9   7   7         56.99         62.79         8.35 o                         
  -8   7   7          0.02          7.80         5.59 o                         
  -7   7   7          9.60         19.09         5.16 o                         
  -6   7   7         12.95         14.86         4.60 o                         
  -5   7   7          9.69          9.33         4.17 o                         
  -4   7   7        326.05        289.47        10.37 o                         
  -3   7   7          1.98          3.62         3.07 o                         
  -2   7   7         11.66         16.19         6.63 o                         
  -1   7   7          5.68          8.35         3.19 o                         
   0   7   7         24.36         23.33         5.28 o                         
   1   7   7          2.34          1.78         5.28 o                         
   2   7   7          0.69          9.33         5.59 o                         
   3   7   7          5.07          5.89         6.02 o                         
   4   7   7         37.65         29.71         7.37 o                         
   5   7   7         76.73         62.30         9.88 o                         
 -11   8   7        115.36        120.49        14.86 o                         
 -10   8   7         35.33         31.98         8.23 o                         
  -9   8   7         66.29         59.11         8.41 o                         
  -8   8   7         96.50        105.70        10.87 o                         
  -7   8   7        154.01        148.42        10.80 o                         
  -6   8   7         32.21         28.61         5.59 o                         
  -5   8   7         71.51         70.96         7.61 o                         
  -4   8   7         38.04         39.04         4.91 o                         
  -3   8   7          6.61         10.22         5.65 o                         
  -2   8   7          4.77          3.24         2.52 o                         
   0   8   7        112.70        108.09        10.01 o                         
   1   8   7         71.24         80.04         9.94 o                         
   2   8   7         31.21         40.26         7.37 o                         
   3   8   7         35.89         18.66         7.24 o                         
 -10   9   7         48.76         46.03         9.21 o                         
  -9   9   7        177.91        196.11        13.93 o                         
  -8   9   7         70.85         79.49         8.78 o                         
  -7   9   7          1.10          9.33         5.95 o                         
  -6   9   7         21.23         12.77         5.40 o                         
  -5   9   7         71.90         59.48         6.51 o                         
  -4   9   7         12.88         20.81         4.06 o                         
  -3   9   7         13.58         18.04         4.45 o                         
  -2   9   7        187.42        220.66        12.65 o                         
  -1   9   7         32.72         34.25         7.06 o                         
   0   9   7         37.05         35.97         6.81 o                         
   1   9   7        140.97        138.42        12.22 o                         
   2   9   7         47.65         52.23         8.59 o                         
  -9  10   7        169.87        194.89        15.16 o                         
  -8  10   7         60.43         47.45         8.10 o                         
  -7  10   7         48.80         46.59         7.49 o                         
  -6  10   7         99.51        112.33        10.37 o                         
  -5  10   7         96.52        114.54         9.45 o                         
  -4  10   7         15.30         26.38         4.54 o                         
  -3  10   7          7.49         18.66         6.75 o                         
  -2  10   7         20.60         13.57         6.63 o                         
  -1  10   7          0.15         -1.04         6.63 o                         
   0  10   7          0.05          6.38         6.88 o                         
   1  10   7         35.70         26.09         9.21 o                         
  -8  11   7         53.44         47.57         8.66 o                         
  -7  11   7          2.74         -6.57         6.57 o                         
  -6  11   7         61.15         95.08        10.56 o                         
  -5  11   7         64.35         74.40         8.96 o                         
  -4  11   7         31.23         31.24         8.29 o                         
  -3  11   7         31.53         41.61         8.29 o                         
  -2  11   7         73.17         69.73         9.09 o                         
   1 -11   8          2.54         -2.52         8.16 o                         
   3 -11   8          2.38         13.81         5.27 o                         
   4 -11   8          0.35          0.37         7.98 o                         
   5 -11   8         39.11         64.14        10.37 o                         
   6 -11   8         25.98          9.09         8.04 o                         
   7 -11   8          0.10         -2.89         8.41 o                         
  -1 -10   8         46.16         44.13         9.64 o                         
   0 -10   8        207.28        199.18        14.86 o                         
   1 -10   8         19.40         21.42         7.49 o                         
   2 -10   8          7.65         11.79         6.38 o                         
   3 -10   8          9.56          8.70         4.58 o                         
   4 -10   8         41.95         33.27         7.80 o                         
   5 -10   8         51.13         47.75         8.53 o                         
   6 -10   8         25.11         28.67         7.98 o                         
   7 -10   8        164.85        175.55        14.43 o                         
   8 -10   8         21.74         18.78         9.45 o                         
   9 -10   8         50.65         49.17        17.19 o                         
  -3  -9   8         22.64         24.37         9.39 o                         
  -2  -9   8         18.18         18.72         8.53 o                         
  -1  -9   8        378.96        340.54        16.70 o                         
   0  -9   8        126.31        130.25        12.22 o                         
   1  -9   8         20.89         31.36         6.94 o                         
   2  -9   8         88.65         74.27         9.15 o                         
   3  -9   8         16.21         19.29         4.80 o                         
   4  -9   8          3.01         -3.44         3.51 o                         
   5  -9   8          8.89          5.83         6.26 o                         
   6  -9   8         20.56         24.92         7.43 o                         
   7  -9   8          2.43          0.25         7.49 o                         
   8  -9   8          9.80         -1.96         8.35 o                         
   9  -9   8          0.39         -8.53         8.53 o                         
  -4  -8   8        189.38        149.59        15.59 o                         
  -3  -8   8         10.36         -2.09         7.43 o                         
  -2  -8   8         61.42         59.54         8.72 o                         
  -1  -8   8        347.86        344.90        15.53 o                         
   0  -8   8        336.88        333.43        20.75 o                         
   1  -8   8        249.70        257.56        12.15 o                         
   2  -8   8        376.07        367.24        13.20 o                         
   3  -8   8        120.82        126.17         6.34 o                         
   4  -8   8         23.17         26.22         3.79 o                         
   5  -8   8          0.01          6.17         4.08 o                         
   6  -8   8         12.13          5.52         6.26 o                         
   7  -8   8          2.03          7.12         7.06 o                         
   8  -8   8          5.30          9.27         7.43 o                         
   9  -8   8         16.04         16.14         8.96 o                         
  10  -8   8          6.35         25.17        10.25 o                         
  -5  -7   8         22.41         26.83         9.33 o                         
  -4  -7   8         97.87        105.70        13.01 o                         
  -3  -7   8        275.55        285.67        15.10 o                         
  -2  -7   8         69.03         78.75         8.66 o                         
  -1  -7   8         10.05          8.96         5.59 o                         
   0  -7   8        103.95        111.84         8.90 o                         
   1  -7   8         67.71         69.79         7.43 o                         
   2  -7   8          8.46          9.94         4.24 o                         
   3  -7   8         60.74         51.90         4.56 o                         
   4  -7   8          2.14          0.54         2.71 o                         
   5  -7   8          2.15          5.73         2.71 o                         
   6  -7   8        437.45        447.78        16.57 o                         
   7  -7   8        216.15        207.90        13.38 o                         
   8  -7   8         97.91        105.76        12.71 o                         
   9  -7   8          1.97         -2.76         7.80 o                         
  10  -7   8         25.68         12.65         9.21 o                         
  -6  -6   8          1.30         -3.44         7.67 o                         
  -5  -6   8          0.65         -2.33         6.75 o                         
  -4  -6   8          0.27          6.75         6.38 o                         
  -3  -6   8          1.54         -0.31         6.08 o                         
  -2  -6   8         31.30         31.43         3.52 o                         
  -1  -6   8         71.67         69.58         8.32 o                         
   0  -6   8         93.53         92.65         6.17 o                         
   1  -6   8        170.26        163.46         8.53 o                         
   2  -6   8          0.47          2.46         3.31 o                         
   3  -6   8          3.26          3.18         2.57 o                         
   4  -6   8       1083.35       1034.98        17.86 o                         
   5  -6   8       2996.03       2970.43        39.19 o                         
   6  -6   8        149.05        144.12        11.17 o                         
   7  -6   8         50.39         57.10         5.12 o                         
   8  -6   8         14.95         11.78         4.11 o                         
   9  -6   8         20.33         21.61         5.25 o                         
  10  -6   8          4.11          8.92         5.91 o                         
  11  -6   8          2.44         14.24         9.52 o                         
  -8  -5   8         12.68        -10.50        10.50 o                         
  -7  -5   8          0.53          7.86         8.29 o                         
  -6  -5   8         42.29         42.17         8.29 o                         
  -5  -5   8         84.17         83.85        10.01 o                         
  -4  -5   8          1.23          0.74         5.22 o                         
  -3  -5   8          5.21          6.64         2.80 o                         
  -2  -5   8         12.13         11.52         2.69 o                         
  -1  -5   8         31.71         37.32         3.21 o                         
   0  -5   8         20.40         28.05         2.94 o                         
   1  -5   8         81.12         86.37         4.31 o                         
   2  -5   8        673.47        654.26        11.16 o                         
   3  -5   8          1.95          1.38         2.46 o                         
   4  -5   8         57.37         53.77         4.08 o                         
   5  -5   8          3.40          2.15         1.75 o                         
   6  -5   8          4.55          0.74         2.98 o                         
   7  -5   8         67.88         63.67         5.19 o                         
   8  -5   8          0.92          1.80         3.81 o                         
   9  -5   8          4.95          2.46         8.29 o                         
  10  -5   8         10.85         18.93         5.94 o                         
  11  -5   8         17.99         43.76         9.82 o                         
  -8  -4   8         34.58         27.01         9.15 o                         
  -7  -4   8         48.32         39.65         8.53 o                         
  -6  -4   8         57.53         55.79         7.92 o                         
  -5  -4   8        202.30        180.89        10.74 o                         
  -4  -4   8        120.65        119.99         3.93 o                         
  -3  -4   8         13.57          5.19         1.61 o                         
  -2  -4   8        206.21        247.35         6.44 o                         
  -1  -4   8        458.32        477.90         9.02 o                         
   0  -4   8        281.00        279.73         6.54 o                         
   1  -4   8        181.82        166.63         5.10 o                         
   2  -4   8         22.73         22.73         2.19 o                         
   3  -4   8         74.42         73.23         2.69 o                         
   4  -4   8          0.61         -0.44         1.91 o                         
   5  -4   8        229.71        217.86         5.99 o                         
   6  -4   8         71.72         73.86         3.85 o                         
   7  -4   8         67.88         67.89        11.08 o                         
   8  -4   8          0.45          3.39         3.79 o                         
   9  -4   8        117.28        112.08         8.48 o                         
  10  -4   8         87.53         87.88         7.56 o                         
  11  -4   8         48.29         74.83        11.11 o                         
  -8  -3   8          8.55          9.39         7.86 o                         
  -7  -3   8         21.95         24.86         3.98 o                         
  -6  -3   8         45.94         47.21         4.43 o                         
  -5  -3   8         90.39        102.76         5.11 o                         
  -4  -3   8         22.37         25.61         2.78 o                         
  -3  -3   8        566.85        531.70         7.37 o                         
  -2  -3   8        277.18        272.31         6.44 o                         
  -1  -3   8        180.70        192.22         5.29 o                         
   0  -3   8        350.14        350.55         7.11 o                         
   1  -3   8        564.86        606.81        14.12 o                         
   2  -3   8        371.19        378.32         7.02 o                         
   3  -3   8          0.04          0.12         2.14 o                         
   4  -3   8        624.54        628.16         8.44 o                         
   5  -3   8        475.86        477.21         7.27 o                         
   6  -3   8          2.60          7.02         3.31 o                         
   7  -3   8          6.83          9.60         5.06 o                         
   8  -3   8          4.71          2.52         4.12 o                         
   9  -3   8         30.46         31.99         5.62 o                         
  10  -3   8         35.29         41.18         6.35 o                         
  -9  -2   8         49.22         65.25         8.72 o                         
  -8  -2   8          0.04          1.77         4.26 o                         
  -7  -2   8          0.03          8.94         4.63 o                         
  -6  -2   8        656.24        639.34         9.41 o                         
  -5  -2   8        250.78        234.62         5.17 o                         
  -4  -2   8        415.29        410.46         6.46 o                         
  -3  -2   8        561.53        569.77        10.02 o                         
  -2  -2   8         20.63         16.20         2.37 o                         
  -1  -2   8        403.06        422.46         6.69 o                         
   0  -2   8        369.55        383.76         6.09 o                         
   1  -2   8        946.23        960.20         9.78 o                         
   2  -2   8        855.77        886.31         9.11 o                         
   3  -2   8        504.56        502.48         8.71 o                         
   4  -2   8         18.83         21.55         1.73 o                         
   5  -2   8         14.32         12.54         2.06 o                         
   6  -2   8          8.06         12.50         3.27 o                         
   7  -2   8         26.69         24.14         4.23 o                         
   8  -2   8         53.25         53.02         5.74 o                         
   9  -2   8          0.90         -2.95         4.80 o                         
  10  -2   8        103.36        139.02        23.35 o                         
 -10  -1   8         16.09         32.53         7.73 o                         
  -9  -1   8          6.64          6.91         4.35 o                         
  -8  -1   8        110.28        110.43         6.83 o                         
  -7  -1   8          5.70          9.33         2.26 o                         
  -6  -1   8          0.04          0.57         1.95 o                         
  -5  -1   8         50.53         55.13         3.16 o                         
  -4  -1   8        159.90        161.05         5.17 o                         
  -3  -1   8         97.83         85.45         3.89 o                         
  -2  -1   8        169.24        142.59         6.57 o                         
  -1  -1   8        269.15        252.00         5.77 o                         
   0  -1   8        626.80        625.57         7.32 o                         
   1  -1   8        363.91        366.11         4.64 o                         
   2  -1   8        135.41        116.10         3.47 o                         
   3  -1   8         58.82         53.25         2.47 o                         
   4  -1   8        660.37        630.00         7.49 o                         
   5  -1   8        283.79        286.84         7.56 o                         
   6  -1   8        201.19        190.18         7.18 o                         
   7  -1   8         15.25         16.07         4.02 o                         
   8  -1   8          0.39         -0.95         4.97 o                         
   9  -1   8         60.26         56.19         7.27 o                         
  10  -1   8        563.95        548.22        15.71 o                         
 -11   0   8         55.48         58.51        10.68 o                         
 -10   0   8          6.32         17.92         5.15 o                         
  -9   0   8         15.25         30.32         5.24 o                         
  -8   0   8          1.25          0.27         2.32 o                         
  -7   0   8         27.28         29.46         2.48 o                         
  -6   0   8        361.75        355.87         6.12 o                         
  -5   0   8        558.34        548.67         8.08 o                         
  -4   0   8        589.65        548.46        15.50 o                         
  -3   0   8         48.07         41.94         3.29 o                         
  -2   0   8          0.34          2.03         3.13 o                         
  -1   0   8        423.15        406.16         7.46 o                         
   0   0   8        100.09         94.34         2.28 o                         
   1   0   8        545.46        577.90         6.48 o                         
   2   0   8        166.51        160.79         3.14 o                         
   3   0   8         70.72         61.18         3.02 o                         
   4   0   8        119.62        122.80        10.22 o                         
   5   0   8        269.68        274.03         7.63 o                         
   6   0   8        182.40        190.11         7.28 o                         
   7   0   8        321.41        343.86        10.20 o                         
   8   0   8         81.05         85.51         7.14 o                         
   9   0   8          3.10         10.13         5.58 o                         
 -11   1   8         37.05         47.92         7.87 o                         
 -10   1   8         44.00         58.62         5.75 o                         
  -9   1   8        149.59        153.02        10.81 o                         
  -8   1   8         26.03         30.07         2.82 o                         
  -7   1   8          1.34          2.60         3.87 o                         
  -6   1   8        294.40        274.41         5.52 o                         
  -5   1   8        846.02        819.20        10.47 o                         
  -4   1   8        109.52        101.76         4.16 o                         
  -3   1   8         27.98         32.47         4.11 o                         
  -2   1   8        152.20        154.00         3.65 o                         
  -1   1   8         67.86         69.30         2.28 o                         
   0   1   8         54.46         52.59         1.94 o                         
   1   1   8         39.12         40.85         2.00 o                         
   2   1   8        477.08        498.46         6.95 o                         
   3   1   8        256.38        281.17         4.46 o                         
   4   1   8         16.99          7.58         1.77 o                         
   5   1   8          0.11         -0.47         2.96 o                         
   6   1   8        178.66        173.75         7.40 o                         
   7   1   8        351.29        367.39        12.97 o                         
   8   1   8          9.49          4.16         7.34 o                         
   9   1   8         90.85         93.01         7.85 o                         
 -10   2   8        208.87        215.06        13.32 o                         
  -9   2   8         28.23         31.14         4.31 o                         
  -8   2   8        101.66         94.94         4.40 o                         
  -7   2   8         65.49         65.93         3.60 o                         
  -6   2   8          7.80          7.45         1.87 o                         
  -5   2   8         40.79         43.23         3.56 o                         
  -4   2   8         28.43         30.38         2.78 o                         
  -3   2   8          4.88         10.55         2.17 o                         
  -2   2   8         38.16         40.34         3.25 o                         
  -1   2   8         25.96         21.39         2.21 o                         
   0   2   8          9.80          3.10         2.06 o                         
   1   2   8         12.57         22.89         1.65 o                         
   2   2   8          1.13          0.16         1.35 o                         
   3   2   8        236.28        197.73         4.32 o                         
   4   2   8          3.84          5.74         2.82 o                         
   5   2   8          0.29          2.12         3.21 o                         
   6   2   8         37.01         43.01         6.35 o                         
   7   2   8          0.96          6.93         7.43 o                         
   8   2   8         19.11         28.76         9.79 o                         
   9   2   8          3.75         18.91        11.42 o                         
 -11   3   8          1.97         -8.04         8.04 o                         
 -10   3   8         57.60         56.35         8.04 o                         
  -9   3   8          1.57         12.34         4.79 o                         
  -8   3   8         23.39         24.01         2.78 o                         
  -7   3   8         28.77         33.36         3.31 o                         
  -6   3   8        338.02        328.11         6.47 o                         
  -5   3   8        420.74        387.73         9.02 o                         
  -4   3   8        414.62        379.54         7.65 o                         
  -3   3   8        286.04        261.82         6.10 o                         
  -2   3   8         36.35         43.05         3.23 o                         
  -1   3   8        889.52        850.24        21.53 o                         
   0   3   8       2202.34       2143.34        17.33 o                         
   1   3   8         69.18         72.46         2.77 o                         
   2   3   8        347.10        319.98         5.34 o                         
   3   3   8         49.40         43.63         2.57 o                         
   4   3   8          5.59          7.78         3.93 o                         
   5   3   8          4.04          1.92         3.47 o                         
   6   3   8          0.28          5.62         4.82 o                         
   7   3   8          5.30          6.43         5.03 o                         
   8   3   8          3.79          6.44         6.14 o                         
 -11   4   8          0.82          9.39         8.16 o                         
 -10   4   8          5.61          6.57         6.20 o                         
  -9   4   8         17.04          6.08         5.52 o                         
  -8   4   8         25.25         19.40         5.46 o                         
  -7   4   8        208.71        183.27         6.02 o                         
  -6   4   8        135.57        122.01         3.97 o                         
  -5   4   8         14.97         27.05         2.84 o                         
  -4   4   8        189.95        177.13         5.39 o                         
  -3   4   8        127.51        103.38         4.29 o                         
  -2   4   8         29.39         36.50         4.05 o                         
  -1   4   8        783.14        734.46         9.83 o                         
   0   4   8        105.37        106.72         6.84 o                         
   1   4   8        111.74        103.87         3.25 o                         
   2   4   8        331.11        318.19         8.90 o                         
   3   4   8        184.75        187.06         6.50 o                         
   4   4   8        133.03        131.34         9.64 o                         
   5   4   8         49.69         50.83         5.21 o                         
   6   4   8          6.62          7.20         4.96 o                         
   7   4   8          4.77          9.74         6.57 o                         
 -11   5   8         33.98         29.34         8.53 o                         
 -10   5   8          0.25          0.80         6.20 o                         
  -9   5   8         20.25         17.93         6.26 o                         
  -8   5   8        104.63         82.99         9.21 o                         
  -7   5   8        438.13        410.94         8.88 o                         
  -6   5   8         17.97         14.35         2.81 o                         
  -5   5   8        102.09         74.49         4.34 o                         
  -4   5   8        530.85        457.33        10.25 o                         
  -3   5   8         91.11        101.37         4.53 o                         
  -2   5   8        375.60        345.45        10.01 o                         
  -1   5   8        163.33        158.35         5.10 o                         
   0   5   8        373.78        379.78         7.99 o                         
   1   5   8       1398.08       1414.75        20.09 o                         
   2   5   8         16.13         18.17         3.10 o                         
   3   5   8         26.35         28.80         4.45 o                         
   4   5   8        184.54        173.04         9.02 o                         
   5   5   8        230.67        216.13        10.16 o                         
   6   5   8         52.12         23.45         7.80 o                         
   7   5   8         32.52         42.41        11.36 o                         
 -11   6   8        115.35        131.85        14.24 o                         
 -10   6   8         17.36         22.22         7.49 o                         
  -9   6   8          0.02         -5.83         5.83 o                         
  -8   6   8         36.90         51.38         6.94 o                         
  -7   6   8          1.66          3.31         4.54 o                         
  -6   6   8         26.68         20.87         4.79 o                         
  -5   6   8          9.34          5.71         3.87 o                         
  -4   6   8          0.19          1.17         3.25 o                         
  -3   6   8          0.17          4.54         3.01 o                         
  -2   6   8        221.67        204.72         6.05 o                         
  -1   6   8          4.07          6.08         3.93 o                         
   0   6   8         26.25         24.31         3.04 o                         
   1   6   8          6.43          1.66         4.30 o                         
   3   6   8         30.55         32.63         5.01 o                         
   4   6   8         47.64         42.96         7.61 o                         
   5   6   8        113.10        118.59        12.15 o                         
 -11   7   8        318.59        315.07        17.86 o                         
 -10   7   8         60.71         54.51         9.02 o                         
  -9   7   8        108.73        116.38        11.91 o                         
  -8   7   8         32.61         44.81         7.18 o                         
  -7   7   8         24.68         30.93         7.31 o                         
  -6   7   8         39.97         61.14         7.73 o                         
  -5   7   8        281.37        270.26        10.93 o                         
  -4   7   8        167.36        153.21         8.16 o                         
  -3   7   8          0.46          0.49         3.25 o                         
  -2   7   8         26.61         28.12         5.40 o                         
  -1   7   8         18.75         19.66         2.83 o                         
   0   7   8         73.41         77.16         9.02 o                         
   1   7   8         80.46         66.91         7.67 o                         
   2   7   8         66.04         76.42         9.88 o                         
   3   7   8         84.93         84.09        11.30 o                         
   4   7   8         20.87         17.50         7.55 o                         
 -10   8   8          8.36         20.69         7.86 o                         
  -9   8   8          6.91         16.39         7.18 o                         
  -8   8   8          6.28         12.22         6.26 o                         
  -7   8   8        115.52        118.77        10.37 o                         
  -6   8   8        151.32        150.02        15.72 o                         
  -5   8   8          5.31          6.81         4.30 o                         
  -4   8   8         27.86         26.46         4.73 o                         
  -3   8   8         28.56         36.03         4.73 o                         
  -2   8   8         51.68         55.93         4.79 o                         
  -1   8   8        148.61        166.89        11.17 o                         
   0   8   8        101.02        117.54        10.74 o                         
   1   8   8         30.39         23.76         6.57 o                         
   2   8   8          0.10         -0.18         6.51 o                         
   3   8   8          0.23          6.08         7.49 o                         
 -10   9   8          2.38         13.69         9.88 o                         
  -9   9   8         43.25         64.02         9.45 o                         
  -8   9   8         20.49         20.20         7.12 o                         
  -7   9   8         46.67         59.72         7.43 o                         
  -6   9   8        223.21        215.69        11.60 o                         
  -5   9   8         78.81         94.77         9.88 o                         
  -4   9   8         58.67         72.36         5.54 o                         
  -3   9   8         70.07         81.16        11.84 o                         
  -2   9   8        200.82        187.52        12.77 o                         
  -1   9   8        184.22        208.51        13.14 o                         
   0   9   8         11.49         18.66         6.45 o                         
   1   9   8          0.02         -4.73         6.88 o                         
   2   9   8         51.20         50.02         9.15 o                         
  -9  10   8         14.89         19.77         8.16 o                         
  -8  10   8          0.60          2.15         6.69 o                         
  -7  10   8          0.22         -5.95         5.95 o                         
  -6  10   8          7.78          9.27         5.89 o                         
  -5  10   8         37.48         40.37         7.67 o                         
  -4  10   8        111.63         98.30        13.07 o                         
  -3  10   8         49.08         42.66         8.10 o                         
  -2  10   8          0.97          7.12         7.06 o                         
  -1  10   8          7.85          8.66         7.00 o                         
   0  10   8        134.35        114.17        13.75 o                         
  -6  11   8         15.59         17.78         6.63 o                         
  -5  11   8         21.99         40.69         8.72 o                         
  -4  11   8        105.63         97.10        10.87 o                         
  -3  11   8         47.91         49.47         8.84 o                         
   1 -11   9        107.37        131.36        14.43 o                         
   2 -11   9         61.04         70.22         9.94 o                         
   3 -11   9          2.16         13.81         6.75 o                         
   4 -11   9         19.04          3.50         8.78 o                         
   5 -11   9         50.02         41.43         9.70 o                         
   6 -11   9         17.18         28.67         8.84 o                         
  -1 -10   9         48.74         49.10         9.64 o                         
   0 -10   9          0.08          3.13         7.61 o                         
   1 -10   9         39.67         30.99         7.98 o                         
   2 -10   9         46.12         50.15         8.10 o                         
   3 -10   9          0.03         -2.29         4.41 o                         
   4 -10   9         46.14         48.00         7.12 o                         
   5 -10   9         25.98         36.89         8.59 o                         
   6 -10   9          2.11         -7.55         7.55 o                         
   7 -10   9          4.27         -7.55         7.55 o                         
   8 -10   9          3.60         14.06         9.64 o                         
  -2  -9   9          6.04         11.05         8.23 o                         
  -1  -9   9         27.64         26.52         7.92 o                         
   0  -9   9          5.92         13.93         6.88 o                         
   1  -9   9         53.89         54.08         8.16 o                         
   2  -9   9        170.94        165.42        11.36 o                         
   3  -9   9        101.61        112.31         8.16 o                         
   4  -9   9         52.49         53.41         5.25 o                         
   5  -9   9        187.82        191.82        13.26 o                         
   6  -9   9        372.93        395.11        17.43 o                         
   7  -9   9         50.98         57.70        10.07 o                         
   8  -9   9         85.30         88.70        11.72 o                         
   9  -9   9         42.16         20.50         9.88 o                         
  -4  -8   9         26.35         31.06         9.33 o                         
  -3  -8   9         13.12         22.34         8.23 o                         
  -2  -8   9          6.39          4.67         7.00 o                         
  -1  -8   9         35.58         56.22         8.04 o                         
   0  -8   9         39.72         36.83         7.12 o                         
   1  -8   9          6.26         10.62         5.59 o                         
   2  -8   9         20.76         28.05         5.52 o                         
   3  -8   9         14.12         13.08         4.73 o                         
   4  -8   9          0.03          1.55         3.34 o                         
   5  -8   9        254.18        259.09        14.24 o                         
   6  -8   9         81.75         79.24        11.42 o                         
   7  -8   9         58.17         60.71         9.76 o                         
   8  -8   9         20.51         14.36         7.86 o                         
   9  -8   9         14.05         18.42         9.52 o                         
  -5  -7   9        147.40        148.05        14.73 o                         
  -4  -7   9         23.65         23.27         8.10 o                         
  -3  -7   9          2.39          9.27         6.81 o                         
  -2  -7   9          8.74          5.03         6.02 o                         
  -1  -7   9        221.58        200.90        13.75 o                         
   0  -7   9         38.91         34.13         6.51 o                         
   1  -7   9          7.03          7.92         4.85 o                         
   2  -7   9         11.09         14.00         4.67 o                         
   3  -7   9          0.12         -1.42         3.03 o                         
   4  -7   9         66.56         66.53         4.93 o                         
   5  -7   9         48.15         50.48         4.06 o                         
   6  -7   9        132.76        149.04        13.69 o                         
   7  -7   9       1153.79       1113.15        29.65 o                         
   8  -7   9         85.41         88.94        12.34 o                         
   9  -7   9         11.01         12.09         9.27 o                         
  10  -7   9         67.69         63.04        11.23 o                         
  -6  -6   9          8.30         17.80         8.66 o                         
  -5  -6   9          5.70          5.89         7.67 o                         
  -4  -6   9         54.38         58.80         8.59 o                         
  -3  -6   9         72.89         87.16         6.25 o                         
  -2  -6   9         89.62         89.55         5.52 o                         
  -1  -6   9         69.11         74.46         5.16 o                         
   0  -6   9         80.59         86.82         5.03 o                         
   1  -6   9         20.23         14.31         4.67 o                         
   2  -6   9         95.93         74.83         6.69 o                         
   3  -6   9          3.12          3.00         5.16 o                         
   4  -6   9        153.01        180.15        10.31 o                         
   5  -6   9         32.29         38.71         3.64 o                         
   6  -6   9         32.96         31.55         6.81 o                         
   7  -6   9         28.40         38.79         8.04 o                         
   8  -6   9          6.96          7.55         7.43 o                         
   9  -6   9         46.98         59.91        10.25 o                         
  10  -6   9         10.96         13.20         9.52 o                         
  -7  -5   9          0.28         -7.86         7.86 o                         
  -6  -5   9          4.84         -2.21         7.06 o                         
  -5  -5   9        165.27        156.64        12.03 o                         
  -4  -5   9         29.81         29.77         4.40 o                         
  -3  -5   9        117.46        123.42        10.50 o                         
  -2  -5   9         93.22        101.15         5.19 o                         
  -1  -5   9         31.45         29.36         4.17 o                         
   0  -5   9        126.77        137.13         5.36 o                         
   1  -5   9        353.87        368.60         8.18 o                         
   2  -5   9        158.47        162.32         4.68 o                         
   3  -5   9         21.97         27.34         3.26 o                         
   4  -5   9        329.70        337.73         7.88 o                         
   5  -5   9         23.89         23.04         2.98 o                         
   6  -5   9         54.01         58.74         5.52 o                         
   7  -5   9          3.46         -1.09         3.93 o                         
   8  -5   9          8.01          9.27         4.30 o                         
   9  -5   9         40.89         40.24         5.88 o                         
  10  -5   9          0.24          9.77         6.19 o                         
  11  -5   9        126.31        165.05        17.86 o                         
  -8  -4   9         33.32         38.61        10.25 o                         
  -7  -4   9          8.11          4.05         7.86 o                         
  -6  -4   9         23.89         27.93         7.37 o                         
  -5  -4   9          0.21          1.18         3.31 o                         
  -4  -4   9          2.16          7.21         5.56 o                         
  -3  -4   9         74.57         57.12         4.54 o                         
  -2  -4   9        364.58        335.87         7.75 o                         
  -1  -4   9         57.25         44.99         3.83 o                         
   0  -4   9        162.24        140.53         5.10 o                         
   1  -4   9        341.87        343.90        11.60 o                         
   2  -4   9          1.81          1.39         1.82 o                         
   3  -4   9         12.11         11.46         1.44 o                         
   4  -4   9         86.78         89.32         3.32 o                         
   5  -4   9         43.44         46.60         3.14 o                         
   6  -4   9         46.45         49.91        10.56 o                         
   7  -4   9        159.24        164.96         7.13 o                         
   8  -4   9         14.27         20.78         4.58 o                         
   9  -4   9         30.48         28.98         5.55 o                         
  10  -4   9         21.53         21.92         6.28 o                         
  -8  -3   9         86.66         87.16        10.68 o                         
  -7  -3   9          0.19          0.61         6.88 o                         
  -6  -3   9        119.12        102.03         9.82 o                         
  -5  -3   9        561.92        526.43        11.28 o                         
  -4  -3   9         25.82         26.25         3.06 o                         
  -3  -3   9          4.44          0.48         2.43 o                         
  -2  -3   9          0.64         -1.54         2.07 o                         
  -1  -3   9          0.18          2.83         2.09 o                         
   0  -3   9         56.11         57.50         3.83 o                         
   1  -3   9         98.31         91.35         3.46 o                         
   2  -3   9         52.63         44.25         2.26 o                         
   3  -3   9         30.96         28.54         1.94 o                         
   4  -3   9        537.15        538.22         7.97 o                         
   5  -3   9        578.61        551.52        11.40 o                         
   6  -3   9        194.65        181.03         4.84 o                         
   7  -3   9         10.87         14.06         3.77 o                         
   8  -3   9         17.47         15.52         4.71 o                         
   9  -3   9         10.87         11.06        10.07 o                         
  10  -3   9         54.03         72.13         7.37 o                         
  -8  -2   9         89.35         94.09        12.46 o                         
  -7  -2   9        144.13        161.06         7.05 o                         
  -6  -2   9       1129.82       1134.20        14.40 o                         
  -5  -2   9        330.76        331.80         6.21 o                         
  -4  -2   9        117.88        119.36         5.21 o                         
  -3  -2   9         27.65         33.07         3.14 o                         
  -2  -2   9          1.94         -0.41         2.01 o                         
  -1  -2   9         60.98         64.52         1.78 o                         
   0  -2   9        149.02        159.31         2.47 o                         
   1  -2   9         13.16          9.99         1.26 o                         
   2  -2   9        159.16        171.51         3.33 o                         
   3  -2   9        135.06        143.93         3.29 o                         
   4  -2   9          7.06          8.17         1.73 o                         
   5  -2   9          0.32          3.62         2.77 o                         
   6  -2   9        395.43        393.65         9.62 o                         
   7  -2   9        344.30        336.79         9.91 o                         
   8  -2   9        109.64        112.48         7.95 o                         
   9  -2   9         56.12         62.41         6.53 o                         
  10  -2   9        124.60        126.12        11.54 o                         
  -9  -1   9        240.73        238.53        12.71 o                         
  -8  -1   9         32.40         35.20         4.48 o                         
  -7  -1   9        457.62        441.12         8.00 o                         
  -6  -1   9        134.91        143.39         4.53 o                         
  -5  -1   9          2.79          4.01         3.99 o                         
  -4  -1   9         66.73         62.68         4.22 o                         
  -3  -1   9         30.92         27.08         2.76 o                         
  -2  -1   9         96.65         89.76         4.75 o                         
  -1  -1   9        233.76        248.37         6.94 o                         
   0  -1   9         84.69         75.99         2.30 o                         
   1  -1   9         81.52         86.22         2.46 o                         
   2  -1   9         22.18         24.52         1.68 o                         
   3  -1   9         16.22         22.65         1.79 o                         
   4  -1   9          0.98         -1.42         1.42 o                         
   5  -1   9         21.46         20.06         4.54 o                         
   6  -1   9        202.28        197.85         7.54 o                         
   7  -1   9        359.43        360.01        10.40 o                         
   8  -1   9          1.35          2.31         4.72 o                         
   9  -1   9        207.14        214.52        10.75 o                         
  10  -1   9         66.09         60.15        13.08 o                         
 -10   0   9         36.56         47.71         9.73 o                         
  -9   0   9         22.03         18.84         6.29 o                         
  -8   0   9          0.01         -0.06         3.01 o                         
  -7   0   9          1.91          2.49         3.91 o                         
  -6   0   9         89.97         87.49         5.11 o                         
  -5   0   9        169.09        161.19         5.68 o                         
  -4   0   9         66.65         62.81         4.18 o                         
  -3   0   9       1499.98       1479.76        20.79 o                         
  -2   0   9        804.44        771.05        15.59 o                         
  -1   0   9        155.08        172.76         4.45 o                         
   0   0   9        402.88        395.65         5.68 o                         
   1   0   9        347.89        335.46         4.65 o                         
   2   0   9          2.32          2.58         1.33 o                         
   3   0   9         88.28         65.76         3.03 o                         
   4   0   9          0.29          3.55         1.56 o                         
   5   0   9          6.58          7.56         3.11 o                         
   6   0   9         29.06         35.53         4.42 o                         
   7   0   9         29.03         24.62         6.57 o                         
   8   0   9         14.64         31.36         5.72 o                         
   9   0   9          9.26         13.45         6.17 o                         
 -10   1   9         10.70         13.44         7.61 o                         
  -9   1   9          1.01         -3.07         5.40 o                         
  -8   1   9          3.60          4.07         2.73 o                         
  -7   1   9        152.74        143.99         5.44 o                         
  -6   1   9        147.54        138.64         4.33 o                         
  -5   1   9        830.28        776.67        12.83 o                         
  -4   1   9        180.44        178.91         5.47 o                         
  -3   1   9         34.76         37.04         3.38 o                         
  -2   1   9          1.76          2.28         1.06 o                         
  -1   1   9        189.93        182.10         3.57 o                         
   0   1   9        500.09        484.49         5.79 o                         
   1   1   9          0.13          1.56         1.59 o                         
   2   1   9          1.73          0.62         1.68 o                         
   3   1   9        220.44        228.50         4.52 o                         
   4   1   9         11.20         18.40         2.17 o                         
   5   1   9        210.64        218.08        12.70 o                         
   6   1   9         43.21         49.14         4.92 o                         
   7   1   9          0.15          5.50         5.95 o                         
   8   1   9         38.91         51.48         6.67 o                         
   9   1   9          0.29         12.88         9.55 o                         
 -10   2   9         88.94        102.50        12.40 o                         
  -9   2   9         62.04         67.35         7.80 o                         
  -8   2   9        169.73        170.82         5.47 o                         
  -7   2   9         22.02         22.72         2.49 o                         
  -6   2   9         37.84         39.87         3.11 o                         
  -5   2   9          0.00          1.72         3.25 o                         
  -4   2   9        129.69         99.97         4.40 o                         
  -3   2   9          0.54          5.30         2.05 o                         
  -2   2   9         90.03         93.58         3.98 o                         
  -1   2   9        378.64        346.60         6.38 o                         
   0   2   9         44.03         46.28         2.08 o                         
   1   2   9         61.72         69.32         2.95 o                         
   2   2   9        550.27        553.13         6.86 o                         
   3   2   9         52.57         74.85         3.32 o                         
   4   2   9        103.49        108.22         3.89 o                         
   5   2   9        147.87        143.53         9.52 o                         
   6   2   9        118.61        123.01         7.63 o                         
   7   2   9          0.62          2.11         5.65 o                         
   8   2   9          1.12         -0.47         7.43 o                         
 -11   3   9        147.69        138.42        15.16 o                         
 -10   3   9        118.83        125.95        12.52 o                         
  -9   3   9          9.81          9.82         6.14 o                         
  -8   3   9          2.74          4.22         3.22 o                         
  -7   3   9         58.08         58.68         4.45 o                         
  -6   3   9        146.30        133.18         4.48 o                         
  -5   3   9          9.02         21.01         3.25 o                         
  -4   3   9        103.87         85.11         4.23 o                         
  -3   3   9        149.90        109.58         4.53 o                         
  -2   3   9         51.94         41.44         3.48 o                         
  -1   3   9        232.82        228.71         4.86 o                         
   0   3   9        468.05        450.03         5.62 o                         
   1   3   9        101.47        101.23         4.03 o                         
   2   3   9         29.27         37.91         2.55 o                         
   3   3   9         93.74         96.74         3.53 o                         
   4   3   9        140.67        139.66         6.33 o                         
   5   3   9        101.67        111.04         8.10 o                         
   6   3   9         50.63         53.17         5.90 o                         
   7   3   9         75.69         87.30         7.99 o                         
   8   3   9         15.49         12.40        10.13 o                         
 -11   4   9         87.62        106.80        14.24 o                         
 -10   4   9         50.46         41.25         8.04 o                         
  -9   4   9         77.93         76.79         9.82 o                         
  -8   4   9        189.58        174.63        14.12 o                         
  -7   4   9        122.15        123.58         5.63 o                         
  -6   4   9        727.96        656.02        12.98 o                         
  -5   4   9        941.84        853.14        13.90 o                         
  -4   4   9        559.54        458.51         9.05 o                         
  -3   4   9        133.64        126.49         6.75 o                         
  -2   4   9         17.11         20.58         2.56 o                         
  -1   4   9        464.03        437.00         7.14 o                         
   0   4   9        143.54        150.00         4.96 o                         
   1   4   9        245.66        247.16         6.19 o                         
   2   4   9        147.25        144.40         4.79 o                         
   3   4   9        204.74        205.70        16.51 o                         
   4   4   9         35.15         35.54         4.47 o                         
   5   4   9          7.13          4.43         4.43 o                         
   6   4   9        153.96        159.39        16.69 o                         
   7   4   9         96.56         92.89        14.30 o                         
 -11   5   9        163.34        166.65        14.98 o                         
 -10   5   9         76.02         96.61        11.60 o                         
  -9   5   9        180.45        186.23        12.71 o                         
  -8   5   9         77.91         66.35         7.49 o                         
  -7   5   9         15.96         13.66         3.30 o                         
  -6   5   9         32.44         35.56         3.58 o                         
  -5   5   9         23.42         29.19         5.43 o                         
  -4   5   9        333.10        287.88         7.23 o                         
  -3   5   9         15.74         20.14         4.42 o                         
  -2   5   9         48.67         55.64         4.11 o                         
  -1   5   9          0.69          0.19         2.08 o                         
   0   5   9        132.28        133.48         4.93 o                         
   1   5   9         62.67         65.92         6.88 o                         
   2   5   9        264.74        252.27        14.06 o                         
   3   5   9        276.33        278.94         8.79 o                         
   4   5   9          2.17         -0.50         4.19 o                         
   5   5   9         70.68         80.35         9.33 o                         
   6   5   9          4.24         -0.06         7.43 o                         
 -11   6   9          1.45          2.52         8.16 o                         
 -10   6   9         29.28         35.91         8.23 o                         
  -9   6   9         73.54         89.56         9.09 o                         
  -8   6   9         25.47         28.18         6.32 o                         
  -7   6   9          0.74         11.48         4.36 o                         
  -6   6   9        137.79        139.83         9.27 o                         
  -5   6   9        271.99        236.32        10.37 o                         
  -4   6   9         46.35         58.68         6.32 o                         
  -3   6   9        101.51        111.84         6.81 o                         
  -2   6   9         22.49         22.90         2.98 o                         
  -1   6   9        119.70        127.43         5.26 o                         
   0   6   9        554.39        560.11        10.59 o                         
   1   6   9        179.96        166.10        10.44 o                         
   2   6   9         41.24         43.46         7.00 o                         
   3   6   9         18.35         19.34         6.26 o                         
   4   6   9          2.89         -6.26         6.26 o                         
   5   6   9         10.52         11.60         7.80 o                         
 -10   7   9          0.99         25.35         8.10 o                         
  -9   7   9         35.35         51.74         8.41 o                         
  -8   7   9         15.36         17.00         6.38 o                         
  -7   7   9          2.92          9.76         5.40 o                         
  -6   7   9         30.25         17.43         5.34 o                         
  -5   7   9         28.91         30.81         5.34 o                         
  -4   7   9         20.12         19.95         4.30 o                         
  -3   7   9         33.49         36.45         3.68 o                         
  -2   7   9          8.05          6.52         2.73 o                         
  -1   7   9         70.69         68.60         4.64 o                         
   0   7   9        111.13         98.39         9.88 o                         
   1   7   9        172.03        177.94        11.54 o                         
   2   7   9         70.70         79.80         8.78 o                         
   3   7   9          0.38         -5.22         6.51 o                         
   4   7   9         24.25         13.38         8.04 o                         
 -10   8   9         15.45         17.80         8.41 o                         
  -9   8   9         24.77         22.41         7.43 o                         
  -8   8   9          0.95          2.09         6.32 o                         
  -7   8   9         40.37         52.85         7.31 o                         
  -6   8   9          2.64         -4.36         5.03 o                         
  -5   8   9         56.49         66.97         8.04 o                         
  -4   8   9         19.75         20.69         4.60 o                         
  -3   8   9         66.79         69.11         5.45 o                         
  -2   8   9         37.51         37.83         6.91 o                         
  -1   8   9          2.31          5.52         5.83 o                         
   0   8   9         39.29         48.06         7.86 o                         
   1   8   9        116.46         87.59        11.05 o                         
   2   8   9         36.30         35.78         8.41 o                         
   3   8   9         12.78          7.55         9.52 o                         
  -9   9   9          0.08         -5.95         7.12 o                         
  -8   9   9         49.39         59.36         8.59 o                         
  -7   9   9        103.82        109.99         9.58 o                         
  -6   9   9        172.49        152.90        10.99 o                         
  -5   9   9         84.42         87.72         9.15 o                         
  -4   9   9         34.25         41.98         7.31 o                         
  -3   9   9         16.94         20.26         4.67 o                         
  -2   9   9         25.70         26.09         6.88 o                         
  -1   9   9         10.24         14.49         6.88 o                         
   0   9   9         61.65         64.82         8.47 o                         
   1   9   9          0.41         -3.25         7.31 o                         
  -8  10   9         56.24         62.85         9.02 o                         
  -7  10   9        113.77        105.02        11.54 o                         
  -6  10   9        315.50        315.93        14.92 o                         
  -5  10   9        240.99        222.33         9.09 o                         
  -4  10   9         36.97         55.67         8.41 o                         
  -3  10   9         60.39         65.37         9.21 o                         
  -2  10   9          0.10         -4.24         7.24 o                         
  -1  10   9          2.34         11.97         8.10 o                         
  -7  11   9        223.29        248.96        14.79 o                         
  -6  11   9        261.66        276.76        14.49 o                         
   2 -11  10         35.12         38.67         9.02 o                         
   3 -11  10          0.93         -7.86         7.86 o                         
   4 -11  10         11.86          9.52        12.83 o                         
   0 -10  10         59.53         63.22         9.52 o                         
   1 -10  10         22.40         21.42         8.16 o                         
   2 -10  10          3.77          7.06         7.18 o                         
   3 -10  10          2.79          6.02         5.46 o                         
   4 -10  10          0.77         15.84         7.80 o                         
   5 -10  10         90.86        108.09        12.03 o                         
   6 -10  10          1.85         22.96         8.84 o                         
   7 -10  10          0.17         -1.96         8.84 o                         
  -2  -9  10          3.86          3.93         8.53 o                         
  -1  -9  10         10.85         18.35         8.16 o                         
   0  -9  10         31.99         36.76         7.98 o                         
   1  -9  10         10.24         15.96         6.69 o                         
   2  -9  10          3.37         15.10         6.81 o                         
   3  -9  10         37.19         38.89         9.21 o                         
   4  -9  10         32.83         48.08         5.24 o                         
   5  -9  10        143.61        158.42        13.57 o                         
   6  -9  10        108.32        102.69        11.79 o                         
   7  -9  10          0.09         -3.44         8.04 o                         
   8  -9  10          7.93          1.78         9.15 o                         
  -3  -8  10         44.34         59.91         9.70 o                         
  -2  -8  10         90.07         94.65        12.28 o                         
  -1  -8  10         44.09         34.31         7.80 o                         
   0  -8  10         95.23         97.10        11.05 o                         
   1  -8  10        264.71        261.18        13.01 o                         
   2  -8  10        397.84        379.34        14.36 o                         
   3  -8  10        110.28        111.18         8.10 o                         
   4  -8  10        364.00        367.96        10.00 o                         
   5  -8  10        830.38        859.09        25.17 o                         
   6  -8  10          4.60         17.13         7.43 o                         
   7  -8  10          1.22         -0.06         7.86 o                         
   8  -8  10         10.77         20.69         9.45 o                         
   9  -8  10        141.91        118.10        16.27 o                         
  -5  -7  10          1.39         -7.98         8.35 o                         
  -4  -7  10          1.06          0.86         7.73 o                         
  -3  -7  10         10.47         11.79         7.12 o                         
  -2  -7  10         74.08         78.02         8.96 o                         
  -1  -7  10        211.74        241.90        12.71 o                         
   0  -7  10        119.39        115.03         9.88 o                         
   1  -7  10        163.86        176.59        10.68 o                         
   2  -7  10        334.19        313.72        12.28 o                         
   3  -7  10          2.38          4.47         3.30 o                         
   4  -7  10        226.31        235.36         7.69 o                         
   5  -7  10         66.62         61.32         6.57 o                         
   6  -7  10         65.59         63.10         8.96 o                         
   7  -7  10         31.99         34.80         8.90 o                         
   8  -7  10         39.22         34.37         8.84 o                         
   9  -7  10        196.44        175.24        16.76 o                         
  -6  -6  10         52.06         36.34         9.45 o                         
  -5  -6  10          7.80         11.17         7.55 o                         
  -4  -6  10          8.80          7.24         6.69 o                         
  -3  -6  10         47.18         52.72         6.66 o                         
  -2  -6  10         62.86         71.51         7.49 o                         
  -1  -6  10         14.92         13.50         3.56 o                         
   0  -6  10         72.14         73.63         5.26 o                         
   1  -6  10        535.65        504.44        10.49 o                         
   2  -6  10         88.24         91.17         4.47 o                         
   3  -6  10         85.79         89.93         8.07 o                         
   4  -6  10         20.14         17.54         3.28 o                         
   5  -6  10         65.28         75.70         5.31 o                         
   7  -6  10        534.78        499.71        18.85 o                         
   8  -6  10          0.13          0.12         7.55 o                         
   9  -6  10         23.19         19.34         9.39 o                         
  10  -6  10         33.05         24.19        13.81 o                         
  -7  -5  10          0.32          3.56         9.15 o                         
  -6  -5  10        136.25        130.37        13.44 o                         
  -5  -5  10        157.35        145.54        12.15 o                         
  -4  -5  10          3.83          5.13         7.03 o                         
  -3  -5  10        192.95        182.42         6.95 o                         
  -2  -5  10         63.80         55.51         4.71 o                         
  -1  -5  10        139.93        146.31         6.03 o                         
   0  -5  10         69.73         60.20         4.78 o                         
   1  -5  10          1.33          1.08         2.50 o                         
   2  -5  10         14.03         23.87         3.75 o                         
   3  -5  10          4.67          6.28         2.59 o                         
   4  -5  10          1.12          1.37         2.62 o                         
   5  -5  10          7.63          7.36         2.98 o                         
   6  -5  10         87.78         73.54         8.59 o                         
   7  -5  10         85.91         79.43        11.60 o                         
   8  -5  10         24.83         37.87         9.09 o                         
   9  -5  10         26.70         21.36         9.88 o                         
  10  -5  10         86.40         96.12        13.20 o                         
  -8  -4  10         70.24         52.73        11.36 o                         
  -7  -4  10         18.18         25.97         8.66 o                         
  -6  -4  10        742.30        712.45        21.92 o                         
  -5  -4  10        303.77        284.97         8.54 o                         
  -4  -4  10        206.71        195.05         7.09 o                         
  -3  -4  10        276.40        260.06         8.29 o                         
  -2  -4  10          2.50          1.74         2.61 o                         
  -1  -4  10         13.06          2.75         2.60 o                         
   0  -4  10         56.72         74.26         4.61 o                         
   1  -4  10        271.86        267.35         6.88 o                         
   2  -4  10         79.37         74.88         4.71 o                         
   3  -4  10          1.84          2.19         1.97 o                         
   4  -4  10         27.60         31.47         2.63 o                         
   5  -4  10         17.17         21.39         3.13 o                         
   6  -4  10        166.07        168.62         6.52 o                         
   7  -4  10        148.49        152.37         8.14 o                         
   8  -4  10         53.50         64.39         7.73 o                         
   9  -4  10          3.75          4.15         8.38 o                         
  10  -4  10         20.31         19.80        14.48 o                         
  -8  -3  10          1.83          4.85         8.72 o                         
  -7  -3  10         89.60        102.32        12.34 o                         
  -6  -3  10        100.54         82.70         6.53 o                         
  -5  -3  10         86.38         75.66         5.83 o                         
  -4  -3  10        143.59        155.92         6.27 o                         
  -3  -3  10          5.06          4.38         2.71 o                         
  -2  -3  10         25.84         24.40         2.96 o                         
  -1  -3  10        473.82        407.24         8.87 o                         
   0  -3  10        478.66        454.68         9.00 o                         
   1  -3  10        151.46        152.24         4.35 o                         
   2  -3  10        208.49        199.68         3.56 o                         
   3  -3  10        103.47         92.29         2.95 o                         
   4  -3  10        239.78        216.78         4.25 o                         
   5  -3  10         42.20         39.07         3.60 o                         
   6  -3  10         76.97         81.93         4.33 o                         
   7  -3  10         33.02         27.69         5.52 o                         
   8  -3  10         17.28         13.14         8.41 o                         
   9  -3  10         18.66         28.37         6.07 o                         
  10  -3  10         58.94         68.71        17.03 o                         
  -8  -2  10         97.85         86.37        10.01 o                         
  -7  -2  10         52.63         52.59         5.09 o                         
  -6  -2  10         87.35         86.04         6.23 o                         
  -5  -2  10         15.45         16.50         3.31 o                         
  -4  -2  10        105.48         89.77         5.25 o                         
  -3  -2  10         38.93         36.65         5.71 o                         
  -2  -2  10        145.18        139.05         5.20 o                         
  -1  -2  10        606.09        606.97         8.91 o                         
   0  -2  10        455.10        452.90         6.29 o                         
   1  -2  10        610.49        611.71         7.97 o                         
   2  -2  10         51.46         44.44         2.39 o                         
   3  -2  10        184.42        157.67         3.58 o                         
   4  -2  10        416.16        402.17         5.88 o                         
   5  -2  10        343.25        342.78         6.81 o                         
   6  -2  10          1.54          1.63         3.48 o                         
   7  -2  10         60.39         67.11         6.62 o                         
   8  -2  10          1.43         -4.40         4.67 o                         
   9  -2  10          5.51         24.60         5.84 o                         
  10  -2  10         35.97         36.27         9.88 o                         
  -8  -1  10         47.53         62.72         6.47 o                         
  -7  -1  10        170.62        160.50         7.53 o                         
  -6  -1  10        157.81        153.92         6.69 o                         
  -5  -1  10         67.54         74.43         5.10 o                         
  -4  -1  10         56.82         49.14         3.94 o                         
  -3  -1  10          8.14          6.56         3.71 o                         
  -2  -1  10         36.81         46.09         3.54 o                         
  -1  -1  10        995.89        970.34        11.96 o                         
   0  -1  10       2100.16       2078.75        19.20 o                         
   1  -1  10        370.01        360.66         5.01 o                         
   2  -1  10        371.43        349.20         5.08 o                         
   3  -1  10         61.36         62.40         3.35 o                         
   4  -1  10         14.78         21.31         1.98 o                         
   5  -1  10        156.52        153.98         6.46 o                         
   6  -1  10        363.71        385.60        18.57 o                         
   7  -1  10        208.55        208.47        11.35 o                         
   8  -1  10          0.19          6.45         5.28 o                         
   9  -1  10         35.91         34.69         6.60 o                         
  -8   0  10         51.92         48.19         5.10 o                         
  -7   0  10          8.99         12.64         3.68 o                         
  -6   0  10          0.77          4.54         3.07 o                         
  -5   0  10          0.27         -0.18         2.52 o                         
  -4   0  10        334.04        309.39         7.49 o                         
  -3   0  10       1454.70       1349.16        19.64 o                         
  -2   0  10        187.95        175.85         5.42 o                         
  -1   0  10         42.67         42.46         2.21 o                         
   0   0  10        180.90        171.08         3.82 o                         
   1   0  10        135.33        134.05         3.13 o                         
   2   0  10         79.09         75.73         3.27 o                         
   3   0  10         34.53         18.47         1.85 o                         
   4   0  10         45.47         50.03         2.70 o                         
   5   0  10         23.73         16.60         3.62 o                         
   6   0  10        219.58        219.69         8.32 o                         
   7   0  10         62.63         52.10         5.79 o                         
   8   0  10          7.28         18.47         5.75 o                         
   9   0  10          7.98         11.42         8.81 o                         
  -9   1  10         23.75         39.16         7.37 o                         
  -8   1  10         20.19         28.34         4.32 o                         
  -7   1  10         98.14         94.54         5.97 o                         
  -6   1  10         82.13         86.18         5.46 o                         
  -5   1  10         12.57         11.82         3.96 o                         
  -4   1  10         48.87         55.87         4.25 o                         
  -3   1  10        766.63        728.28        12.28 o                         
  -2   1  10         33.10         37.79         2.84 o                         
  -1   1  10        460.67        457.30         7.31 o                         
   0   1  10       1431.31       1374.12        13.60 o                         
   1   1  10         30.15         35.84         2.12 o                         
   2   1  10          3.35          1.05         1.45 o                         
   3   1  10         32.93         42.60         2.47 o                         
   4   1  10        343.89        330.75         6.21 o                         
   5   1  10        330.70        318.63         8.81 o                         
   6   1  10         20.80         17.68         4.60 o                         
   7   1  10          2.07          8.42         4.93 o                         
   8   1  10          9.45         26.44        16.97 o                         
 -10   2  10          8.18         -7.31         7.31 o                         
  -9   2  10         39.11         40.94         7.37 o                         
  -8   2  10        108.44        103.30         7.22 o                         
  -7   2  10         35.50         32.80         3.82 o                         
  -6   2  10         91.08         85.49         5.14 o                         
  -5   2  10         80.18         89.21         4.86 o                         
  -4   2  10        202.12        173.86         7.06 o                         
  -3   2  10        176.69        148.28         5.40 o                         
  -2   2  10         27.85         24.08         3.19 o                         
  -1   2  10       1022.47        979.83        12.22 o                         
   0   2  10         42.50         37.29         2.01 o                         
   1   2  10          2.32          0.44         1.34 o                         
   2   2  10         13.38         17.33         1.78 o                         
   3   2  10         21.24         21.59         2.18 o                         
   4   2  10         33.78         33.59         4.89 o                         
   5   2  10         49.30         41.34         4.73 o                         
   6   2  10         42.64         49.39        11.45 o                         
   7   2  10          8.97         15.71         5.58 o                         
   8   2  10          6.04         10.48         8.29 o                         
 -11   3  10         23.14         20.69         9.33 o                         
 -10   3  10         60.88         83.36         9.39 o                         
  -9   3  10         23.74         26.15         6.94 o                         
  -8   3  10         32.23         36.71         4.70 o                         
  -7   3  10         20.91         21.89         4.30 o                         
  -6   3  10        125.98        123.42         5.62 o                         
  -5   3  10        404.10        355.58         8.19 o                         
  -4   3  10       1241.12       1121.23        17.14 o                         
  -3   3  10        487.86        445.97         8.96 o                         
  -2   3  10        776.38        697.66        14.61 o                         
  -1   3  10        139.87        137.15         4.18 o                         
   0   3  10          0.04          3.13         2.74 o                         
   1   3  10        121.08        125.31         3.29 o                         
   2   3  10         38.50         37.74         2.60 o                         
   3   3  10          5.49          7.44         2.05 o                         
   4   3  10        199.72        191.23         7.32 o                         
   5   3  10         92.96         91.57         7.13 o                         
   6   3  10         19.87         29.29         5.49 o                         
   7   3  10          1.69         -6.55         6.63 o                         
   8   3  10          8.88         26.52        14.36 o                         
 -11   4  10         21.25         28.48         9.82 o                         
 -10   4  10          0.62         11.17         7.24 o                         
  -9   4  10         51.50         75.93         8.41 o                         
  -8   4  10         62.05         77.59         9.09 o                         
  -7   4  10          2.33          1.47         3.08 o                         
  -6   4  10         46.01         41.47         3.77 o                         
  -5   4  10        418.70        330.19         7.96 o                         
  -4   4  10         23.45         29.20         6.96 o                         
  -3   4  10         46.58         22.03         2.93 o                         
  -2   4  10          0.02          1.09         2.15 o                         
  -1   4  10          6.26          6.92         1.96 o                         
   0   4  10         88.47         80.56         4.30 o                         
   1   4  10        232.29        232.51         7.61 o                         
   2   4  10        144.49        141.65         5.07 o                         
   3   4  10         72.11         66.19         5.63 o                         
   4   4  10        411.48        409.25        10.63 o                         
   5   4  10        688.07        685.87        15.62 o                         
   6   4  10        201.36        183.90        14.06 o                         
 -11   5  10        372.59        383.33        18.35 o                         
 -10   5  10         18.74         22.77         7.80 o                         
  -9   5  10         65.58         67.40         8.29 o                         
  -8   5  10         28.31         25.48         6.38 o                         
  -7   5  10         14.31         17.26         4.18 o                         
  -6   5  10         12.86         12.03         6.66 o                         
  -5   5  10        105.25         76.22         8.53 o                         
  -4   5  10         15.44         22.49         3.19 o                         
  -3   5  10        132.95        116.82         5.25 o                         
  -2   5  10         39.49         43.06         3.80 o                         
  -1   5  10        270.34        274.78         7.76 o                         
   0   5  10        392.86        391.89         8.58 o                         
   1   5  10        622.05        613.89        13.41 o                         
   3   5  10        457.27        461.40        16.76 o                         
   4   5  10          0.04         -5.83         5.83 o                         
   5   5  10          1.32          3.74         7.06 o                         
 -10   6  10        177.36        153.70        14.18 o                         
  -9   6  10         60.93         69.73         8.78 o                         
  -8   6  10         21.63         35.29         7.06 o                         
  -7   6  10          0.02         -4.36         4.36 o                         
  -6   6  10         21.00         22.19         3.61 o                         
  -5   6  10          2.13          3.81         4.36 o                         
  -4   6  10         31.80         29.22         4.73 o                         
  -3   6  10          6.45          5.16         3.56 o                         
  -2   6  10          4.65          2.03         2.65 o                         
  -1   6  10         28.61         28.65         3.30 o                         
   0   6  10         52.10         53.19        13.87 o                         
   1   6  10         98.72        106.68         9.82 o                         
   2   6  10          0.04          4.24         5.83 o                         
   3   6  10          5.62         22.10         6.88 o                         
   4   6  10        110.05         98.76        12.28 o                         
 -10   7  10         10.41         12.28         8.29 o                         
  -9   7  10         26.40         15.59         7.55 o                         
  -8   7  10         32.83         25.35         6.88 o                         
  -7   7  10         33.04         41.68         6.63 o                         
  -6   7  10        144.83        147.01        10.07 o                         
  -5   7  10          0.12         -2.70         4.24 o                         
  -4   7  10          5.01          7.80         4.11 o                         
  -3   7  10         89.48         91.83         7.31 o                         
  -2   7  10        102.22        113.99         6.03 o                         
  -1   7  10          0.69          6.05         5.34 o                         
   0   7  10          2.24         -0.74         5.52 o                         
   1   7  10         34.00         36.21         6.88 o                         
   2   7  10         12.07          0.61         6.38 o                         
   3   7  10          1.99          1.53         6.94 o                         
  -9   8  10          0.47         -4.79         7.49 o                         
  -8   8  10          4.89         22.53         6.94 o                         
  -7   8  10          0.23          7.37         6.14 o                         
  -6   8  10        168.10        197.34        11.48 o                         
  -5   8  10        466.89        453.79        15.10 o                         
  -4   8  10        165.76        175.53         7.35 o                         
  -3   8  10         31.72         36.70         5.40 o                         
  -2   8  10          0.11         10.37         6.02 o                         
  -1   8  10         56.49         85.20        11.36 o                         
   0   8  10         73.78         78.94         8.96 o                         
   1   8  10        135.66        148.05        12.65 o                         
   2   8  10        122.12        103.06        13.51 o                         
  -9   9  10         17.38         30.93         9.15 o                         
  -8   9  10          3.93          0.92         7.06 o                         
  -7   9  10         74.17         74.15         8.59 o                         
  -6   9  10        170.75        165.91        11.48 o                         
  -5   9  10         42.11         34.37         6.57 o                         
  -4   9  10        167.90        170.84         7.85 o                         
  -3   9  10         41.97         48.98         7.92 o                         
  -2   9  10          0.87         -6.14         6.26 o                         
  -1   9  10         96.39         94.89        12.34 o                         
   0   9  10        179.53        184.94        14.12 o                         
  -8  10  10          0.38        -10.01        10.01 o                         
  -7  10  10         52.19         54.57         7.98 o                         
  -6  10  10         23.83         33.70         7.37 o                         
  -5  10  10         29.67         33.88         7.55 o                         
  -4  10  10         30.96         45.91         8.23 o                         
  -3  10  10          8.86          0.74         7.73 o                         
  -2  10  10         34.14         36.03         8.35 o                         
  -6  11  10        135.22        114.97        13.38 o                         
   0 -10  11          4.26         10.87         9.02 o                         
   1 -10  11          6.33          1.53         7.98 o                         
   2 -10  11         14.19         16.21         8.59 o                         
   3 -10  11         18.91         22.61         5.79 o                         
   4 -10  11         68.49         99.19        14.24 o                         
   5 -10  11        320.41        308.56        18.42 o                         
   6 -10  11         96.23         55.98        10.50 o                         
  -1  -9  11         15.62         16.57         8.16 o                         
   0  -9  11          5.80         14.12         7.73 o                         
   1  -9  11         89.54        100.79        11.97 o                         
   2  -9  11        110.40        116.36         8.50 o                         
   3  -9  11         55.77         53.99         5.79 o                         
   4  -9  11        486.50        486.20        19.58 o                         
   5  -9  11         83.32         81.21        11.17 o                         
   6  -9  11         25.20         22.34         8.41 o                         
   7  -9  11        151.16        145.54        15.65 o                         
   8  -9  11          7.61          5.95        13.75 o                         
  -3  -8  11          2.36          1.41         7.92 o                         
  -2  -8  11         70.29         78.94        10.07 o                         
  -1  -8  11         72.75         72.86         9.02 o                         
   0  -8  11          0.14         -6.32         6.32 o                         
   1  -8  11        377.85        382.10        15.84 o                         
   2  -8  11         48.99         56.73         6.18 o                         
   3  -8  11          0.94          8.29         6.88 o                         
   4  -8  11          2.04         -0.01         3.87 o                         
   5  -8  11         96.06        106.80        12.52 o                         
   6  -8  11          0.14         16.27         7.86 o                         
   7  -8  11         39.30         23.39         8.90 o                         
   8  -8  11         14.24         -7.80         8.96 o                         
  -4  -7  11         24.56         24.25         8.59 o                         
  -3  -7  11         88.47        101.65        12.34 o                         
  -2  -7  11         20.84         14.80         7.21 o                         
  -1  -7  11          1.73          1.72         3.86 o                         
   0  -7  11         30.93         38.35         6.23 o                         
   1  -7  11        166.41        170.70        10.74 o                         
   2  -7  11         28.72         36.93         4.97 o                         
   3  -7  11         16.32         15.53         5.03 o                         
   4  -7  11         31.94         38.54         4.44 o                         
   5  -7  11          5.15         -6.57         6.57 o                         
   6  -7  11         56.37         59.97         9.52 o                         
   7  -7  11          9.78          3.50         8.53 o                         
   8  -7  11        333.66        296.90        17.74 o                         
   9  -7  11        600.90        505.66        22.96 o                         
  -5  -6  11         10.29         -3.68         8.10 o                         
  -4  -6  11        134.04        127.55        12.40 o                         
  -3  -6  11         35.44         34.01         4.64 o                         
  -2  -6  11          4.63          4.66         3.63 o                         
  -1  -6  11         84.17         78.55         6.07 o                         
   0  -6  11        117.43        121.96         6.27 o                         
   1  -6  11        171.23        168.36         6.69 o                         
   2  -6  11         41.66         42.19         4.13 o                         
   3  -6  11          4.95          3.05         5.95 o                         
   4  -6  11         33.77         33.84         4.02 o                         
   5  -6  11          3.94          5.99         6.08 o                         
   6  -6  11        254.19        254.00        14.43 o                         
   7  -6  11        110.41        107.85        13.14 o                         
   8  -6  11          2.50         -2.89         8.23 o                         
   9  -6  11         35.75         25.48        10.93 o                         
  -6  -5  11        207.78        254.98        16.02 o                         
  -5  -5  11          0.04          0.37         7.24 o                         
  -4  -5  11         70.56         73.21         6.18 o                         
  -3  -5  11         15.27         15.83         3.80 o                         
  -2  -5  11          0.03          1.65         5.71 o                         
  -1  -5  11         53.09         56.82         5.17 o                         
   0  -5  11        143.00        135.68         6.00 o                         
   1  -5  11          0.78          2.91         2.88 o                         
   2  -5  11          5.60          7.47         2.93 o                         
   3  -5  11         31.84         35.13         3.07 o                         
   4  -5  11        139.03        162.78        10.62 o                         
   5  -5  11         23.01         34.82        15.68 o                         
   7  -5  11         12.99          2.15         7.12 o                         
   8  -5  11          0.18          7.06         8.84 o                         
   9  -5  11          0.18          1.23         9.82 o                         
  -7  -4  11         70.23         66.84        10.50 o                         
  -6  -4  11        466.66        454.90        18.29 o                         
  -5  -4  11         48.60         47.74         4.91 o                         
  -4  -4  11         21.76         16.11         4.03 o                         
  -3  -4  11          6.36          7.37         3.39 o                         
  -2  -4  11          7.32          2.17         2.89 o                         
  -1  -4  11         71.12         51.47         4.05 o                         
   0  -4  11          3.85          2.31         2.56 o                         
   1  -4  11        429.97        371.70         7.05 o                         
   2  -4  11        137.25        122.11         4.53 o                         
   3  -4  11         48.07         45.36         3.26 o                         
   4  -4  11         38.23         41.78         3.13 o                         
   5  -4  11        142.20        154.95        10.95 o                         
   6  -4  11        226.35        222.95         9.41 o                         
   7  -4  11        268.21        285.69         9.59 o                         
   8  -4  11         76.97         89.07        10.31 o                         
   9  -4  11        104.08         90.66        12.89 o                         
  -8  -3  11          7.41          2.52         8.96 o                         
  -7  -3  11        212.72        224.28        15.22 o                         
  -6  -3  11        141.66        144.57         7.88 o                         
  -5  -3  11         11.67         13.75         4.91 o                         
  -4  -3  11         24.64         24.23         4.88 o                         
  -3  -3  11         72.69         65.92         5.07 o                         
  -2  -3  11          8.20          3.85         2.65 o                         
  -1  -3  11         53.56         36.08         7.42 o                         
   0  -3  11        193.59        185.19         6.04 o                         
   1  -3  11        167.07        182.35         4.87 o                         
   2  -3  11        169.33        166.09         4.79 o                         
   3  -3  11         26.95         30.96         2.11 o                         
   4  -3  11          6.08          5.41         1.89 o                         
   5  -3  11         54.89         55.22         5.23 o                         
   6  -3  11        639.08        638.93        10.54 o                         
   7  -3  11        654.87        637.28        13.72 o                         
   8  -3  11          2.32          0.10         5.10 o                         
   9  -3  11         11.91         21.04         9.82 o                         
  10  -3  11          1.02         17.80         9.64 o                         
  -8  -2  11         17.58         14.43         8.72 o                         
  -7  -2  11         36.25         43.96         5.20 o                         
  -6  -2  11        163.90        161.86         9.70 o                         
  -5  -2  11        174.03        175.37         6.99 o                         
  -4  -2  11        133.59        134.65         6.08 o                         
  -3  -2  11        162.51        161.36         6.04 o                         
  -2  -2  11         74.23         67.30         6.78 o                         
  -1  -2  11          0.97         -1.29         1.44 o                         
   0  -2  11        101.01         97.62         3.25 o                         
   1  -2  11          1.30          2.72         1.44 o                         
   2  -2  11         69.02         68.62         2.78 o                         
   3  -2  11         14.24          9.15         1.80 o                         
   4  -2  11         74.15         78.01         3.29 o                         
   5  -2  11         57.79         66.22         4.14 o                         
   6  -2  11         79.99         93.39         7.27 o                         
   7  -2  11          0.05         -4.69         4.69 o                         
   8  -2  11         79.07         90.10         8.79 o                         
   9  -2  11         65.61         67.72         9.39 o                         
  -8  -1  11        178.55        194.09         9.72 o                         
  -7  -1  11         20.47         15.47         5.71 o                         
  -6  -1  11        106.79         91.16         6.21 o                         
  -5  -1  11        133.43        126.33         6.13 o                         
  -4  -1  11          0.99          6.62         2.92 o                         
  -3  -1  11          1.38         -2.49         2.49 o                         
  -2  -1  11         18.28         14.64         2.81 o                         
  -1  -1  11          1.40          1.59         1.40 o                         
   0  -1  11        307.60        309.35         5.36 o                         
   1  -1  11        103.91        108.97         3.08 o                         
   2  -1  11        278.15        245.29         4.42 o                         
   3  -1  11         79.87         86.49         3.22 o                         
   4  -1  11         30.24         28.56         2.26 o                         
   5  -1  11          4.58          4.65         3.38 o                         
   6  -1  11         17.53         25.50         4.45 o                         
   7  -1  11         11.06         13.96         5.11 o                         
   8  -1  11         43.02         52.08         6.62 o                         
   9  -1  11         53.88         50.35         7.44 o                         
  -8   0  11         13.50         10.73         5.32 o                         
  -7   0  11         18.46         24.27         4.19 o                         
  -6   0  11         16.10         18.43         3.73 o                         
  -5   0  11         67.53         70.80         5.19 o                         
  -4   0  11         95.11         81.69         4.92 o                         
  -3   0  11         50.41         48.17         9.18 o                         
  -2   0  11         52.60         52.03         4.94 o                         
  -1   0  11       4005.58       3876.04        34.30 o                         
   0   0  11        478.91        465.36         6.05 o                         
   1   0  11         11.30         13.57         1.72 o                         
   2   0  11         50.02         44.43         2.63 o                         
   3   0  11          2.71          1.25         1.68 o                         
   4   0  11          1.92          4.55         1.83 o                         
   5   0  11         34.70         29.61         6.41 o                         
   6   0  11         35.54         41.07         5.10 o                         
   7   0  11        124.75        138.93        13.32 o                         
   8   0  11         29.28         24.61        10.80 o                         
   9   0  11          4.25         22.77        14.36 o                         
  -9   1  11         12.76         10.56         7.31 o                         
  -8   1  11         10.41         10.09         4.45 o                         
  -7   1  11         39.70         48.15         5.16 o                         
  -6   1  11         10.39          9.82         3.33 o                         
  -5   1  11          0.07         -0.71         2.75 o                         
  -4   1  11        586.98        536.83        10.59 o                         
  -3   1  11        187.28        171.55        10.99 o                         
  -2   1  11         57.80         53.92         2.81 o                         
  -1   1  11        106.51        101.42         3.69 o                         
   0   1  11        140.55        132.31         3.22 o                         
   1   1  11         45.97         44.76         2.66 o                         
   2   1  11          6.32          6.29         1.67 o                         
   3   1  11          0.25          1.25         1.70 o                         
   4   1  11         34.99         35.19         2.81 o                         
   5   1  11         12.77         10.48         3.88 o                         
   6   1  11        105.97         93.12         7.76 o                         
   7   1  11        102.09        114.08        24.03 o                         
   8   1  11          6.49         17.17        18.35 o                         
 -10   2  11         94.89        120.25        13.51 o                         
  -9   2  11          1.76          6.75         6.57 o                         
  -8   2  11         72.23         70.21         7.18 o                         
  -7   2  11        191.20        180.88         7.31 o                         
  -6   2  11        415.48        395.30         9.37 o                         
  -5   2  11         13.42         18.48         3.19 o                         
  -4   2  11          2.70         -1.53         2.43 o                         
  -3   2  11          0.82         -3.25         3.25 o                         
  -2   2  11         18.24         23.10         3.01 o                         
  -1   2  11        133.77        130.67         6.38 o                         
   0   2  11         68.13         64.69         2.76 o                         
   1   2  11        258.85        259.52         4.46 o                         
   2   2  11         30.52         32.86         2.19 o                         
   3   2  11         50.60         52.96         3.30 o                         
   4   2  11        300.06        294.74         7.22 o                         
   5   2  11        205.12        211.61         8.50 o                         
   6   2  11        253.94        284.87        10.49 o                         
   7   2  11         33.17         44.92         6.56 o                         
   8   2  11         38.39         52.17        11.72 o                         
 -11   3  11        147.00        137.50        17.25 o                         
 -10   3  11          2.77          2.82         7.73 o                         
  -9   3  11        211.70        217.90        13.26 o                         
  -8   3  11        149.43        146.89         7.42 o                         
  -7   3  11          0.04         -0.92         4.54 o                         
  -6   3  11         14.39         13.74         4.17 o                         
  -5   3  11        110.11        116.24         6.45 o                         
  -4   3  11        149.72        131.94         6.84 o                         
  -3   3  11          2.42          4.86         2.51 o                         
  -2   3  11         97.08        101.62         8.38 o                         
  -1   3  11        120.08         99.70         4.00 o                         
   0   3  11          5.73          1.88         1.87 o                         
   1   3  11         82.36         88.76         3.89 o                         
   2   3  11         13.45         17.74         2.79 o                         
   3   3  11         16.82         20.93         2.73 o                         
   4   3  11         41.18         52.07        12.52 o                         
   5   3  11        179.18        185.57        13.60 o                         
   6   3  11         28.31         26.15         7.73 o                         
   7   3  11         97.80         78.32        12.03 o                         
 -10   4  11         64.18         49.96         9.21 o                         
  -9   4  11        217.92        223.49        13.38 o                         
  -8   4  11         16.00          7.73         5.77 o                         
  -7   4  11         81.58         64.62         5.79 o                         
  -6   4  11        205.33        205.33         7.16 o                         
  -5   4  11        211.81        198.41         6.71 o                         
  -4   4  11        189.15        168.01         6.78 o                         
  -3   4  11        504.04        459.30         9.74 o                         
  -2   4  11         61.45         58.47         3.62 o                         
  -1   4  11         11.96         13.72         2.32 o                         
   0   4  11          0.14          0.47         3.68 o                         
   1   4  11         34.78         38.96         3.77 o                         
   2   4  11        178.60        174.56         7.70 o                         
   3   4  11         55.29         48.06         6.94 o                         
   4   4  11        154.13        164.13        12.22 o                         
   5   4  11          8.18         11.60         7.06 o                         
   6   4  11          6.14         -5.71         7.61 o                         
 -10   5  11          7.41          8.78         7.61 o                         
  -9   5  11         14.34         -0.68         6.38 o                         
  -8   5  11         50.86         52.73         7.80 o                         
  -7   5  11         76.03         76.73         6.27 o                         
  -6   5  11        185.72        152.03        14.58 o                         
  -5   5  11         50.07         57.47         5.16 o                         
  -4   5  11          4.50          7.00         2.87 o                         
  -3   5  11         17.11         11.12         3.99 o                         
  -2   5  11         58.59         63.05         4.05 o                         
  -1   5  11        158.99        149.25         5.87 o                         
   0   5  11         81.04         89.39         5.00 o                         
   1   5  11         22.68         15.04         5.65 o                         
   2   5  11          4.97          2.82         5.40 o                         
   3   5  11          4.44         -4.91         6.20 o                         
   4   5  11        323.40        316.48        15.78 o                         
   5   5  11        355.14        360.25        17.68 o                         
 -10   6  11        134.44        153.94        14.55 o                         
  -9   6  11          0.65          2.58         7.00 o                         
  -8   6  11         71.24         68.32         8.04 o                         
  -7   6  11         24.95         32.78         7.61 o                         
  -6   6  11         99.53        102.88         6.36 o                         
  -5   6  11        113.04         90.72         9.02 o                         
  -4   6  11        203.27        178.93         9.52 o                         
  -3   6  11        101.84        106.54        12.64 o                         
  -2   6  11         14.85          8.28         3.05 o                         
  -1   6  11         75.80         64.52         4.96 o                         
   0   6  11         76.14        100.17        10.25 o                         
   1   6  11        140.93        155.91        11.42 o                         
   2   6  11        158.29        162.41        12.28 o                         
   3   6  11          0.16         -2.27         6.69 o                         
   4   6  11          6.16          1.29         7.67 o                         
  -9   7  11          0.19         -0.37         7.37 o                         
  -8   7  11         16.87         10.87         6.94 o                         
  -7   7  11         39.35         49.29         7.61 o                         
  -6   7  11         11.04          4.17         5.22 o                         
  -5   7  11          7.42          6.45         4.91 o                         
  -4   7  11         46.73         50.09         6.26 o                         
  -3   7  11         80.41         89.07        10.86 o                         
  -2   7  11          2.85          1.82         3.21 o                         
  -1   7  11          9.25         15.35         6.69 o                         
   0   7  11          0.06         -1.78         5.77 o                         
   1   7  11        127.37         98.94        11.66 o                         
   2   7  11          2.91          9.21         7.43 o                         
   3   7  11         52.12         34.62         8.72 o                         
  -9   8  11         32.32         25.17         8.23 o                         
  -8   8  11         13.96         20.14         7.37 o                         
  -7   8  11          3.84         -1.47         6.14 o                         
  -6   8  11        104.49        106.43        10.19 o                         
  -5   8  11         12.42          8.59         5.28 o                         
  -4   8  11          8.98          2.32         4.76 o                         
  -3   8  11        132.27        132.72         7.34 o                         
  -2   8  11          8.39          7.24         6.45 o                         
  -1   8  11         60.70         60.09         9.02 o                         
   0   8  11         56.74         52.91         8.16 o                         
   1   8  11          0.82          1.10         7.31 o                         
  -8   9  11          9.57          8.35         7.61 o                         
  -7   9  11         37.65         35.23         7.98 o                         
  -6   9  11        368.70        374.24        15.35 o                         
  -5   9  11         19.52         21.05         5.08 o                         
  -4   9  11         69.91         71.52         5.65 o                         
  -3   9  11         57.75         66.54         9.02 o                         
  -2   9  11          9.31         22.65         7.92 o                         
  -1   9  11         12.47          6.38         7.24 o                         
  -7  10  11         97.59        113.80        12.52 o                         
  -6  10  11         13.19         32.71         7.18 o                         
  -5  10  11          2.55          2.07         5.07 o                         
  -4  10  11         53.21         38.05        11.17 o                         
   1 -10  12          0.70         -8.16         8.16 o                         
   2 -10  12         33.18         38.64         7.23 o                         
   3 -10  12          0.18         -3.33         9.79 o                         
   4 -10  12         21.56         -1.60         8.84 o                         
   5 -10  12        191.44        136.33        17.13 o                         
  -1  -9  12         74.54         41.74         9.39 o                         
   0  -9  12         25.72         35.91         8.72 o                         
   1  -9  12         81.65         94.59        10.37 o                         
   2  -9  12         99.74         92.46        17.12 o                         
   3  -9  12          0.19          4.82         5.00 o                         
   4  -9  12         78.46         67.03        10.01 o                         
   5  -9  12         80.85         84.40        11.17 o                         
   6  -9  12         20.22         20.07         9.58 o                         
   7  -9  12         19.20         16.94        10.19 o                         
  -2  -8  12          1.72          4.91         7.73 o                         
  -1  -8  12         53.26         58.62         9.82 o                         
   0  -8  12        135.20        124.42        12.28 o                         
   1  -8  12        193.41        202.07        12.71 o                         
   2  -8  12         89.72         87.08        12.40 o                         
   3  -8  12        283.59        282.85        18.04 o                         
   4  -8  12        146.51        149.22         8.22 o                         
   5  -8  12          9.18          3.31         7.67 o                         
   6  -8  12         40.88         42.23         9.45 o                         
   7  -8  12         25.44         20.38         9.64 o                         
   8  -8  12         18.60         24.68        10.62 o                         
  -4  -7  12         10.37          9.76         8.84 o                         
  -3  -7  12         26.00         14.43         8.16 o                         
  -2  -7  12          6.35          8.65         4.68 o                         
  -1  -7  12          0.83         -4.23         4.23 o                         
   0  -7  12         95.47         98.22        10.00 o                         
   1  -7  12        194.02        208.08        11.97 o                         
   2  -7  12         48.87         45.68         5.13 o                         
   3  -7  12          2.07          3.77         3.94 o                         
   4  -7  12         71.57         84.64         6.86 o                         
   5  -7  12         38.67         48.92         8.96 o                         
   6  -7  12         91.35         87.53        10.50 o                         
   7  -7  12         36.02         37.32         9.52 o                         
   8  -7  12         17.97          6.75         9.45 o                         
  -5  -6  12         28.99         32.47         9.27 o                         
  -4  -6  12         65.65         81.52         9.94 o                         
  -3  -6  12         10.04         11.03         5.03 o                         
  -2  -6  12          4.29          5.81         4.01 o                         
  -1  -6  12         20.09         22.55         4.12 o                         
   0  -6  12          3.17         -0.54         3.55 o                         
   1  -6  12          3.85         -1.24         3.18 o                         
   2  -6  12         37.92         40.29         3.72 o                         
   3  -6  12         62.67         64.10         8.01 o                         
   4  -6  12         43.16         51.06         6.91 o                         
   5  -6  12         70.56         75.95         6.78 o                         
   6  -6  12         45.32         51.99         9.70 o                         
   7  -6  12         78.04         87.16        11.23 o                         
   8  -6  12        180.10        165.60        16.57 o                         
   9  -6  12         83.28         81.03        13.75 o                         
  -6  -5  12          7.26         -0.74         8.53 o                         
  -5  -5  12         74.69         84.40        10.25 o                         
  -4  -5  12        245.35        263.92        16.30 o                         
  -3  -5  12         16.35         17.68         4.30 o                         
  -2  -5  12         16.49          8.84         3.70 o                         
  -1  -5  12        148.51        150.00         6.87 o                         
   0  -5  12         37.92         31.77         3.98 o                         
   1  -5  12         53.02         52.41         3.77 o                         
   2  -5  12         20.45         19.66         2.94 o                         
   3  -5  12         17.46         17.26         3.01 o                         
   4  -5  12         18.17          6.88         5.95 o                         
   5  -5  12          3.52          3.69         3.41 o                         
   6  -5  12         71.09         70.04         9.33 o                         
   7  -5  12        136.12        132.22        13.63 o                         
   8  -5  12          1.25         16.39         9.33 o                         
   9  -5  12         89.43         83.17        12.71 o                         
  -7  -4  12         95.01         88.82        11.54 o                         
  -6  -4  12         17.54         28.12         8.53 o                         
  -5  -4  12         23.41         22.56         4.88 o                         
  -4  -4  12        130.27        113.44         8.32 o                         
  -3  -4  12         94.96        107.35         8.59 o                         
  -2  -4  12         96.25         85.00         5.80 o                         
  -1  -4  12        272.61        263.13         7.86 o                         
   0  -4  12        124.78        118.40         5.93 o                         
   1  -4  12          4.43          0.39         2.34 o                         
   2  -4  12         17.70         16.23         2.67 o                         
   3  -4  12        220.23        201.33         5.72 o                         
   4  -4  12         90.86         85.26         5.13 o                         
   5  -4  12         11.10         18.10        12.15 o                         
   6  -4  12         49.87         60.83         9.64 o                         
   7  -4  12          7.08         -0.06         7.86 o                         
   8  -4  12         21.46         17.68         9.70 o                         
   9  -4  12         29.84         29.10        10.80 o                         
  -8  -3  12          1.02         -3.31         9.64 o                         
  -7  -3  12         17.06          4.30         8.23 o                         
  -6  -3  12          3.72          7.55         4.95 o                         
  -5  -3  12         26.42         21.02         4.34 o                         
  -4  -3  12        170.70        165.15        12.37 o                         
  -3  -3  12        248.95        229.48         7.47 o                         
  -2  -3  12         84.44         85.30         5.65 o                         
  -1  -3  12        268.82        285.82         7.86 o                         
   0  -3  12       1105.95       1078.18        13.98 o                         
   1  -3  12        306.63        282.15         7.23 o                         
   2  -3  12        384.83        361.88         7.04 o                         
   3  -3  12         43.15         46.09         3.25 o                         
   4  -3  12         87.06         94.96         4.48 o                         
   5  -3  12        102.66         88.89         4.59 o                         
   6  -3  12         49.87         52.85         5.05 o                         
   7  -3  12         27.02         43.59         5.52 o                         
   8  -3  12         14.62          8.54        12.28 o                         
   9  -3  12         64.16         61.38        11.97 o                         
  -8  -2  12          1.28          5.40         8.90 o                         
  -7  -2  12         49.70         51.06         5.82 o                         
  -6  -2  12        181.41        181.12         8.26 o                         
  -5  -2  12        181.02        172.75        13.44 o                         
  -4  -2  12        151.18        138.00         6.50 o                         
  -3  -2  12        100.50         87.37         7.49 o                         
  -2  -2  12          3.03          1.86         2.67 o                         
  -1  -2  12        282.76        271.46         7.34 o                         
   0  -2  12         41.63         42.34         3.06 o                         
   1  -2  12        291.79        276.93         4.82 o                         
   2  -2  12        157.82        155.15         3.77 o                         
   3  -2  12          7.59         13.74         2.06 o                         
   4  -2  12        137.60        141.85         4.12 o                         
   5  -2  12        143.87        136.60         5.24 o                         
   6  -2  12        186.16        171.09        11.48 o                         
   7  -2  12         19.25         12.22         8.47 o                         
   8  -2  12         17.26         21.53         5.99 o                         
   9  -2  12          0.06          1.90         6.64 o                         
  -8  -1  12          1.58         -1.63         7.64 o                         
  -7  -1  12        141.85        150.28         9.54 o                         
  -6  -1  12        179.32        195.19        10.87 o                         
  -5  -1  12          0.04          2.07         5.80 o                         
  -4  -1  12         37.05         37.52        10.52 o                         
  -3  -1  12         46.33         41.67         3.92 o                         
  -2  -1  12        108.68        102.19         5.28 o                         
  -1  -1  12         50.97         47.36         2.70 o                         
   0  -1  12         69.46         62.97         2.80 o                         
   1  -1  12       1572.11       1549.31        17.76 o                         
   2  -1  12        628.04        635.73         8.16 o                         
   3  -1  12         50.58         50.37         2.82 o                         
   4  -1  12        151.56        137.55         5.56 o                         
   5  -1  12        200.07        185.00         5.89 o                         
   6  -1  12         64.28         58.49         5.75 o                         
   7  -1  12         48.86         55.03        10.56 o                         
   8  -1  12          2.85         -1.01         6.01 o                         
   9  -1  12         27.67         23.82        10.56 o                         
  -8   0  12        100.42        120.06         8.68 o                         
  -7   0  12          8.58         18.91         6.08 o                         
  -6   0  12         78.43         85.21         7.83 o                         
  -5   0  12          3.97          4.56         6.54 o                         
  -4   0  12         22.30         23.76         3.90 o                         
  -3   0  12         31.02         26.39         6.57 o                         
  -2   0  12        153.90        139.59         4.22 o                         
  -1   0  12         46.64         41.09         2.43 o                         
   0   0  12         67.92         71.68         2.92 o                         
   1   0  12         79.64         74.18         3.11 o                         
   2   0  12         14.44         13.81         1.97 o                         
   3   0  12         55.57         52.11         3.25 o                         
   4   0  12         19.19         22.10         2.37 o                         
   5   0  12          7.65         14.74         4.11 o                         
   6   0  12        166.07        158.86         9.15 o                         
   7   0  12          9.04         18.06         5.64 o                         
   8   0  12         78.50         97.77        15.71 o                         
  -9   1  12         56.37         57.76         8.84 o                         
  -8   1  12         23.03         26.70         5.23 o                         
  -7   1  12          5.29          9.35         4.11 o                         
  -6   1  12         75.69         62.97         5.37 o                         
  -5   1  12        347.19        319.52         8.62 o                         
  -4   1  12        469.99        455.11        10.03 o                         
  -3   1  12          0.98          1.03         2.58 o                         
  -2   1  12        308.06        297.80         7.59 o                         
  -1   1  12        266.56        253.33         5.54 o                         
   0   1  12         10.46         13.04         1.81 o                         
   1   1  12          9.33         10.63         1.84 o                         
   2   1  12         13.52         16.93         2.07 o                         
   3   1  12         15.67         14.66         2.10 o                         
   4   1  12          5.35          2.92         2.35 o                         
   5   1  12         19.93         23.39         6.57 o                         
   6   1  12        102.80        106.44         8.31 o                         
   7   1  12        163.98        155.44        15.77 o                         
   8   1  12          6.76          5.40        11.48 o                         
 -10   2  12         11.43         25.48         9.33 o                         
  -9   2  12         24.89         17.93         7.43 o                         
  -8   2  12        130.94        125.72         7.83 o                         
  -7   2  12         14.07          9.75         3.95 o                         
  -6   2  12        218.74        223.03         7.70 o                         
  -5   2  12        163.89        153.09         6.55 o                         
  -4   2  12          0.11         -1.85         2.71 o                         
  -3   2  12          5.27         10.10         2.91 o                         
  -2   2  12         28.64         29.28         3.41 o                         
  -1   2  12        155.27        152.16         4.62 o                         
   0   2  12        164.44        152.78         4.64 o                         
   1   2  12        141.09        127.89         6.13 o                         
   2   2  12         59.45         58.00         3.56 o                         
   3   2  12         38.81         40.47         3.12 o                         
   4   2  12         12.49         10.84         3.86 o                         
   5   2  12        155.35        165.51         9.98 o                         
   6   2  12         79.03         83.85         9.58 o                         
   7   2  12         10.58         34.25         9.09 o                         
 -10   3  12         21.74         24.74         8.59 o                         
  -9   3  12          3.41         -6.32         6.32 o                         
  -8   3  12         38.64         42.25         5.28 o                         
  -7   3  12         29.76         30.11         4.38 o                         
  -6   3  12         36.86         34.32         5.09 o                         
  -5   3  12         40.79         50.11        11.91 o                         
  -4   3  12        184.76        184.26         7.64 o                         
  -3   3  12        120.55        114.78         5.68 o                         
  -2   3  12        336.41        335.33         6.71 o                         
  -1   3  12        964.14        946.70        12.74 o                         
   0   3  12        682.29        665.22        10.01 o                         
   1   3  12        222.06        208.39         5.48 o                         
   2   3  12        102.45        116.17         5.33 o                         
   3   3  12         21.22         12.58         5.83 o                         
   4   3  12         43.13         51.31         7.49 o                         
   5   3  12        119.70        127.18        12.28 o                         
   6   3  12          9.73          2.33         7.61 o                         
 -10   4  12          2.07          0.37         8.16 o                         
  -9   4  12          0.01         -5.77         6.57 o                         
  -8   4  12          8.98         11.30         6.32 o                         
  -7   4  12         16.44         18.79         4.15 o                         
  -6   4  12          0.28          0.68         3.30 o                         
  -5   4  12         13.67         15.19         3.51 o                         
  -4   4  12        231.05        211.58         7.16 o                         
  -3   4  12        186.83        160.43         6.43 o                         
  -2   4  12          3.64          0.79         2.38 o                         
  -1   4  12         46.05         38.42         3.08 o                         
   0   4  12         64.18         71.99         4.86 o                         
   1   4  12        384.98        407.10         9.14 o                         
   2   4  12        168.01        156.46        13.93 o                         
   3   4  12         22.60         10.44         6.14 o                         
   4   4  12        241.77        224.41        13.81 o                         
   5   4  12          0.76         -2.89         7.12 o                         
 -10   5  12          0.22          7.49         8.10 o                         
  -9   5  12          0.65         15.29         7.24 o                         
  -8   5  12          0.05         -4.30         5.95 o                         
  -7   5  12         14.98          9.88         4.06 o                         
  -6   5  12        112.06        110.32         6.70 o                         
  -5   5  12          0.48          1.58         3.81 o                         
  -4   5  12         36.67         41.51         7.15 o                         
  -3   5  12          5.89          2.78         3.16 o                         
  -2   5  12          7.63          3.85         2.55 o                         
  -1   5  12         97.05         96.46         5.68 o                         
   0   5  12         75.46         80.92        10.28 o                         
   1   5  12        306.02        320.72        14.06 o                         
   2   5  12         10.61         11.36         6.26 o                         
   3   5  12        133.87        126.38        12.28 o                         
   4   5  12        155.03        129.82        13.57 o                         
  -9   6  12        137.44        144.19        13.08 o                         
  -8   6  12        260.26        265.35        14.67 o                         
  -7   6  12         27.62         28.53         4.64 o                         
  -6   6  12         69.43         76.50         5.98 o                         
  -5   6  12        152.67        155.18         7.26 o                         
  -4   6  12          8.25          4.97         5.22 o                         
  -3   6  12         48.04         54.06         4.78 o                         
  -2   6  12          8.41          6.00         3.30 o                         
  -1   6  12          5.31          9.63         3.43 o                         
   0   6  12         11.43          7.61         5.89 o                         
   1   6  12         40.33         37.07         7.37 o                         
   2   6  12          2.24         -3.62         6.57 o                         
   3   6  12          7.87          0.37         7.37 o                         
  -9   7  12         20.42         24.13         8.10 o                         
  -8   7  12         11.59          0.74         6.75 o                         
  -7   7  12         74.39         74.89         8.35 o                         
  -6   7  12        302.17        281.49        13.38 o                         
  -5   7  12          1.27          6.08         5.22 o                         
  -4   7  12         47.30         59.71         7.21 o                         
  -3   7  12          6.05          7.80         6.26 o                         
  -2   7  12         10.87         15.43         3.84 o                         
  -1   7  12        159.18        182.85        13.38 o                         
   0   7  12         77.47         88.82         9.82 o                         
   1   7  12          4.68          7.80         7.00 o                         
   2   7  12         78.52         83.91        10.56 o                         
  -8   8  12          6.65         12.15         7.61 o                         
  -7   8  12         49.23         62.30         8.66 o                         
  -6   8  12         11.05          9.21         5.71 o                         
  -5   8  12         23.76         21.12         6.14 o                         
  -4   8  12        110.24        132.98        12.71 o                         
  -3   8  12         73.72         73.70         6.35 o                         
  -2   8  12        137.28        146.52        13.26 o                         
  -1   8  12        126.87        118.89        13.44 o                         
   0   8  12        110.11        114.54        12.89 o                         
  -7   9  12          1.66          9.82         7.18 o                         
  -6   9  12         33.82         37.13         7.31 o                         
  -5   9  12         91.38        103.58         8.51 o                         
  -4   9  12         89.74         82.51         6.33 o                         
  -3   9  12         80.40        113.49        14.00 o                         
  -2   9  12        107.40         83.17        10.44 o                         
  -6  10  12         30.76         36.76         8.16 o                         
   2 -10  13          6.61         10.01         7.86 o                         
   3 -10  13          4.79          2.21         9.45 o                         
   0  -9  13          0.39         14.79         8.23 o                         
   1  -9  13          0.29          6.51         7.92 o                         
   2  -9  13         14.59         15.16         9.09 o                         
   3  -9  13         19.36         15.43         7.21 o                         
   4  -9  13          6.32          5.03         9.02 o                         
   5  -9  13         97.56         85.02        11.60 o                         
   6  -9  13        296.09        274.68        20.38 o                         
  -2  -8  13          0.03         -4.11         8.23 o                         
  -1  -8  13         10.64          1.84         7.61 o                         
   0  -8  13         69.05         61.75         9.33 o                         
   1  -8  13         53.33         64.57         8.47 o                         
   2  -8  13          2.96         10.95         5.01 o                         
   3  -8  13        134.86        163.79         9.73 o                         
   4  -8  13         35.37         32.56         5.46 o                         
   5  -8  13          0.22         -1.60         8.23 o                         
   6  -8  13         58.46         43.33        10.31 o                         
   7  -8  13         59.17         52.91        11.79 o                         
  -3  -7  13          9.53         17.86         8.35 o                         
  -2  -7  13          6.12         -7.68         8.01 o                         
  -1  -7  13          7.59         16.72         4.76 o                         
   0  -7  13         12.25          4.30        10.50 o                         
   1  -7  13          2.56          7.65         3.60 o                         
   2  -7  13          1.65          3.56         4.54 o                         
   3  -7  13         15.62          4.67         7.12 o                         
   4  -7  13         18.97         32.47         9.21 o                         
   5  -7  13          8.63          8.78         7.86 o                         
   6  -7  13         43.12         32.59         9.39 o                         
   7  -7  13        108.30        109.69        12.95 o                         
   8  -7  13          0.01         -0.06        10.50 o                         
  -4  -6  13         85.60         65.80        10.07 o                         
  -3  -6  13          0.19          0.39         4.82 o                         
  -2  -6  13        156.99        183.15         8.49 o                         
  -1  -6  13         68.72         88.09         7.49 o                         
   0  -6  13         51.39         36.94         5.59 o                         
   1  -6  13        179.65        161.18        10.56 o                         
   2  -6  13         13.75         15.41         3.95 o                         
   3  -6  13         77.82         71.63         6.52 o                         
   4  -6  13         83.71         85.30         6.68 o                         
   5  -6  13         34.22         24.19         8.23 o                         
   6  -6  13          6.59         -7.92         7.92 o                         
   7  -6  13         53.63         45.42        10.31 o                         
   8  -6  13         41.32         42.96        11.17 o                         
  -5  -5  13         64.32         65.25        10.37 o                         
  -4  -5  13        263.31        273.30        22.31 o                         
  -3  -5  13         11.08         11.73         4.73 o                         
  -2  -5  13          9.66          7.20         4.27 o                         
  -1  -5  13        133.44        130.65         7.01 o                         
   0  -5  13        278.28        285.68         8.77 o                         
   1  -5  13         98.82        105.35         5.49 o                         
   2  -5  13        106.95         99.07         5.43 o                         
   3  -5  13         45.25         47.32         4.10 o                         
   4  -5  13         13.66          9.44         3.83 o                         
   5  -5  13        106.76        119.44        12.37 o                         
   6  -5  13        251.42        236.68        15.84 o                         
   7  -5  13         90.73         86.00        11.42 o                         
   8  -5  13         16.21          8.41         9.94 o                         
  -6  -4  13          5.54         12.58         8.41 o                         
  -5  -4  13         44.02         42.79         5.66 o                         
  -4  -4  13          2.59         -5.40         6.20 o                         
  -3  -4  13          0.67          8.56         4.39 o                         
  -2  -4  13         24.18         31.02         5.10 o                         
  -1  -4  13         77.97         62.27         4.83 o                         
   0  -4  13          8.91          8.99         2.77 o                         
   1  -4  13          3.55          3.89         2.65 o                         
   2  -4  13         61.15         58.21         4.24 o                         
   3  -4  13         59.69         61.10         3.96 o                         
   4  -4  13        146.92        154.45         8.31 o                         
   5  -4  13         69.70         65.94         5.91 o                         
   6  -4  13        177.84        193.41        14.55 o                         
   7  -4  13         37.21         14.43         9.27 o                         
   8  -4  13         22.15         15.78        10.56 o                         
  -7  -3  13         16.33          8.66         8.66 o                         
  -6  -3  13         31.28         28.18         5.45 o                         
  -5  -3  13          7.38          4.75         4.43 o                         
  -4  -3  13         19.11         23.73         4.23 o                         
  -3  -3  13          0.03         -1.47         4.17 o                         
  -2  -3  13          0.01         -4.22         4.27 o
[truncated: 81,406 more chars]
