# Supplementary material for: 2-[(2,4,6-Tri­methyl­benzene)­sulfon­yl]phthalazin-1(2H)-one: crystal structure, Hirshfeld surface analysis and computational study
Source: Acta Crystallogr E Crystallogr Commun. 2020 Apr 21;76(Pt 5):697–702. doi: 10.1107/S2056989020005101 (PMC7199273; doi:10.1107/S2056989020005101)
Supplement: Supplementary file 3 [file e-76-00697-Isup3.cml]

<?xml version="1.0" ?>
<cml>
<molecule title="2-[(2,4,6-Trimethylbenzene)sulfonyl]phthalazin-1-one" id="m1">
  <atomArray>
    <atom id="a1" elementType="C"
          x2="-5.33471648731214" y2="-6.160000000000004" />
    <atom id="a2" elementType="C"
          x2="-4.0010373654841045" y2="-5.390000000000002" />
    <atom id="a3" elementType="C"
          x2="-4.0010373654841045" y2="-3.85" />
    <atom id="a4" elementType="C"
          x2="-2.6673582436560705" y2="-3.080000000000001" />
    <atom id="a5" elementType="C"
          x2="-2.6673582436560705" y2="-1.54" />
    <atom id="a6" elementType="C"
          x2="-1.333679121828034" y2="-3.85" />
    <atom id="a7" elementType="C"
          x2="-1.333679121828033" y2="-5.39" />
    <atom id="a8" elementType="C"
          x2="2.6645352591003757E-15" y2="-6.16" />
    <atom id="a9" elementType="C"
          x2="-2.6673582436560688" y2="-6.16" />
    <atom id="a10" elementType="S"
          x2="2.6645352591003757E-15" y2="-3.0799999999999996" />
    <atom id="a11" elementType="O"
          x2="0.7700000000000014" y2="-4.413679121828036" />
    <atom id="a12" elementType="O"
          x2="-0.7699999999999978" y2="-1.746320878171964" />
    <atom id="a13" elementType="N"
          x2="1.3336791218280384" y2="-2.31" />
    <atom id="a14" elementType="N"
          x2="1.3336791218280384" y2="-0.7699999999999975" />
    <atom id="a15" elementType="C"
          x2="2.667358243656074" y2="1.6653345369377348E-15" />
    <atom id="a16" elementType="C"
          x2="4.00103736548411" y2="-0.7699999999999978" />
    <atom id="a17" elementType="C"
          x2="5.334716487312147" y2="2.1094237467877974E-15" />
    <atom id="a18" elementType="C"
          x2="6.668395609140182" y2="-0.7699999999999995" />
    <atom id="a19" elementType="C"
          x2="6.66839560914018" y2="-2.309999999999999" />
    <atom id="a20" elementType="C"
          x2="5.334716487312145" y2="-3.079999999999998" />
    <atom id="a21" elementType="C"
          x2="4.00103736548411" y2="-2.3099999999999974" />
    <atom id="a22" elementType="C"
          x2="2.6673582436560745" y2="-3.0799999999999987" />
    <atom id="a23" elementType="O"
          x2="2.6673582436560754" y2="-4.619999999999998" />
  </atomArray>
  <bondArray>
    <bond atomRefs2="a1 a2" order="1" />
    <bond atomRefs2="a2 a3" order="2" />
    <bond atomRefs2="a3 a4" order="1" />
    <bond atomRefs2="a4 a5" order="1" />
    <bond atomRefs2="a4 a6" order="2" />
    <bond atomRefs2="a6 a7" order="1" />
    <bond atomRefs2="a7 a8" order="1" />
    <bond atomRefs2="a7 a9" order="2" />
    <bond atomRefs2="a2 a9" order="1" />
    <bond atomRefs2="a6 a10" order="1" />
    <bond atomRefs2="a10 a11" order="2" />
    <bond atomRefs2="a10 a12" order="2" />
    <bond atomRefs2="a10 a13" order="1" />
    <bond atomRefs2="a13 a14" order="1" />
    <bond atomRefs2="a14 a15" order="2" />
    <bond atomRefs2="a15 a16" order="1" />
    <bond atomRefs2="a16 a17" order="2" />
    <bond atomRefs2="a17 a18" order="1" />
    <bond atomRefs2="a18 a19" order="2" />
    <bond atomRefs2="a19 a20" order="1" />
    <bond atomRefs2="a20 a21" order="2" />
    <bond atomRefs2="a16 a21" order="1" />
    <bond atomRefs2="a21 a22" order="1" />
    <bond atomRefs2="a13 a22" order="1" />
    <bond atomRefs2="a22 a23" order="2" />
  </bondArray>
</molecule>
</cml>
